# Supplementary material for: Retinoblastoma protein regulates carcinogen susceptibility at heterochromatic cancer driver loci
Source: Life Sci Alliance. 2022 Jan 4;5(4):e202101134. doi: 10.26508/lsa.202101134 (PMC8739494; doi:10.26508/lsa.202101134)
Supplement: Supplementary file 1 [file LSA-2021-01134_TableS1.xlsx]

## Sheet: Fig4 Data
	signed enrichment score
GO: Extracellular matrix	17.0422
KEGG: PI3K-Akt signaling pathway	6.82569
IPR: Epidermal growth factor-like domain	5.3256
GO: platelet-derived growth factor binding	3.78113
KEGG: Pathways in cancer	3.23798
KEGG: Wnt signaling pathway	1.77993
KEGG: Hippo signaling pathway	1.77993
GO: Nucleosome assembly	-9.42817
GO: Cell division	-3.87363
GO: Sister chromatid cohesion	-3.87363
KEGG: Ribosome	-3.22651
KEGG: Cell Cycle	-1.83461

## Sheet: DAVID UP-regulated genes
Current Gene List: UP
Current Background: Homo sapiens
455 DAVID IDs
Annotation Cluster 1	Enrichment Score: 27.813971461367966
Category	Term	Count	%	PValue	Genes	List Total	Pop Hits	Pop Total	Fold Enrichment	Bonferroni	Benjamini	FDR
UP_KEYWORDS	Glycoprotein	225	49.4505	1.3329e-38	SLC23A2, SPARC, SERPINE2, TFRC, MRGPRF, GDE1, ANTXR1, EDNRA, ALCAM, NIPAL3, KDR, PIEZO2, VSTM4, B2M, BVES, CACNA2D1, HLA-B, HLA-A, TM4SF1, HLA-E, CPED1, KIAA1217, TWSG1, GINM1, MXRA5, CFH, SDC2, TMTC3, LPAR3, TMTC1, PCDH18, C7, ADAMTS19, TSPAN9, PDGFC, A2M, ST3GAL1, EDEM3, JAG1, JUP, CADM1, FZD4, FZD6, IGF2, FZD8, SUCO, ABCA8, COL1A1, COL1A2, FAT1, PAM, ITM2B, COL18A1, TRAM1, FKBP14, HEXB, PTPRM,…	453	4551	20581	2.24618	4.70515e-36	4.70515e-36	4.18532e-36
UP_SEQ_FEATURE	glycosylation site:N-linked (GlcNAc...)	209	45.9341	1.54615e-33	SLC23A2, SPARC, SERPINE2, TFRC, MRGPRF, GDE1, ANTXR1, EDNRA, ALCAM, NIPAL3, KDR, PIEZO2, VSTM4, BVES, CACNA2D1, HLA-B, HLA-A, TM4SF1, HLA-E, CPED1, TWSG1, GINM1, MXRA5, CFH, TMTC3, LPAR3, TMTC1, PCDH18, C7, ADAMTS19, TSPAN9, PDGFC, A2M, ST3GAL1, EDEM3, JAG1, CADM1, FZD4, FZD6, FZD8, SUCO, ABCA8, COL1A1, COL1A2, FAT1, PAM, ITM2B, COL18A1, TRAM1, FKBP14, HEXB, PTPRM, SLC7A11, PTPRK, VLDLR, PCSK5, P…	451	4234	20063	2.19591	2.60526e-30	2.6068e-30	2.5465e-30
UP_SEQ_FEATURE	signal peptide	175	38.4615	9.78424e-30	SPARC, SERPINE2, LOXL3, PLAT, PLOD2, ANTXR1, LOXL2, CTGF, EDNRA, EFEMP1, ALCAM, SLC39A6, KDR, SVEP1, FAM3C, VSTM4, PAMR1, B2M, PDGFRA, IL4R, HGF, CACNA2D1, IGFBP3, FST, WNT5A, HLA-B, SHISA3, HLA-A, HLA-E, CPED1, TWSG1, CCDC80, TMX3, COL4A2, STIM1, COL4A1, TMX1, COL4A5, ADAM9, GINM1, ROR1, MASP1, FKBP9, MXRA5, TRABD2A, FBN2, NOTCH3, CFH, SDC2, LTBP4, FBLN1, NID1, LTBP1, PCDH18, FBLN5, ITPRIPL2, SC…	451	3346	20063	2.32665	1.64864e-26	8.24811e-27	8.05732e-27
UP_KEYWORDS	Signal	187	41.0989	5.27869e-25	SPARC, SERPINE2, GALNT15, LOXL3, PLAT, PLOD2, ANTXR1, LOXL2, CTGF, EDNRA, EFEMP1, ALCAM, PIEZO2, SLC39A6, KDR, SVEP1, FAM3C, VSTM4, PAMR1, B2M, PDGFRA, OSR2, IL4R, HGF, CACNA2D1, IGFBP3, FST, WNT5A, HLA-B, SLC30A1, SHISA3, HLA-A, HLA-E, CPED1, TWSG1, CCDC80, TMX3, COL4A2, STIM1, COL4A1, TMX1, COL4A5, ADAM9, GINM1, ROR1, MASP1, FKBP9, MXRA5, TRABD2A, FBN2, NOTCH3, CFH, SDC2, LTBP4, CACNA1A, FBLN1,…	453	4160	20581	2.04229	1.86338e-22	9.31689e-23	8.28755e-23
UP_KEYWORDS	Disulfide bond	165	36.2637	1.58866e-24	SPARC, TFRC, GALNT15, LOXL3, PLAT, ANTXR1, GALNT10, LOXL2, CTGF, EDNRA, GJA1, EFEMP1, ALCAM, KDR, SVEP1, FAM3C, VSTM4, PAMR1, B2M, PDGFRA, IL4R, HGF, CACNA2D1, IGFBP3, FST, WNT5A, HLA-B, ATP1B3, HLA-A, HLA-E, TMX3, COL4A2, COL4A1, TMX1, COL4A5, ADAM9, TXNIP, ROR1, MASP1, MXRA5, FBN2, NOTCH3, CFH, LTBP4, CACNA1A, FBLN1, NID1, TRHDE, LTBP1, FBLN5, SCUBE3, C7, ADAMTS19, MAN2A1, PSAP, PDGFC, IGFBP7, …	453	3434	20581	2.18299	5.60798e-22	1.86933e-22	1.6628e-22
UP_SEQ_FEATURE	disulfide bond	141	30.989	7.72747e-20	SPARC, TFRC, GALNT15, LOXL3, PLAT, GALNT10, LOXL2, CTGF, EDNRA, GJA1, EFEMP1, ALCAM, SVEP1, FAM3C, VSTM4, PAMR1, B2M, PDGFRA, IL4R, HGF, IGFBP3, FST, HLA-B, ATP1B3, HLA-A, HLA-E, TMX3, COL4A2, COL4A1, TMX1, COL4A5, ADAM9, ROR1, MASP1, MXRA5, FBN2, NOTCH3, CFH, LTBP4, FBLN1, NID1, TRHDE, LTBP1, FBLN5, SCUBE3, C7, ADAMTS19, PSAP, PDGFC, IGFBP7, A2M, ST3GAL1, PRNP, OPN3, JAG1, CADM1, FZD4, FZD6, IGF…	451	2917	20063	2.15031	1.30208e-16	4.34284e-17	4.24238e-17
Annotation Cluster 2	Enrichment Score: 17.042215006934196
Category	Term	Count	%	PValue	Genes	List Total	Pop Hits	Pop Total	Fold Enrichment	Bonferroni	Benjamini	FDR
UP_KEYWORDS	Extracellular matrix	41	9.01099	1.4125e-22	FBN2, COL18A1, COL15A1, SPARC, WNT2B, LAMA1, LAMA3, NTN4, LTBP4, FBLN1, NID1, THSD4, FBLN5, CTGF, LOXL2, ADAMTS2, EFEMP1, CHL1, ADAMTS19, ADAMTS1, EMILIN1, ADAMTS8, CTHRC1, LUM, WNT5A, WNT16, DCN, COL1A1, CCDC80, COL1A2, COL4A2, COL5A1, COL4A1, COL6A2, COL5A2, COL6A1, PXDN, COL4A5, COL6A3, AGRN, FBN1	453	258	20581	7.21992	4.98613e-20	1.24653e-20	1.10881e-20
GOTERM_BP_DIRECT	GO:0030198~extracellular matrix organization	34	7.47253	2.001e-18	FBN2, COL18A1, SPARC, ITGB5, LAMA1, LAMA3, FBLN1, NID1, FBLN5, KDR, EMILIN1, CSGALNACT1, FOXF2, LUM, FOXF1, ITGA1, DCN, COL1A1, CCDC80, COL1A2, COL4A2, COL5A1, COL4A1, COL6A2, COL5A2, COL6A1, PXDN, COL4A5, COL6A3, CD47, AGRN, RECK, CD44, FBN1	418	196	16792	6.96866	4.39619e-15	4.39619e-15	4.33016e-15
GOTERM_CC_DIRECT	GO:0031012~extracellular matrix	37	8.13187	1.46765e-15	FBN2, COL18A1, COL15A1, SERPINE2, LAMA1, LTBP4, PLAT, FBLN1, NID1, LTBP1, THSD4, FBLN5, LOXL2, EFEMP1, TIMP2, IGFBP7, EMILIN1, ADAMTS8, EDIL3, TGM2, DSP, JUP, LUM, F3, DCN, COL1A1, COL1A2, COL4A2, COL5A1, COL4A1, COL6A2, COL5A2, COL6A1, PXDN, COL6A3, AGRN, FBN1	443	296	18224	5.14221	4.66183e-13	4.74052e-13	4.3736e-13
GOTERM_CC_DIRECT	GO:0005578~proteinaceous extracellular matrix	34	7.47253	1.63411e-14	FBN2, COL18A1, COL15A1, SPARC, WNT2B, LAMA1, LTBP4, FBLN1, LTBP1, WISP1, FBLN5, CTGF, ADAMTS2, EFEMP1, CHL1, ADAMTS19, ADAMTS1, TIMP2, EMILIN1, GPC4, ADAMTS8, CTHRC1, LUM, WNT5A, WNT16, COL1A2, COL5A1, COL6A2, COL5A2, PXDN, COL4A5, COL6A3, CD248, FBN1	443	268	18224	5.21896	5.27145e-12	2.63909e-12	2.43482e-12
Annotation Cluster 3	Enrichment Score: 12.553415103213561
Category	Term	Count	%	PValue	Genes	List Total	Pop Hits	Pop Total	Fold Enrichment	Bonferroni	Benjamini	FDR
UP_KEYWORDS	Extracellular matrix	41	9.01099	1.4125e-22	FBN2, COL18A1, COL15A1, SPARC, WNT2B, LAMA1, LAMA3, NTN4, LTBP4, FBLN1, NID1, THSD4, FBLN5, CTGF, LOXL2, ADAMTS2, EFEMP1, CHL1, ADAMTS19, ADAMTS1, EMILIN1, ADAMTS8, CTHRC1, LUM, WNT5A, WNT16, DCN, COL1A1, CCDC80, COL1A2, COL4A2, COL5A1, COL4A1, COL6A2, COL5A2, COL6A1, PXDN, COL4A5, COL6A3, AGRN, FBN1	453	258	20581	7.21992	4.98613e-20	1.24653e-20	1.10881e-20
UP_KEYWORDS	Secreted	98	21.5385	1.44143e-14	SPARC, TFRC, SERPINE2, LOXL3, PLAT, LOXL2, CTGF, EFEMP1, ALCAM, KDR, SVEP1, FAM3C, VSTM4, PAMR1, B2M, IL4R, IGFBP3, FST, WNT5A, TWSG1, CCDC80, COL4A2, COL4A1, COL4A5, ADAM9, MASP1, MXRA5, FBN2, CFH, LTBP4, FBLN1, NID1, LTBP1, FBLN5, SCUBE3, SDCBP, C7, ADAMTS19, PSAP, PDGFC, IGFBP7, A2M, ST3GAL1, IGF2, BMP6, COL1A1, COL1A2, COL5A1, COL5A2, PAM, ITM2B, FBN1, COL18A1, FLT1, WNT2B, CPQ, WFDC1, PCSK5,…	453	1965	20581	2.26585	5.09481e-12	8.48044e-13	7.5435e-13
GOTERM_CC_DIRECT	GO:0005615~extracellular space	69	15.1648	5.62484e-09	COL18A1, FLT1, SPARC, WNT2B, SERPINE2, TNFAIP6, TFRC, CPQ, HEXB, LOXL3, WFDC1, PLAT, PCSK5, AREG, WISP1, PTPRG, LOXL2, CTGF, EFEMP1, TIMP2, B2M, CTSC, SRGN, IL11, IL4R, HGF, IGFBP3, WNT5A, WNT16, F3, DCN, TWSG1, COL6A2, PXDN, COL6A3, ADAM9, MASP1, COL15A1, ASAH1, GRN, CFH, LAMA1, LTBP4, FBLN1, TFPI, FSTL1, FBLN5, SDCBP, SRPX2, MAN2A1, PSAP, PDGFC, CCL2, STOM, IGFBP7, GPC4, CTHRC1, ANGPT1, LUM, CM…	443	1347	18224	2.10728	1.81682e-06	3.02804e-07	2.79367e-07
GOTERM_CC_DIRECT	GO:0005576~extracellular region	72	15.8242	5.33882e-07	COL18A1, SPARC, WNT2B, SERPINE2, TFRC, LOXL3, PLAT, CTGF, ADAMTS2, EFEMP1, TIMP2, KDR, EMILIN1, SVEP1, FAM3C, VSTM4, PAMR1, B2M, SRGN, IL11, HGF, IGFBP3, FST, WNT5A, WNT16, DCN, COL4A2, COL4A1, COL6A2, COL6A1, FIBIN, COL4A5, COL6A3, MASP1, FBN2, NOTCH3, COL15A1, CFH, LAMA1, LAMA3, NTN4, LTBP4, FBLN1, NID1, TFPI, FSTL1, LTBP1, FBLN5, SCUBE3, C7, PRRG1, PSAP, PDGFC, CCL2, IGFBP7, A2M, CD55, JAG1, A…	443	1610	18224	1.8397	0.000172429	1.72444e-05	1.59097e-05
Annotation Cluster 4	Enrichment Score: 8.745139901441412
Category	Term	Count	%	PValue	Genes	List Total	Pop Hits	Pop Total	Fold Enrichment	Bonferroni	Benjamini	FDR
UP_KEYWORDS	Membrane	249	54.7253	5.16412e-16	SLC23A2, TFRC, MRGPRF, GDE1, ANTXR1, GJA1, EDNRA, ALCAM, GJA3, NIPAL3, KDR, PIEZO2, FAM65B, VSTM4, SEC62, BVES, PRKACB, UNC13B, ARRDC4, GABARAPL1, CACNA2D1, ARRDC3, HLA-B, FNDC3B, HLA-A, FNDC3A, SCAMP1, TM4SF1, HLA-E, CCDC80, SDPR, GINM1, MAOA, SDC2, TMTC3, LPAR3, TMTC1, PCDH18, ANKH, TSPAN9, RDH10, PDGFC, ST3GAL1, PAG1, JAG1, JUP, CADM1, FZD4, FZD6, FZD8, SUCO, ABCA8, GNG11, SLC16A14, COL1A1, FA…	453	7494	20581	1.50957	1.95954e-13	3.64587e-14	3.24306e-14
UP_KEYWORDS	Transmembrane helix	190	41.7582	1.62696e-11	SLC23A2, TFRC, CHPF, GALNT15, MRGPRF, GDE1, ANTXR1, GALNT10, EDNRA, GJA1, ALCAM, GJA3, NIPAL3, PIEZO2, SLC16A6, SLC39A6, KDR, VSTM4, SEC62, BVES, SLC16A3, CSGALNACT1, PDGFRA, IL4R, CACNA2D1, WNT5A, CSGALNACT2, FNDC3B, HLA-B, SLC30A1, ATP1B3, SHISA3, HLA-A, FNDC3A, SCAMP1, TM4SF1, HLA-E, CCDC80, TMX3, STIM1, TMX1, CLIP4, ADAM9, GINM1, ROR1, TRABD2A, FBN2, NOTCH3, MAOA, SDC2, TMTC3, TOR1AIP2, CACNA…	453	5634	20581	1.53216	5.74315e-09	7.17896e-10	6.38581e-10
UP_KEYWORDS	Transmembrane	190	41.7582	2.15601e-11	SLC23A2, TFRC, CHPF, GALNT15, MRGPRF, GDE1, ANTXR1, GALNT10, EDNRA, GJA1, ALCAM, GJA3, NIPAL3, PIEZO2, SLC16A6, SLC39A6, KDR, VSTM4, SEC62, BVES, SLC16A3, CSGALNACT1, PDGFRA, IL4R, CACNA2D1, WNT5A, CSGALNACT2, FNDC3B, HLA-B, SLC30A1, ATP1B3, SHISA3, HLA-A, FNDC3A, SCAMP1, TM4SF1, HLA-E, CCDC80, TMX3, STIM1, TMX1, CLIP4, ADAM9, GINM1, ROR1, TRABD2A, FBN2, NOTCH3, MAOA, SDC2, TMTC3, TOR1AIP2, CACNA…	453	5651	20581	1.52755	7.61071e-09	8.45633e-10	7.52207e-10
UP_SEQ_FEATURE	transmembrane region	171	37.5824	1.72811e-09	SLC23A2, TFRC, CHPF, GALNT15, MRGPRF, GDE1, FRY, ANTXR1, GALNT10, EDNRA, GJA1, ALCAM, GJA3, NIPAL3, PIEZO2, SLC16A6, SLC39A6, KDR, VSTM4, SEC62, BVES, SLC16A3, CSGALNACT1, PDGFRA, IL4R, CACNA2D1, CSGALNACT2, FNDC3B, HLA-B, SLC30A1, ATP1B3, SHISA3, HLA-A, FNDC3A, SCAMP1, TM4SF1, HLA-E, TMX3, STIM1, TMX1, ADAM9, GINM1, ROR1, TRABD2A, NOTCH3, MAOA, SDC2, TMTC3, TOR1AIP2, CACNA1A, GLT8D2, LPAR3, SLC1…	451	5056	20063	1.50456	2.91187e-06	5.82719e-07	5.6924e-07
UP_SEQ_FEATURE	topological domain:Cytoplasmic	128	28.1319	3.25898e-09	TFRC, CHPF, GALNT15, MRGPRF, GDE1, ANTXR1, GALNT10, EDNRA, GJA1, ALCAM, GJA3, SLC16A6, SLC39A6, KDR, VSTM4, SEC62, SLC16A3, CSGALNACT1, PDGFRA, IL4R, CACNA2D1, CSGALNACT2, HLA-B, SLC30A1, ATP1B3, SHISA3, HLA-A, SCAMP1, TM4SF1, HLA-E, TMX3, STIM1, TMX1, ADAM9, GINM1, ROR1, TRABD2A, NOTCH3, MAOA, SDC2, CACNA1A, GLT8D2, LPAR3, SLC1A4, SLC1A5, TRHDE, PCDH18, ITPRIPL2, ANKH, MAN2A1, TSPAN9, ST3GAL1, P…	451	3456	20063	1.64761	5.49137e-06	9.15775e-07	8.94591e-07
GOTERM_CC_DIRECT	GO:0005887~integral component of plasma membrane	67	14.7253	1.93967e-07	SLC23A2, FLT1, TFRC, MRGPRF, SLC2A1, PTPRM, SLC2A3, PTPRK, SLC7A11, PTPRG, GJA1, EDNRA, ALCAM, BOC, SLC16A6, SLC39A6, KDR, NEO1, SLC16A3, HS3ST3B1, PDGFRA, GPR37, TRPC6, IL4R, SLC2A13, HLA-B, HLA-A, SSTR1, TM4SF1, TGFBR2, STIM1, ADORA2B, ROR1, CD47, CD44, TNFRSF21, TRABD2A, PTGER4, LRP1, PTGER2, ADCY3, LPAR3, SLC1A4, SLC1A5, TRHDE, ANKH, TSPAN9, PERP, PRRG1, SLC17A5, STOM, GPC4, PAG1, CD55, OPN3,…	443	1415	18224	1.94786	6.26493e-05	7.83141e-06	7.22526e-06
UP_SEQ_FEATURE	topological domain:Extracellular	98	21.5385	4.87285e-06	TFRC, MRGPRF, ANTXR1, EDNRA, GJA1, ALCAM, GJA3, SLC16A6, SLC39A6, KDR, VSTM4, SLC16A3, PDGFRA, IL4R, CACNA2D1, HLA-B, SLC30A1, ATP1B3, SHISA3, HLA-A, TM4SF1, HLA-E, STIM1, TMX1, ADAM9, GINM1, ROR1, TRABD2A, NOTCH3, SDC2, CACNA1A, LPAR3, SLC1A4, SLC1A5, TRHDE, PCDH18, ITPRIPL2, ANKH, TSPAN9, PAG1, OPN3, JAG1, CADM1, FZD4, FZD6, TNFRSF10B, FZD8, SLC16A14, TNFRSF10D, CPD, OSTC, FAT1, SERINC1, SERINC…	451	2787	20063	1.56426	0.00817716	0.000586831	0.000573256
GOTERM_CC_DIRECT	GO:0016021~integral component of membrane	162	35.6044	0.000113421	SLC23A2, TFRC, CHPF, GALNT15, MRGPRF, GDE1, ANTXR1, GALNT10, ALCAM, GJA3, NIPAL3, PIEZO2, SLC16A6, SLC39A6, KDR, VSTM4, SEC62, BVES, IL4R, WNT5A, CSGALNACT2, FNDC3B, HLA-B, SLC30A1, SHISA3, HLA-A, FNDC3A, SCAMP1, TM4SF1, HLA-E, CCDC80, TMX3, TMX1, CLIP4, ADAM9, GINM1, ROR1, FBN2, NOTCH3, MAOA, SDC2, TMTC3, TOR1AIP2, CACNA1A, GLT8D2, SLC1A4, TMTC1, SLC1A5, PCDH18, ITPRIPL2, SDCBP, ANKH, MAN2A1, TS…	443	5163	18224	1.29078	0.0359741	0.00261679	0.00241425
Annotation Cluster 5	Enrichment Score: 6.825686570818215
Category	Term	Count	%	PValue	Genes	List Total	Pop Hits	Pop Total	Fold Enrichment	Bonferroni	Benjamini	FDR
GOTERM_CC_DIRECT	GO:0005788~endoplasmic reticulum lumen	23	5.05495	1.695e-09	EDEM3, COL18A1, COL15A1, ERAP2, FKBP14, WNT5A, COL1A1, ERLEC1, RCN1, COL1A2, COL4A2, COL5A1, P4HA1, COL4A1, COL6A2, PDGFC, COL5A2, COL6A1, COL4A5, COL6A3, DNAJB9, B2M, CTSC	443	192	18224	4.92795	5.47483e-07	1.09497e-07	1.01022e-07
GOTERM_MF_DIRECT	GO:0005201~extracellular matrix structural constituent	14	3.07692	6.35196e-09	FBN2, COL15A1, LUM, LAMA1, FBLN1, COL1A1, COL1A2, COL4A2, COL5A1, COL4A1, COL5A2, PXDN, COL4A5, FBN1	410	67	16881	8.60335	3.68413e-06	3.68414e-06	3.63332e-06
KEGG_PATHWAY	hsa04512:ECM-receptor interaction	17	3.73626	9.63619e-09	ITGB5, LAMA1, LAMA3, ITGA1, COL1A1, COL1A2, COL4A2, COL5A1, COL4A1, COL6A2, COL5A2, COL6A1, COL4A5, COL6A3, CD47, AGRN, CD44	219	87	6879	6.13777	2.09105e-06	2.09105e-06	2.00433e-06
UP_KEYWORDS	Hydroxylation	15	3.2967	2.00767e-08	COL18A1, COL15A1, EPAS1, LTBP1, COL1A1, COL1A2, COL4A2, COL5A1, COL4A1, COL6A2, COL5A2, COL6A1, COL4A5, COL6A3, MASP1	453	95	20581	7.17358	7.08705e-06	5.9059e-07	5.2534e-07
KEGG_PATHWAY	hsa04151:PI3K-Akt signaling pathway	33	7.25275	2.97465e-08	CDKN1A, PRKAA1, FLT1, PRKAA2, ITGB5, LAMA1, LAMA3, LPAR3, CCND2, PDGFC, KDR, PDGFRA, IL4R, ANGPT1, HGF, ITGA1, OSMR, GNG11, COL1A1, NR4A1, KITLG, COL1A2, COL4A2, COL5A1, COL4A1, COL6A2, COL5A2, COL6A1, DDIT4, COL4A5, COL6A3, TEK, SGK1	219	345	6879	3.00453	6.45498e-06	3.2275e-06	3.09364e-06
UP_KEYWORDS	Collagen	15	3.2967	3.01822e-08	COL18A1, COL15A1, COL1A1, COL1A2, COL4A2, COL5A1, P4HA1, COL4A1, COL6A2, COL5A2, COL6A1, COL4A5, COL6A3, EMILIN1, CTHRC1	453	98	20581	6.95398	1.06543e-05	8.19563e-07	7.29016e-07
GOTERM_BP_DIRECT	GO:0030574~collagen catabolic process	13	2.85714	4.8027e-08	COL18A1, COL15A1, COL1A1, ADAMTS2, COL1A2, COL4A2, COL5A1, COL4A1, COL6A2, COL5A2, COL6A1, COL4A5, COL6A3	418	64	16792	8.15999	0.00010551	3.51717e-05	3.46434e-05
INTERPRO	IPR008160:Collagen triple helix repeat	14	3.07692	6.32622e-08	COL18A1, COL15A1, COL1A1, COL1A2, COL4A2, COL5A1, COL4A1, COL6A2, COL5A2, COL6A1, COL4A5, COL6A3, EMILIN1, CTHRC1	441	82	18559	7.18506	5.32021e-05	6.65044e-06	6.52392e-06
KEGG_PATHWAY	hsa04510:Focal adhesion	23	5.05495	4.78353e-07	SHC4, PDGFRA, SHC3, FLT1, ITGB5, CAV2, LAMA1, HGF, LAMA3, ITGA1, COL1A1, COL1A2, CCND2, COL4A2, COL5A1, COL4A1, COL6A2, PDGFC, COL5A2, COL6A1, KDR, COL4A5, COL6A3	219	206	6879	3.50705	0.000103797	3.46008e-05	3.31658e-05
UP_SEQ_FEATURE	region of interest:Triple-helical region	8	1.75824	4.89686e-07	COL1A1, COL4A2, COL5A1, COL4A1, COL6A2, COL6A1, COL4A5, COL6A3	451	23	20063	15.4732	0.000824781	8.62936e-05	8.42975e-05
GOTERM_CC_DIRECT	GO:0005581~collagen trimer	13	2.85714	2.24097e-06	COL18A1, COL15A1, COL1A1, COL1A2, COL5A1, P4HA1, COL6A2, COL5A2, COL6A1, COL4A5, COL6A3, EMILIN1, CTHRC1	443	92	18224	5.81294	0.000723573	6.03195e-05	5.56508e-05
KEGG_PATHWAY	hsa04974:Protein digestion and absorption	14	3.07692	3.33478e-06	COL18A1, COL15A1, ATP1B3, SLC1A5, COL1A1, COL1A2, COL4A2, COL5A1, COL4A1, COL6A2, COL5A2, COL6A1, COL4A5, COL6A3	219	88	6879	4.9972	0.000723387	0.000180912	0.000173409
KEGG_PATHWAY	hsa05146:Amoebiasis	11	2.41758	0.0018553	COL1A1, PLCB4, COL1A2, COL4A2, COL5A1, COL4A1, LAMA1, LAMA3, COL5A2, COL4A5, PRKACB	219	106	6879	3.25963	0.33167	0.0447333	0.042878
Annotation Cluster 6	Enrichment Score: 5.325603346759911
Category	Term	Count	%	PValue	Genes	List Total	Pop Hits	Pop Total	Fold Enrichment	Bonferroni	Benjamini	FDR
INTERPRO	IPR000742:Epidermal growth factor-like domain	28	6.15385	8.77191e-12	FBN2, NOTCH3, LRP1, LAMA1, LAMA3, LTBP4, PLAT, FBLN1, VLDLR, NID1, PCSK5, LTBP1, AREG, FBLN5, PTGS1, SCUBE3, EFEMP1, SVEP1, PAMR1, EDIL3, JAG1, FAT1, ADAM9, CD248, TEK, MEGF8, AGRN, FBN1	441	231	18559	5.10108	7.37714e-09	7.37718e-09	7.23683e-09
INTERPRO	IPR001881:EGF-like calcium-binding	21	4.61538	2.00779e-11	FBN2, NOTCH3, JAG1, LRP1, LTBP4, FBLN1, VLDLR, NID1, LTBP1, FBLN5, SCUBE3, EFEMP1, FAT1, CD248, SVEP1, MASP1, MEGF8, AGRN, PAMR1, EDIL3, FBN1	441	127	18559	6.95876	1.68855e-08	8.0874e-09	7.93353e-09
INTERPRO	IPR018097:EGF-like calcium-binding, conserved site	19	4.17582	2.88492e-11	FBN2, NOTCH3, JAG1, LRP1, LTBP4, FBLN1, VLDLR, NID1, LTBP1, FBLN5, SCUBE3, EFEMP1, FAT1, CD248, SVEP1, MASP1, MEGF8, EDIL3, FBN1	441	102	18559	7.83916	2.42622e-08	8.0874e-09	7.93353e-09
INTERPRO	IPR013032:EGF-like, conserved site	25	5.49451	6.6484e-11	FBN2, NOTCH3, LRP1, LAMA3, LTBP4, PLAT, FBLN1, VLDLR, NID1, LTBP1, AREG, FBLN5, SCUBE3, EFEMP1, SVEP1, PAMR1, EDIL3, JAG1, FAT1, ADAM9, MASP1, TEK, MEGF8, AGRN, FBN1	441	199	18559	5.28692	5.59131e-08	1.39783e-08	1.37123e-08
UP_KEYWORDS	EGF-like domain	26	5.71429	1.10049e-10	FBN2, NOTCH3, LRP1, LTBP4, PLAT, FBLN1, VLDLR, NID1, LTBP1, AREG, FBLN5, PTGS1, SCUBE3, EFEMP1, C7, SVEP1, PAMR1, EDIL3, JAG1, FAT1, CD248, MASP1, TEK, MEGF8, AGRN, FBN1	453	238	20581	4.96323	3.88471e-08	3.88471e-09	3.45552e-09
SMART	SM00179:EGF_CA	21	4.61538	2.00431e-10	FBN2, NOTCH3, JAG1, LRP1, LTBP4, FBLN1, VLDLR, NID1, LTBP1, FBLN5, SCUBE3, EFEMP1, FAT1, CD248, SVEP1, MASP1, MEGF8, AGRN, PAMR1, EDIL3, FBN1	276	127	10057	6.02525	4.06874e-08	4.06874e-08	3.84827e-08
INTERPRO	IPR000152:EGF-type aspartate/asparagine hydroxylation site	18	3.95604	4.20232e-10	FBN2, NOTCH3, JAG1, LRP1, LTBP4, FBLN1, VLDLR, NID1, LTBP1, FBLN5, SCUBE3, EFEMP1, FAT1, CD248, SVEP1, MEGF8, EDIL3, FBN1	441	105	18559	7.21438	3.53415e-07	7.0683e-08	6.93383e-08
SMART	SM00181:EGF	24	5.27473	1.51012e-09	FBN2, NOTCH3, JAG1, LRP1, LAMA1, LAMA3, LTBP4, FBLN1, VLDLR, NID1, PCSK5, LTBP1, FBLN5, SCUBE3, EFEMP1, FAT1, CD248, SVEP1, TEK, MEGF8, AGRN, PAMR1, EDIL3, FBN1	276	188	10057	4.65171	3.06555e-07	1.53277e-07	1.44972e-07
INTERPRO	IPR009030:Insulin-like growth factor binding protein, N-terminal	19	4.17582	5.28151e-09	FBN2, NOTCH3, JAG1, LRP1, IGFBP3, LTBP4, FBLN1, NID1, PCSK5, LTBP1, WISP1, FBLN5, CTGF, SCUBE3, EFEMP1, IGFBP7, CD248, SVEP1, FBN1	441	139	18559	5.75248	4.44174e-06	7.40292e-07	7.26208e-07
INTERPRO	IPR026823:Complement Clr-like EGF domain	10	2.1978	1.01004e-08	FBN2, SCUBE3, EFEMP1, LRP1, LTBP4, FBLN1, NID1, LTBP1, FBLN5, FBN1	441	28	18559	15.03	8.49436e-06	1.21349e-06	1.1904e-06
UP_SEQ_FEATURE	domain:EGF-like 4; calcium-binding	10	2.1978	4.22973e-08	FBN2, NOTCH3, JAG1, EFEMP1, LTBP4, FBLN1, SVEP1, LTBP1, FBLN5, FBN1	451	34	20063	13.084	7.12684e-05	1.01876e-05	9.95195e-06
UP_SEQ_FEATURE	domain:EGF-like 5; calcium-binding	10	2.1978	1.21396e-07	FBN2, JAG1, EFEMP1, LTBP4, FBLN1, SVEP1, NID1, LTBP1, FBLN5, FBN1	451	38	20063	11.7067	0.000204531	2.55842e-05	2.49924e-05
UP_SEQ_FEATURE	domain:EGF-like 1	15	3.2967	5.11824e-07	FBN2, NOTCH3, LRP1, LTBP4, FBLN1, VLDLR, NID1, LTBP1, FAT1, SVEP1, TEK, MEGF8, AGRN, EDIL3, FBN1	451	120	20063	5.5607	0.000862053	8.62936e-05	8.42975e-05
UP_SEQ_FEATURE	domain:EGF-like 6; calcium-binding	8	1.75824	1.23954e-06	NOTCH3, JAG1, EFEMP1, LTBP4, FBLN1, SVEP1, LTBP1, FBLN5	451	26	20063	13.6879	0.00208645	0.000189988	0.000185593
UP_SEQ_FEATURE	domain:EGF-like 7; calcium-binding	8	1.75824	2.14623e-06	FBN2, SCUBE3, JAG1, LTBP4, FBLN1, SVEP1, LTBP1, FBN1	451	28	20063	12.7102	0.00360986	0.000301545	0.000294569
UP_SEQ_FEATURE	domain:EGF-like 14; calcium-binding	6	1.31868	3.86097e-06	FBN2, NOTCH3, JAG1, LTBP4, LTBP1, FBN1	451	12	20063	22.2428	0.00648463	0.000500738	0.000489155
GOTERM_MF_DIRECT	GO:0005509~calcium ion binding	39	8.57143	5.38287e-06	FBN2, NOTCH3, MCFD2, SPARC, LRP1, FKBP14, LTBP4, CACNA1A, FBLN1, VLDLR, NID1, LTBP1, FSTL1, PCDH18, FBLN5, SCUBE3, EFEMP1, PRRG1, MAN1C1, MAN1A1, SVEP1, PAMR1, EDIL3, EDEM3, JAG1, SYT16, PCDHB13, RCN1, PLCB4, STIM1, ASPH, FAT1, CD248, FKBP9, MASP1, MEGF8, AGRN, PAM, FBN1	410	717	16881	2.23954	0.0031172	0.00104069	0.00102633
UP_SEQ_FEATURE	domain:EGF-like 10; calcium-binding	6	1.31868	6.15849e-06	FBN2, NOTCH3, JAG1, LTBP4, LTBP1, FBN1	451	13	20063	20.5318	0.0103234	0.000692214	0.000676202
UP_SEQ_FEATURE	domain:EGF-like 3	11	2.41758	7.41701e-06	FBN2, NOTCH3, JAG1, LRP1, FAT1, LTBP4, TEK, VLDLR, AGRN, EDIL3, FBN1	451	76	20063	6.4387	0.0124199	0.000781568	0.000763489
UP_SEQ_FEATURE	domain:EGF-like 11; calcium-binding	6	1.31868	9.40347e-06	FBN2, NOTCH3, JAG1, LTBP4, LTBP1, FBN1	451	14	20063	19.0653	0.0157201	0.000932603	0.00091103
UP_SEQ_FEATURE	domain:EGF-like 8; calcium-binding	7	1.53846	1.17609e-05	FBN2, SCUBE3, NOTCH3, LTBP4, FBLN1, LTBP1, FBN1	451	24	20063	12.975	0.0196221	0.0011016	0.00107612
UP_SEQ_FEATURE	domain:EGF-like 12; calcium-binding	6	1.31868	1.38456e-05	FBN2, NOTCH3, LRP1, LTBP4, LTBP1, FBN1	451	15	20063	17.7942	0.02306	0.00122862	0.0012002
UP_SEQ_FEATURE	domain:EGF-like 3; calcium-binding	8	1.75824	1.88467e-05	SCUBE3, EFEMP1, FBLN1, SVEP1, MEGF8, NID1, LTBP1, FBLN5	451	38	20063	9.36539	0.0312581	0.00158714	0.00155042
UP_SEQ_FEATURE	domain:EGF-like 9; calcium-binding	6	1.31868	1.97686e-05	FBN2, SCUBE3, LTBP4, FBLN1, LTBP1, FBN1	451	16	20063	16.6821	0.0327618	0.00158714	0.00155042
UP_SEQ_FEATURE	domain:EGF-like 2	11	2.41758	3.04908e-05	FBN2, NOTCH3, JAG1, FAT1, TEK, MEGF8, NID1, AGRN, LTBP1, EDIL3, FBN1	451	89	20063	5.49822	0.0500802	0.0023367	0.00228265
INTERPRO	IPR017878:TB domain	5	1.0989	3.57289e-05	FBN2, FST, LTBP4, LTBP1, FBN1	441	9	18559	23.3799	0.0296016	0.0030048	0.00294764
UP_SEQ_FEATURE	domain:EGF-like 13; calcium-binding	5	1.0989	7.27213e-05	FBN2, NOTCH3, LTBP4, LTBP1, FBN1	451	11	20063	20.2207	0.115329	0.00510867	0.0049905
UP_SEQ_FEATURE	domain:EGF-like 15; calcium-binding	5	1.0989	0.000107151	FBN2, NOTCH3, JAG1, LTBP1, FBN1	451	12	20063	18.5357	0.165197	0.00688379	0.00672455
UP_SEQ_FEATURE	domain:EGF-like 2; calcium-binding	8	1.75824	0.000305334	SCUBE3, EFEMP1, LRP1, LTBP4, FBLN1, SVEP1, VLDLR, FBLN5	451	58	20063	6.13594	0.40224	0.0177515	0.0173409
UP_SEQ_FEATURE	domain:TB 1	4	0.879121	0.00036682	FBN2, LTBP4, LTBP1, FBN1	451	7	20063	25.4203	0.461089	0.0187412	0.0183077
UP_SEQ_FEATURE	domain:TB 2	4	0.879121	0.00036682	FBN2, LTBP4, LTBP1, FBN1	451	7	20063	25.4203	0.461089	0.0187412	0.0183077
UP_SEQ_FEATURE	domain:TB 3	4	0.879121	0.00036682	FBN2, LTBP4, LTBP1, FBN1	451	7	20063	25.4203	0.461089	0.0187412	0.0183077
UP_SEQ_FEATURE	domain:TB 4	4	0.879121	0.00036682	FBN2, LTBP4, LTBP1, FBN1	451	7	20063	25.4203	0.461089	0.0187412	0.0183077
GOTERM_CC_DIRECT	GO:0001527~microfibril	4	0.879121	0.00149761	FBN2, LTBP1, THSD4, FBN1	443	10	18224	16.4551	0.383743	0.0241864	0.0223144
UP_SEQ_FEATURE	domain:EGF-like 16; calcium-binding	4	0.879121	0.00161723	FBN2, NOTCH3, LTBP1, FBN1	451	11	20063	16.1766	0.9346	0.0619691	0.0605357
GOTERM_BP_DIRECT	GO:0035583~sequestering of TGFbeta in extracellular matrix	3	0.659341	0.00181533	FBN2, LTBP1, FBN1	418	3	16792	40.1722	0.981536	0.153395	0.151091
UP_SEQ_FEATURE	domain:EGF-like 22; calcium-binding	3	0.659341	0.00292296	FBN2, NOTCH3, FBN1	451	4	20063	33.3642	0.992791	0.0985623	0.0962824
UP_SEQ_FEATURE	domain:EGF-like 29; calcium-binding	3	0.659341	0.00292296	FBN2, NOTCH3, FBN1	451	4	20063	33.3642	0.992791	0.0985623	0.0962824
UP_SEQ_FEATURE	domain:EGF-like 30; calcium-binding	3	0.659341	0.00479935	FBN2, NOTCH3, FBN1	451	5	20063	26.6914	0.999698	0.144495	0.141152
UP_SEQ_FEATURE	domain:EGF-like 17; calcium-binding	3	0.659341	0.00709244	FBN2, NOTCH3, FBN1	451	6	20063	22.2428	0.999994	0.18184	0.177634
UP_SEQ_FEATURE	domain:EGF-like 21; calcium-binding	3	0.659341	0.00709244	FBN2, NOTCH3, FBN1	451	6	20063	22.2428	0.999994	0.18184	0.177634
UP_SEQ_FEATURE	domain:EGF-like 23; calcium-binding	3	0.659341	0.00709244	FBN2, NOTCH3, FBN1	451	6	20063	22.2428	0.999994	0.18184	0.177634
UP_SEQ_FEATURE	domain:EGF-like 18; calcium-binding	3	0.659341	0.00978269	FBN2, LTBP1, FBN1	451	7	20063	19.0653	1	0.230316	0.224988
UP_SEQ_FEATURE	domain:EGF-like 6	5	1.0989	0.0167174	FBN2, SCUBE3, LRP1, NID1, FBN1	451	44	20063	5.05518	1	0.331595	0.323925
Annotation Cluster 7	Enrichment Score: 3.781125271173134
Category	Term	Count	%	PValue	Genes	List Total	Pop Hits	Pop Total	Fold Enrichment	Bonferroni	Benjamini	FDR
BIOGRID_INTERACTION	5155:PDGFB~platelet derived growth factor subunit B	8	1.75824	1.20682e-07	COL1A1, PDGFRA, SPARC, COL1A2, LRP1, COL5A1, COL4A1, COL6A1	422	17	16152	18.0117	0.00109386	0.00109446	0.00109446
BIOGRID_INTERACTION	5154:PDGFA~platelet derived growth factor subunit A	6	1.31868	2.6578e-06	COL1A1, PDGFRA, COL1A2, COL5A1, COL4A1, COL6A1	422	10	16152	22.9649	0.0238155	0.0120518	0.0120518
GOTERM_MF_DIRECT	GO:0048407~platelet-derived growth factor binding	6	1.31868	3.33756e-06	COL1A1, PDGFRA, COL1A2, COL5A1, COL4A1, COL6A1	410	11	16881	22.4581	0.00193392	0.000967892	0.000954542
GOTERM_BP_DIRECT	GO:0030199~collagen fibril organization	9	1.97802	4.23561e-06	COL1A1, ADAMTS2, FOXC1, COL1A2, COL5A1, P4HA1, LUM, COL5A2, LOXL2	418	39	16792	9.27052	0.00926249	0.00232641	0.00229146
UP_KEYWORDS	Ehlers-Danlos syndrome	6	1.31868	8.49428e-06	COL1A1, ADAMTS2, COL1A2, COL5A1, FKBP14, COL5A2	453	14	20581	19.4711	0.002994	0.000157815	0.000140379
GOTERM_BP_DIRECT	GO:0001568~blood vessel development	7	1.53846	0.000318463	COL1A1, COL1A2, COL5A1, FOXF1, SPHK1, ANTXR1, TGFBR2	418	38	16792	7.40015	0.503303	0.0699663	0.0689154
UP_SEQ_FEATURE	propeptide:C-terminal propeptide	4	0.879121	0.000577147	COL1A1, COL1A2, COL5A1, COL5A2	451	8	20063	22.2428	0.621967	0.0262992	0.0256908
GOTERM_BP_DIRECT	GO:0071230~cellular response to amino acid stimulus	7	1.53846	0.00102646	COL1A1, CEBPB, COL1A2, COL4A1, PDGFC, COL5A2, COL6A1	418	47	16792	5.9831	0.895261	0.119521	0.117726
UP_SEQ_FEATURE	domain:Fibrillar collagen NC1	4	0.879121	0.00161723	COL1A1, COL1A2, COL5A1, COL5A2	451	11	20063	16.1766	0.9346	0.0619691	0.0605357
KEGG_PATHWAY	hsa05146:Amoebiasis	11	2.41758	0.0018553	COL1A1, PLCB4, COL1A2, COL4A2, COL5A1, COL4A1, LAMA1, LAMA3, COL5A2, COL4A5, PRKACB	219	106	6879	3.25963	0.33167	0.0447333	0.042878
INTERPRO	IPR000885:Fibrillar collagen, C-terminal	4	0.879121	0.00189505	COL1A1, COL1A2, COL5A1, COL5A2	441	11	18559	15.3032	0.797143	0.106189	0.104169
SMART	SM00038:COLFI	4	0.879121	0.00283507	COL1A1, COL1A2, COL5A1, COL5A2	276	11	10057	13.2503	0.438047	0.076664	0.0725098
GOTERM_BP_DIRECT	GO:0070208~protein heterotrimerization	4	0.879121	0.00451359	COL1A1, COL1A2, COL6A2, COL6A1	418	14	16792	11.4778	0.999952	0.220363	0.217053
KEGG_PATHWAY	hsa04611:Platelet activation	10	2.1978	0.0219297	COL1A1, PLCB4, COL1A2, STIM1, COL5A1, TBXAS1, COL5A2, ADCY3, PRKACB, PTGS1	219	130	6879	2.41623	0.991866	0.279926	0.268316
Annotation Cluster 8	Enrichment Score: 3.2379834607465696
Category	Term	Count	%	PValue	Genes	List Total	Pop Hits	Pop Total	Fold Enrichment	Bonferroni	Benjamini	FDR
KEGG_PATHWAY	hsa05200:Pathways in cancer	29	6.37363	4.09868e-05	PTGER4, CDKN1A, WNT2B, EPAS1, LAMA1, PTGER2, LAMA3, SLC2A1, ADCY3, LPAR3, EDNRA, PRKACB, PDGFRA, JUP, FZD4, STAT1, HGF, FZD6, WNT5A, FZD8, FOS, WNT16, GNG11, TGFBR2, KITLG, PLCB4, COL4A2, COL4A1, COL4A5	219	393	6879	2.31786	0.00885488	0.00177883	0.00170505
KEGG_PATHWAY	hsa05166:HTLV-I infection	19	4.17582	0.00110513	PDGFRA, CDKN1A, WNT2B, MSX2, FZD4, FZD6, WNT5A, HLA-B, SLC2A1, FZD8, ADCY3, HLA-A, FOS, WNT16, ETS2, TGFBR2, HLA-E, CCND2, PRKACB	219	254	6879	2.34964	0.21333	0.034259	0.0328381
KEGG_PATHWAY	hsa04916:Melanogenesis	10	2.1978	0.00426572	KITLG, PLCB4, WNT2B, FZD4, WNT5A, FZD6, FZD8, ADCY3, WNT16, PRKACB	219	100	6879	3.1411	0.604514	0.084151	0.0806608
Annotation Cluster 9	Enrichment Score: 3.165622061558176
Category	Term	Count	%	PValue	Genes	List Total	Pop Hits	Pop Total	Fold Enrichment	Bonferroni	Benjamini	FDR
UP_SEQ_FEATURE	domain:VWFC	6	1.31868	3.73646e-05	COL1A1, COL5A2, PXDN, FSTL1, WISP1, CTGF	451	18	20063	14.8285	0.0610194	0.00273898	0.00267563
INTERPRO	IPR001007:von Willebrand factor, type C	6	1.31868	0.00271677	COL1A1, JAG1, COL5A2, PXDN, WISP1, CTGF	441	41	18559	6.15862	0.898522	0.11424	0.112067
SMART	SM00214:VWC	6	1.31868	0.00313777	COL1A1, JAG1, COL5A2, PXDN, WISP1, CTGF	276	37	10057	5.90893	0.471636	0.076664	0.0725098
Annotation Cluster 10	Enrichment Score: 2.5089985873334517
Category	Term	Count	%	PValue	Genes	List Total	Pop Hits	Pop Total	Fold Enrichment	Bonferroni	Benjamini	FDR
UP_SEQ_FEATURE	region of interest:Triple-helical region	8	1.75824	4.89686e-07	COL1A1, COL4A2, COL5A1, COL4A1, COL6A2, COL6A1, COL4A5, COL6A3	451	23	20063	15.4732	0.000824781	8.62936e-05	8.42975e-05
SMART	SM00327:VWA	9	1.97802	0.00074191	ITGB5, COL6A2, CACNA2D1, ITGA1, COL6A1, VWA5A, COL6A3, SVEP1, ANTXR1	276	72	10057	4.5548	0.139863	0.0502026	0.0474822
OMIM_DISEASE	158810~Bethlem myopathy 1	3	0.659341	0.00209954	COL6A2, COL6A1, COL6A3	128	3	4740	37.0312	0.403711	0.258243	0.258243
OMIM_DISEASE	254090~Ullrich congenital muscular dystrophy 1	3	0.659341	0.00209954	COL6A2, COL6A1, COL6A3	128	3	4740	37.0312	0.403711	0.258243	0.258243
INTERPRO	IPR002035:von Willebrand factor, type A	9	1.97802	0.00214944	ITGB5, COL6A2, CACNA2D1, ITGA1, COL6A1, VWA5A, COL6A3, SVEP1, ANTXR1	441	97	18559	3.90469	0.836285	0.106189	0.104169
UP_SEQ_FEATURE	domain:VWFA 3	3	0.659341	0.00978269	COL6A2, COL6A1, COL6A3	451	7	20063	19.0653	1	0.230316	0.224988
UP_SEQ_FEATURE	domain:VWFA	6	1.31868	0.0161999	ITGB5, CACNA2D1, ITGA1, VWA5A, SVEP1, ANTXR1	451	66	20063	4.04414	1	0.330144	0.322507
UP_SEQ_FEATURE	domain:VWFA 1	3	0.659341	0.0489541	COL6A2, COL6A1, COL6A3	451	16	20063	8.34105	1	0.664334	0.648966
UP_SEQ_FEATURE	domain:VWFA 2	3	0.659341	0.0546772	COL6A2, COL6A1, COL6A3	451	17	20063	7.8504	1	0.711074	0.694625
GOTERM_CC_DIRECT	GO:0042383~sarcolemma	6	1.31868	0.0556681	SGCD, COL6A2, COL6A1, COL6A3, BVES, PDE9A	443	85	18224	2.90384	1	0.3746	0.345606
Annotation Cluster 11	Enrichment Score: 2.4446955160195016
Category	Term	Count	%	PValue	Genes	List Total	Pop Hits	Pop Total	Fold Enrichment	Bonferroni	Benjamini	FDR
UP_SEQ_FEATURE	domain:Fibronectin type-III 3	10	2.1978	0.000110239	IGDCC4, CHL1, BOC, FNDC3B, PTPRM, TEK, PTPRK, FNDC3A, OSMR, NEO1	451	84	20063	5.2959	0.169529	0.00688379	0.00672455
INTERPRO	IPR003961:Fibronectin, type III	15	3.2967	0.000441731	IL4R, CHPF, FNDC3B, PTPRM, PTPRK, FNDC3A, OSMR, F3, PTPRG, IGDCC4, CHL1, BOC, COL6A3, TEK, NEO1	441	207	18559	3.04956	0.310355	0.0337723	0.0331298
UP_SEQ_FEATURE	domain:Fibronectin type-III 4	8	1.75824	0.000510408	IGDCC4, CHL1, FNDC3B, PTPRM, PTPRK, FNDC3A, OSMR, NEO1	451	63	20063	5.64896	0.576946	0.0239041	0.0233511
UP_SEQ_FEATURE	domain:Fibronectin type-III 2	10	2.1978	0.00311904	IGDCC4, CHL1, BOC, FNDC3B, PTPRM, TEK, PTPRK, FNDC3A, OSMR, NEO1	451	133	20063	3.34478	0.994824	0.102382	0.100013
UP_SEQ_FEATURE	domain:Fibronectin type-III 1	10	2.1978	0.00327912	IGDCC4, CHL1, BOC, FNDC3B, PTPRM, TEK, PTPRK, FNDC3A, OSMR, NEO1	451	134	20063	3.31982	0.996051	0.102382	0.100013
SMART	SM00060:FN3	11	2.41758	0.00807657	IGDCC4, CHL1, BOC, FNDC3B, PTPRM, TEK, PTPRK, FNDC3A, OSMR, NEO1, PTPRG	276	150	10057	2.67215	0.807219	0.16162	0.152862
UP_SEQ_FEATURE	domain:Fibronectin type-III 5	4	0.879121	0.0839158	IGDCC4, FNDC3B, FNDC3A, NEO1	451	46	20063	3.86831	1	0.875812	0.855553
UP_SEQ_FEATURE	domain:Fibronectin type-III 6	3	0.659341	0.16076	FNDC3B, FNDC3A, NEO1	451	32	20063	4.17052	1	1	0.977448
Annotation Cluster 12	Enrichment Score: 2.361317022001896
Category	Term	Count	%	PValue	Genes	List Total	Pop Hits	Pop Total	Fold Enrichment	Bonferroni	Benjamini	FDR
UP_SEQ_FEATURE	region of interest:Triple-helical region	8	1.75824	4.89686e-07	COL1A1, COL4A2, COL5A1, COL4A1, COL6A2, COL6A1, COL4A5, COL6A3	451	23	20063	15.4732	0.000824781	8.62936e-05	8.42975e-05
UP_KEYWORDS	Basement membrane	9	1.97802	2.11131e-06	SPARC, COL4A2, COL4A1, LAMA1, LAMA3, NTN4, COL4A5, NID1, LOXL2	453	40	20581	10.2224	0.000745017	4.65809e-05	4.14345e-05
BIOCARTA	h_vitCBPathway:Vitamin C in the Brain	6	1.31868	4.52701e-05	SLC23A2, COL4A2, COL4A1, SLC2A1, COL4A5, SLC2A3	70	11	1625	12.6623	0.00613796	0.00615673	0.00615673
UP_SEQ_FEATURE	domain:Collagen IV NC1	3	0.659341	0.00709244	COL4A2, COL4A1, COL4A5	451	6	20063	22.2428	0.999994	0.18184	0.177634
INTERPRO	IPR001442:Collagen IV, non-collagenous	3	0.659341	0.00789682	COL4A2, COL4A1, COL4A5	441	6	18559	21.042	0.998729	0.276718	0.271453
GOTERM_CC_DIRECT	GO:0005587~collagen type IV trimer	3	0.659341	0.00825243	COL4A2, COL4A1, COL4A5	443	6	18224	20.5688	0.931203	0.100065	0.0923204
GOTERM_BP_DIRECT	GO:0038063~collagen-activated tyrosine kinase receptor signaling pathway	3	0.659341	0.00863709	COL4A2, COL4A1, COL4A5	418	6	16792	20.0861	1	0.332907	0.327906
BIOCARTA	h_amiPathway:Acute Myocardial Infarction	5	1.0989	0.010312	COL4A2, COL4A1, COL4A5, PLAT, TFPI	70	21	1625	5.52721	0.755788	0.701218	0.701218
SMART	SM00111:C4	3	0.659341	0.010391	COL4A2, COL4A1, COL4A5	276	6	10057	18.2192	0.880017	0.162259	0.153467
INTERPRO	IPR016187:C-type lectin fold	8	1.75824	0.0173154	COL18A1, COL15A1, COL4A2, TNFAIP6, COL4A1, COL4A5, CD248, CD44	441	112	18559	3.00599	1	0.355176	0.348419
BIOCARTA	h_plateletAppPathway:Platelet Amyloid Precursor Protein Pathway	4	0.879121	0.0231033	COL4A2, COL4A1, COL4A5, PLAT	70	15	1625	6.19048	0.958369	1	1
BIOCARTA	h_npp1Pathway:Regulators of Bone Mineralization	3	0.659341	0.0641581	COL4A2, COL4A1, COL4A5	70	10	1625	6.96429	0.999879	1	1
BIOCARTA	h_ace2Pathway:Angiotensin-converting enzyme 2 regulates heart function	3	0.659341	0.102525	COL4A2, COL4A1, COL4A5	70	13	1625	5.35714	1	1	1
BIOCARTA	h_intrinsicPathway:Intrinsic Prothrombin Activation Pathway	3	0.659341	0.255209	COL4A2, COL4A1, COL4A5	70	23	1625	3.02795	1	1	1
KEGG_PATHWAY	hsa05222:Small cell lung cancer	5	1.0989	0.28293	COL4A2, COL4A1, LAMA1, LAMA3, COL4A5	219	85	6879	1.8477	1	0.918739	0.880635
Annotation Cluster 13	Enrichment Score: 2.3571203320123417
Category	Term	Count	%	PValue	Genes	List Total	Pop Hits	Pop Total	Fold Enrichment	Bonferroni	Benjamini	FDR
GOTERM_BP_DIRECT	GO:0014068~positive regulation of phosphatidylinositol 3-kinase signaling	9	1.97802	0.00019786	PDGFRA, FLT1, ANGPT1, HGF, PDGFC, KDR, TEK, WNT16, DCN	418	65	16792	5.56231	0.352568	0.0482998	0.0475743
KEGG_PATHWAY	hsa04014:Ras signaling pathway	15	3.2967	0.012335	SHC4, PDGFRA, SHC3, FLT1, ANGPT1, RASGRF2, HGF, PLD1, GNG11, ETS2, KITLG, PDGFC, KDR, TEK, PRKACB	219	226	6879	2.0848	0.932346	0.2059	0.197361
KEGG_PATHWAY	hsa04015:Rap1 signaling pathway	13	2.85714	0.0347649	PDGFRA, FLT1, ANGPT1, HGF, CTNND1, ADCY3, LPAR3, KITLG, PLCB4, ADORA2B, PDGFC, KDR, TEK	219	210	6879	1.94449	0.999537	0.372502	0.357053
Annotation Cluster 14	Enrichment Score: 2.2952689520345744
Category	Term	Count	%	PValue	Genes	List Total	Pop Hits	Pop Total	Fold Enrichment	Bonferroni	Benjamini	FDR
INTERPRO	IPR013098:Immunoglobulin I-set	15	3.2967	6.73059e-06	PDGFRA, FLT1, CHPF, NEGR1, CADM1, PTPRK, IGDCC4, CHL1, BOC, PXDN, KDR, IGFBP7, ROR1, NEO1, MXRA5	441	141	18559	4.47701	0.00564446	0.000628936	0.000616971
UP_SEQ_FEATURE	domain:Ig-like C2-type 4	9	1.97802	0.000298927	PDGFRA, FLT1, IGDCC4, CHL1, BOC, PXDN, KDR, NEO1, MXRA5	451	76	20063	5.26803	0.39575	0.0177515	0.0173409
UP_SEQ_FEATURE	domain:Ig-like C2-type 3	11	2.41758	0.000627324	PDGFRA, FLT1, ALCAM, NEGR1, IGDCC4, CHL1, BOC, PXDN, KDR, NEO1, MXRA5	451	128	20063	3.82298	0.652633	0.0278334	0.0271896
UP_SEQ_FEATURE	domain:Ig-like C2-type 1	14	3.07692	0.000674635	PDGFRA, FLT1, NEGR1, CADM1, CLMP, ALCAM, IGDCC4, CHL1, BOC, PXDN, KDR, TEK, NEO1, MXRA5	451	202	20063	3.08316	0.679266	0.029165	0.0284903
UP_SEQ_FEATURE	domain:Ig-like C2-type 2	14	3.07692	0.000706335	PDGFRA, FLT1, NEGR1, CADM1, CLMP, ALCAM, IGDCC4, CHL1, BOC, PXDN, KDR, TEK, NEO1, MXRA5	451	203	20063	3.06797	0.69596	0.029772	0.0290834
INTERPRO	IPR003598:Immunoglobulin subtype 2	15	3.2967	0.0026919	PDGFRA, FLT1, CHPF, NEGR1, CADM1, CLMP, ALCAM, IGDCC4, CHL1, BOC, PXDN, KDR, ROR1, NEO1, MXRA5	441	250	18559	2.52503	0.896371	0.11424	0.112067
SMART	SM00408:IGc2	15	3.2967	0.00875772	PDGFRA, FLT1, CHPF, NEGR1, CADM1, CLMP, ALCAM, IGDCC4, CHL1, BOC, PXDN, KDR, ROR1, NEO1, MXRA5	276	250	10057	2.1863	0.832312	0.16162	0.152862
UP_KEYWORDS	Immunoglobulin domain	22	4.83516	0.00989647	PDGFRA, FLT1, NEGR1, CADM1, PTPRM, HLA-A, PTPRK, PDCD1LG2, CLMP, ALCAM, IGDCC4, CHL1, BOC, PXDN, KDR, IGFBP7, ROR1, CD47, TEK, VSTM4, NEO1, B2M	453	546	20581	1.83062	0.970129	0.0831775	0.0739879
INTERPRO	IPR013783:Immunoglobulin-like fold	35	7.69231	0.0114685	FLT1, CHPF, PTPRM, PTPRK, PTPRG, CLMP, ALCAM, CHL1, BOC, KDR, IGFBP7, VSTM4, NEO1, B2M, TGM2, PDGFRA, IL4R, CADM1, NEGR1, FNDC3B, HLA-B, EBF3, FNDC3A, HLA-A, PDCD1LG2, OSMR, F3, HLA-E, IGDCC4, PXDN, COL6A3, ROR1, CD47, TEK, MXRA5	441	951	18559	1.54883	0.999939	0.321502	0.315385
INTERPRO	IPR013151:Immunoglobulin	7	1.53846	0.0132241	PDGFRA, FLT1, CHL1, BOC, KDR, PTPRM, VSTM4	441	82	18559	3.59253	0.999986	0.322748	0.316608
INTERPRO	IPR003599:Immunoglobulin subtype	21	4.61538	0.0154259	PDGFRA, FLT1, CHPF, NEGR1, CADM1, PTPRM, PTPRK, PDCD1LG2, CLMP, ALCAM, IGDCC4, CHL1, BOC, PXDN, KDR, IGFBP7, ROR1, VSTM4, NEO1, MXRA5, B2M	441	497	18559	1.77819	0.999998	0.332645	0.326317
UP_SEQ_FEATURE	domain:Ig-like C2-type 5	5	1.0989	0.0347184	PDGFRA, FLT1, CHL1, KDR, MXRA5	451	55	20063	4.04414	1	0.573874	0.5606
UP_SEQ_FEATURE	domain:Ig-like C2-type 6	4	0.879121	0.0496477	FLT1, CHL1, KDR, MXRA5	451	37	20063	4.80925	1	0.664334	0.648966
SMART	SM00409:IG	21	4.61538	0.0544253	PDGFRA, FLT1, CHPF, NEGR1, CADM1, PTPRM, PTPRK, PDCD1LG2, CLMP, ALCAM, IGDCC4, CHL1, BOC, PXDN, KDR, IGFBP7, ROR1, VSTM4, NEO1, MXRA5, B2M	276	497	10057	1.53965	0.999988	0.460348	0.435403
INTERPRO	IPR007110:Immunoglobulin-like domain	26	5.71429	0.0709296	FLT1, CHPF, PTPRM, PTPRK, CLMP, ALCAM, CHL1, BOC, KDR, IGFBP7, VSTM4, NEO1, B2M, PDGFRA, CADM1, NEGR1, HLA-B, HLA-A, PDCD1LG2, HLA-E, IGDCC4, PXDN, ROR1, CD47, TEK, MXRA5	441	771	18559	1.41917	1	0.835937	0.820034
UP_SEQ_FEATURE	domain:Ig-like C2-type 7	3	0.659341	0.0863706	FLT1, KDR, MXRA5	451	22	20063	6.06622	1	0.875812	0.855553
Annotation Cluster 15	Enrichment Score: 2.266701303304479
Category	Term	Count	%	PValue	Genes	List Total	Pop Hits	Pop Total	Fold Enrichment	Bonferroni	Benjamini	FDR
INTERPRO	IPR003645:Follistatin-like, N-terminal	4	0.879121	0.000999486	SPARC, FST, AGRN, FSTL1	441	9	18559	18.704	0.568716	0.0646591	0.0634289
SMART	SM00274:FOLN	4	0.879121	0.00150318	SPARC, FST, AGRN, FSTL1	276	9	10057	16.1948	0.263153	0.0724383	0.0685131
SMART	SM00280:KAZAL	6	1.31868	0.00214103	SPARC, FST, IGFBP7, AGRN, RECK, FSTL1	276	34	10057	6.43031	0.352797	0.0724383	0.0685131
INTERPRO	IPR015369:Follistatin/Osteonectin EGF domain	3	0.659341	0.0053482	SPARC, FST, FSTL1	441	5	18559	25.2503	0.989001	0.204447	0.200558
INTERPRO	IPR002350:Kazal domain	6	1.31868	0.00645777	SPARC, FST, IGFBP7, AGRN, RECK, FSTL1	441	50	18559	5.05007	0.995698	0.23613	0.231637
UP_SEQ_FEATURE	domain:Kazal-like	3	0.659341	0.225991	SPARC, IGFBP7, FSTL1	451	40	20063	3.33642	1	1	0.977448
Annotation Cluster 16	Enrichment Score: 2.2145758433111045
Category	Term	Count	%	PValue	Genes	List Total	Pop Hits	Pop Total	Fold Enrichment	Bonferroni	Benjamini	FDR
SMART	SM00280:KAZAL	6	1.31868	0.00214103	SPARC, FST, IGFBP7, AGRN, RECK, FSTL1	276	34	10057	6.43031	0.352797	0.0724383	0.0685131
UP_SEQ_FEATURE	domain:Kazal-like 3	3	0.659341	0.00292296	FST, AGRN, RECK	451	4	20063	33.3642	0.992791	0.0985623	0.0962824
INTERPRO	IPR002350:Kazal domain	6	1.31868	0.00645777	SPARC, FST, IGFBP7, AGRN, RECK, FSTL1	441	50	18559	5.05007	0.995698	0.23613	0.231637
UP_SEQ_FEATURE	domain:Kazal-like 1	3	0.659341	0.0128512	FST, AGRN, RECK	451	8	20063	16.6821	1	0.285094	0.278499
UP_SEQ_FEATURE	domain:Kazal-like 2	3	0.659341	0.0162797	FST, AGRN, RECK	451	9	20063	14.8285	1	0.330144	0.322507
Annotation Cluster 17	Enrichment Score: 2.1905220159668026
Category	Term	Count	%	PValue	Genes	List Total	Pop Hits	Pop Total	Fold Enrichment	Bonferroni	Benjamini	FDR
UP_KEYWORDS	Proteoglycan	8	1.75824	9.10658e-05	SRGN, SRPX2, LUM, SDC2, GPC4, AGRN, CD44, DCN	453	49	20581	7.41758	0.0316364	0.00128585	0.00114379
GOTERM_CC_DIRECT	GO:0043202~lysosomal lumen	10	2.1978	0.000215895	ASAH1, LUM, HEXB, GAA, SDC2, PSAP, IDS, GPC4, AGRN, DCN	443	85	18224	4.83973	0.0673651	0.00435837	0.00402104
GOTERM_BP_DIRECT	GO:0006027~glycosaminoglycan catabolic process	5	1.0989	0.00363402	HGSNAT, SDC2, IDS, GPC4, AGRN	418	26	16792	7.72543	0.999664	0.193911	0.190999
GOTERM_BP_DIRECT	GO:0030203~glycosaminoglycan metabolic process	5	1.0989	0.00544539	FOXC1, SDC2, GPC4, AGRN, DCN	418	29	16792	6.92625	0.999994	0.250548	0.246785
GOTERM_CC_DIRECT	GO:0005796~Golgi lumen	7	1.53846	0.0293374	LUM, SDC2, WNT5A, GPC4, AGRN, PCSK5, DCN	443	96	18224	2.99962	0.999933	0.25867	0.238649
UP_KEYWORDS	Heparan sulfate	3	0.659341	0.0471378	SDC2, GPC4, AGRN	453	16	20581	8.51863	1	0.260638	0.231842
GOTERM_BP_DIRECT	GO:0001523~retinoid metabolic process	5	1.0989	0.0647842	LRP1, RDH10, SDC2, GPC4, AGRN	418	61	16792	3.29281	1	0.9447	0.93051
GOTERM_BP_DIRECT	GO:0006024~glycosaminoglycan biosynthetic process	4	0.879121	0.0858124	HS3ST3B1, SDC2, GPC4, AGRN	418	42	16792	3.82593	1	1	0.985428
Annotation Cluster 18	Enrichment Score: 2.09935630321129
Category	Term	Count	%	PValue	Genes	List Total	Pop Hits	Pop Total	Fold Enrichment	Bonferroni	Benjamini	FDR
GOTERM_BP_DIRECT	GO:0001558~regulation of cell growth	9	1.97802	0.000822695	TFRC, IGFBP3, LTBP4, WFDC1, IGFBP7, SGK1, FBLN5, WISP1, CTGF	418	80	16792	4.51938	0.836052	0.118533	0.116753
GOTERM_MF_DIRECT	GO:0005520~insulin-like growth factor binding	4	0.879121	0.00878932	IGFBP3, IGFBP7, WISP1, CTGF	410	18	16881	9.14959	0.994026	0.283211	0.279305
UP_SEQ_FEATURE	domain:IGFBP N-terminal	4	0.879121	0.00962075	IGFBP3, IGFBP7, WISP1, CTGF	451	20	20063	8.89712	1	0.230316	0.224988
INTERPRO	IPR000867:Insulin-like growth factor-binding protein, IGFBP	4	0.879121	0.0111786	IGFBP3, IGFBP7, WISP1, CTGF	441	20	18559	8.41678	0.999922	0.321502	0.315385
SMART	SM00121:IB	4	0.879121	0.0121724	IGFBP3, IGFBP7, WISP1, CTGF	276	18	10057	8.09742	0.916772	0.1765	0.166936
INTERPRO	IPR017891:Insulin-like growth factor binding protein, N-terminal, Cys-rich conserved site	3	0.659341	0.0267728	IGFBP3, WISP1, CTGF	441	11	18559	11.4774	1	0.469083	0.460158
Annotation Cluster 19	Enrichment Score: 2.0835380946968214
Category	Term	Count	%	PValue	Genes	List Total	Pop Hits	Pop Total	Fold Enrichment	Bonferroni	Benjamini	FDR
UP_SEQ_FEATURE	domain:CUB	4	0.879121	0.00603112	SCUBE3, TNFAIP6, PDGFC, PAMR1	451	17	20063	10.4672	0.999963	0.168802	0.164898
INTERPRO	IPR000859:CUB domain	6	1.31868	0.00963301	SCUBE3, TNFAIP6, PDGFC, MASP1, MEGF8, PAMR1	441	55	18559	4.59097	0.999709	0.312766	0.306815
SMART	SM00042:CUB	6	1.31868	0.00966554	SCUBE3, TNFAIP6, PDGFC, MASP1, MEGF8, PAMR1	276	48	10057	4.5548	0.860773	0.162259	0.153467
Annotation Cluster 20	Enrichment Score: 1.8831518902478284
Category	Term	Count	%	PValue	Genes	List Total	Pop Hits	Pop Total	Fold Enrichment	Bonferroni	Benjamini	FDR
UP_SEQ_FEATURE	domain:Sushi 1	7	1.53846	0.00047805	SRPX2, CFH, C7, SVEP1, MASP1, PAMR1, CD55	451	45	20063	6.91998	0.553228	0.0230283	0.0224957
UP_SEQ_FEATURE	domain:Sushi 2	7	1.53846	0.00047805	SRPX2, CFH, C7, SVEP1, MASP1, PAMR1, CD55	451	45	20063	6.91998	0.553228	0.0230283	0.0224957
UP_KEYWORDS	Sushi	7	1.53846	0.00139275	SRPX2, CFH, C7, SVEP1, MASP1, PAMR1, CD55	453	56	20581	5.67908	0.388587	0.0158593	0.0141072
INTERPRO	IPR000436:Sushi/SCR/CCP	7	1.53846	0.00224208	SRPX2, CFH, C7, SVEP1, MASP1, PAMR1, CD55	441	57	18559	5.1682	0.848581	0.106189	0.104169
SMART	SM00032:CCP	7	1.53846	0.0033989	SRPX2, CFH, C7, SVEP1, MASP1, PAMR1, CD55	276	54	10057	4.7235	0.499001	0.076664	0.0725098
KEGG_PATHWAY	hsa04610:Complement and coagulation cascades	8	1.75824	0.00593511	CFH, C7, PLAT, MASP1, A2M, TFPI, F3, CD55	219	69	6879	3.64185	0.725212	0.107327	0.102875
UP_SEQ_FEATURE	domain:Sushi 3	4	0.879121	0.034374	SRPX2, CFH, SVEP1, CD55	451	32	20063	5.5607	1	0.573874	0.5606
UP_SEQ_FEATURE	domain:Sushi 4	3	0.659341	0.122143	CFH, SVEP1, CD55	451	27	20063	4.94284	1	1	0.977448
GOTERM_BP_DIRECT	GO:0030449~regulation of complement activation	3	0.659341	0.170332	CFH, C7, CD55	418	30	16792	4.01722	1	1	0.985428
GOTERM_BP_DIRECT	GO:0006956~complement activation	4	0.879121	0.367304	RGCC, CFH, C7, MASP1	418	87	16792	1.847	1	1	0.985428
UP_KEYWORDS	Innate immunity	7	1.53846	0.51012	CFH, C7, MASP1, PRDM1, SERINC3, CD55, LGR4	453	261	20581	1.2185	1	1	0.892045
Annotation Cluster 21	Enrichment Score: 1.7799333841035094
Category	Term	Count	%	PValue	Genes	List Total	Pop Hits	Pop Total	Fold Enrichment	Bonferroni	Benjamini	FDR
UP_KEYWORDS	Wnt signaling pathway	15	3.2967	4.91117e-05	PRKAA1, WNT2B, PRKAA2, FZD4, FZD6, WNT5A, CTNND1, FZD8, NLK, WNT16, WISP1, GRK5, ROR1, LGR4, TRABD2A	453	181	20581	3.76514	0.0171874	0.000753758	0.000670481
KEGG_PATHWAY	hsa05205:Proteoglycans in cancer	17	3.73626	0.000577244	CDKN1A, WNT2B, ITGB5, FZD4, CAV2, LUM, HGF, SDC2, FZD6, WNT5A, IGF2, FZD8, WNT16, DCN, KDR, PRKACB, CD44	219	200	6879	2.66993	0.117766	0.020877	0.0200111
KEGG_PATHWAY	hsa04310:Wnt signaling pathway	13	2.85714	0.00136748	WNT2B, FZD4, FZD6, WNT5A, PRICKLE2, FZD8, PRICKLE1, NLK, WNT16, PLCB4, CCND2, GPC4, PRKACB	219	138	6879	2.959	0.256917	0.037093	0.0355546
KEGG_PATHWAY	hsa04390:Hippo signaling pathway	13	2.85714	0.00293346	WNT2B, FZD4, FZD6, WNT5A, FZD8, WNT16, AREG, BMP6, TGFBR2, CTGF, FRMD6, LATS2, CCND2	219	151	6879	2.70425	0.471386	0.0636561	0.061016
KEGG_PATHWAY	hsa04916:Melanogenesis	10	2.1978	0.00426572	KITLG, PLCB4, WNT2B, FZD4, WNT5A, FZD6, FZD8, ADCY3, WNT16, PRKACB	219	100	6879	3.1411	0.604514	0.084151	0.0806608
GOTERM_BP_DIRECT	GO:0030182~neuron differentiation	8	1.75824	0.00941254	CEBPB, TRPC6, WNT2B, FZD4, WNT5A, DDIT4, FZD8, WNT16	418	95	16792	3.38293	1	0.353299	0.347992
GOTERM_MF_DIRECT	GO:0005109~frizzled binding	5	1.0989	0.0108445	SDCBP, WNT2B, WNT5A, WNT16, CTHRC1	410	36	16881	5.7185	0.998208	0.313323	0.309002
KEGG_PATHWAY	hsa05217:Basal cell carcinoma	6	1.31868	0.0274225	WNT2B, FZD4, WNT5A, FZD6, FZD8, WNT16	219	54	6879	3.49011	0.997604	0.313193	0.300204
GOTERM_BP_DIRECT	GO:0035567~non-canonical Wnt signaling pathway	3	0.659341	0.0654545	WNT5A, FZD6, FZD8	418	17	16792	7.08922	1	0.9447	0.93051
GOTERM_BP_DIRECT	GO:0007223~Wnt signaling pathway, calcium modulating pathway	4	0.879121	0.0720512	FZD4, WNT5A, FZD6, NLK	418	39	16792	4.12023	1	0.9447	0.93051
INTERPRO	IPR005817:Wnt	3	0.659341	0.0735545	WNT2B, WNT5A, WNT16	441	19	18559	6.64483	1	0.835937	0.820034
INTERPRO	IPR018161:Wnt protein, conserved site	3	0.659341	0.0735545	WNT2B, WNT5A, WNT16	441	19	18559	6.64483	1	0.835937	0.820034
SMART	SM00097:WNT1	3	0.659341	0.0939295	WNT2B, WNT5A, WNT16	276	19	10057	5.75343	1	0.624792	0.590937
GOTERM_BP_DIRECT	GO:0045165~cell fate commitment	4	0.879121	0.10573	WNT2B, WNT5A, PRDM1, WNT16	418	46	16792	3.49324	1	1	0.985428
KEGG_PATHWAY	hsa04550:Signaling pathways regulating pluripotency of stem cells	7	1.53846	0.283666	WNT2B, FZD4, PCGF5, WNT5A, FZD6, FZD8, WNT16	219	140	6879	1.57055	1	0.918739	0.880635
GOTERM_BP_DIRECT	GO:0060070~canonical Wnt signaling pathway	4	0.879121	0.340092	WNT2B, FZD4, WNT5A, FZD8	418	83	16792	1.93601	1	1	0.985428
Annotation Cluster 22	Enrichment Score: 1.7556453440484943
Category	Term	Count	%	PValue	Genes	List Total	Pop Hits	Pop Total	Fold Enrichment	Bonferroni	Benjamini	FDR
UP_SEQ_FEATURE	metal ion-binding site:Divalent metal cation	5	1.0989	0.00380319	CSGALNACT1, CHPF, CACNA2D1, CSGALNACT2, ANTXR1	451	29	20063	7.66993	0.998372	0.116585	0.113888
GOTERM_MF_DIRECT	GO:0047238~glucuronosyl-N-acetylgalactosaminyl-proteoglycan 4-beta-N-acetylgalactosaminyltransferase activity	3	0.659341	0.0055788	CSGALNACT1, CHPF, CSGALNACT2	410	5	16881	24.7039	0.961022	0.235454	0.232206
INTERPRO	IPR008428:Chondroitin N-acetylgalactosaminyltransferase	3	0.659341	0.0142845	CSGALNACT1, CHPF, CSGALNACT2	441	8	18559	15.7815	0.999994	0.322748	0.316608
GOTERM_MF_DIRECT	GO:0008376~acetylgalactosaminyltransferase activity	3	0.659341	0.0148852	CSGALNACT1, CHPF, CSGALNACT2	410	8	16881	15.4399	0.999833	0.345338	0.340574
GOTERM_BP_DIRECT	GO:0030206~chondroitin sulfate biosynthetic process	4	0.879121	0.0233224	CSGALNACT1, CHPF, CSGALNACT2, DCN	418	25	16792	6.42756	1	0.607553	0.598427
GOTERM_CC_DIRECT	GO:0032580~Golgi cisterna membrane	6	1.31868	0.0372742	CSGALNACT1, CHPF, SORT1, CSGALNACT2, ASAP2, ST3GAL1	443	76	18224	3.24771	0.999995	0.300989	0.277693
KEGG_PATHWAY	hsa00532:Glycosaminoglycan biosynthesis - chondroitin sulfate / dermatan sulfate	3	0.659341	0.130916	CSGALNACT1, CHPF, CSGALNACT2	219	20	6879	4.71164	1	0.728737	0.698513
Annotation Cluster 23	Enrichment Score: 1.7097218560018141
Category	Term	Count	%	PValue	Genes	List Total	Pop Hits	Pop Total	Fold Enrichment	Bonferroni	Benjamini	FDR
INTERPRO	IPR000884:Thrombospondin, type 1 repeat	8	1.75824	0.000854161	ADAMTS2, C7, ADAMTS1, ADAMTS19, ADAMTS8, THSD4, WISP1, CTGF	441	65	18559	5.17956	0.512593	0.0598625	0.0587236
SMART	SM00209:TSP1	8	1.75824	0.00190161	ADAMTS2, C7, ADAMTS1, ADAMTS19, ADAMTS8, THSD4, WISP1, CTGF	276	65	10057	4.48473	0.320498	0.0724383	0.0685131
INTERPRO	IPR010294:ADAM-TS Spacer 1	5	1.0989	0.00227277	ADAMTS2, ADAMTS1, ADAMTS19, ADAMTS8, THSD4	441	24	18559	8.76748	0.852448	0.106189	0.104169
UP_SEQ_FEATURE	domain:TSP type-1 1	6	1.31868	0.00324164	ADAMTS2, C7, ADAMTS1, ADAMTS19, ADAMTS8, THSD4	451	45	20063	5.93141	0.995793	0.102382	0.100013
UP_SEQ_FEATURE	domain:TSP type-1 2	6	1.31868	0.00324164	ADAMTS2, C7, ADAMTS1, ADAMTS19, ADAMTS8, THSD4	451	45	20063	5.93141	0.995793	0.102382	0.100013
UP_KEYWORDS	Metalloprotease	10	2.1978	0.00651681	ADAMTS2, ERAP2, CPQ, ADAMTS1, ADAMTS19, CPD, ADAM9, ADAMTS8, TRHDE, TRABD2A	453	152	20581	2.98899	0.900536	0.0624038	0.0555094
UP_SEQ_FEATURE	domain:PLAC	4	0.879121	0.00962075	ADAMTS2, ADAMTS19, PCSK5, THSD4	451	20	20063	8.89712	1	0.230316	0.224988
UP_SEQ_FEATURE	compositionally biased region:Cys-rich	10	2.1978	0.00983554	ADAMTS2, TWSG1, ADAMTS1, ADAMTS19, LUM, LTBP4, ADAM9, ADAMTS8, PAMR1, DCN	451	159	20063	2.79784	1	0.230316	0.224988
GOTERM_MF_DIRECT	GO:0008237~metallopeptidase activity	7	1.53846	0.0137652	ADAMTS2, ERAP2, ADAMTS1, ADAMTS19, ADAM9, ADAMTS8, TRHDE	410	81	16881	3.55818	0.999677	0.345338	0.340574
UP_SEQ_FEATURE	domain:Peptidase M12B	5	1.0989	0.0142723	ADAMTS2, ADAMTS1, ADAMTS19, ADAM9, ADAMTS8	451	42	20063	5.2959	1	0.308502	0.301366
INTERPRO	IPR001590:Peptidase M12B, ADAM/reprolysin	5	1.0989	0.0145262	ADAMTS2, ADAMTS1, ADAMTS19, ADAM9, ADAMTS8	441	40	18559	5.26049	0.999995	0.322748	0.316608
INTERPRO	IPR002870:Peptidase M12B, propeptide	5	1.0989	0.0145262	ADAMTS2, ADAMTS1, ADAMTS19, ADAM9, ADAMTS8	441	40	18559	5.26049	0.999995	0.322748	0.316608
UP_SEQ_FEATURE	domain:Disintegrin	5	1.0989	0.0154644	ADAMTS2, ADAMTS1, ADAMTS19, ADAM9, ADAMTS8	451	43	20063	5.17274	1	0.330039	0.322404
UP_SEQ_FEATURE	region of interest:Spacer	4	0.879121	0.0159903	ADAMTS2, ADAMTS1, ADAMTS19, ADAMTS8	451	24	20063	7.41426	1	0.330144	0.322507
INTERPRO	IPR013273:Peptidase M12B, ADAM-TS	4	0.879121	0.0185109	ADAMTS2, ADAMTS1, ADAMTS19, ADAMTS8	441	24	18559	7.01398	1	0.370659	0.363608
INTERPRO	IPR006586:ADAM, cysteine-rich	4	0.879121	0.0279547	ADAMTS1, ADAMTS19, ADAM9, ADAMTS8	441	28	18559	6.01199	1	0.479793	0.470665
SMART	SM00608:ACR	4	0.879121	0.0400314	ADAMTS1, ADAMTS19, ADAM9, ADAMTS8	276	28	10057	5.20549	0.99975	0.369381	0.349365
UP_KEYWORDS	Zymogen	10	2.1978	0.0472544	ADAMTS2, CPQ, ADAMTS1, ADAMTS19, HEXB, IDS, PLAT, ADAMTS8, PCSK5, CTSC	453	214	20581	2.12302	1	0.260638	0.231842
UP_SEQ_FEATURE	domain:TSP type-1 3	4	0.879121	0.0496477	ADAMTS2, ADAMTS1, ADAMTS19, THSD4	451	37	20063	4.80925	1	0.664334	0.648966
GOTERM_MF_DIRECT	GO:0004222~metalloendopeptidase activity	7	1.53846	0.0568959	ADAMTS2, ADAMTS1, ADAMTS19, ADAM9, ADAMTS8, THSD4, TRABD2A	410	113	16881	2.55055	1	0.767433	0.756848
INTERPRO	IPR010909:PLAC	3	0.659341	0.0668298	ADAMTS2, ADAMTS19, THSD4	441	18	18559	7.01398	1	0.835937	0.820034
UP_SEQ_FEATURE	metal ion-binding site:Zinc; catalytic	7	1.53846	0.0706804	ADAMTS2, ERAP2, ADAMTS1, ADAMTS19, ADAM9, ADAMTS8, TRHDE	451	129	20063	2.41395	1	0.759026	0.741468
UP_KEYWORDS	Protease	18	3.95604	0.0921073	USP46, ERAP2, CPQ, PLAT, TRHDE, PCSK5, PRSS23, ADAMTS2, ADAMTS1, ADAMTS19, CPD, FAM63B, ADAM9, MASP1, ADAMTS8, PAMR1, CTSC, TRABD2A	453	544	20581	1.50329	1	0.433519	0.385623
INTERPRO	IPR024079:Metallopeptidase, catalytic domain	5	1.0989	0.126121	ADAMTS2, ADAMTS1, ADAMTS19, ADAM9, ADAMTS8	441	81	18559	2.59777	1	1	0.982143
UP_SEQ_FEATURE	domain:TSP type-1 4	3	0.659341	0.16076	ADAMTS2, ADAMTS19, THSD4	451	32	20063	4.17052	1	1	0.977448
GOTERM_BP_DIRECT	GO:0006508~proteolysis	13	2.85714	0.589436	ERAP2, CPQ, HGF, PLAT, TRHDE, PRSS23, THSD4, ADAMTS1, ADAMTS19, MASP1, ADAMTS8, CTSC, TRABD2A	418	500	16792	1.04448	1	1	0.985428
Annotation Cluster 24	Enrichment Score: 1.6568522610097922
Category	Term	Count	%	PValue	Genes	List Total	Pop Hits	Pop Total	Fold Enrichment	Bonferroni	Benjamini	FDR
UP_SEQ_FEATURE	domain:Laminin EGF-like 1	5	1.0989	0.00252397	LAMA1, LAMA3, NTN4, MEGF8, AGRN	451	26	20063	8.55492	0.985853	0.0925092	0.0903693
UP_SEQ_FEATURE	domain:Laminin EGF-like 2	5	1.0989	0.00291109	LAMA1, LAMA3, NTN4, MEGF8, AGRN	451	27	20063	8.23807	0.992645	0.0985623	0.0962824
INTERPRO	IPR001791:Laminin G domain	7	1.53846	0.00291481	COL18A1, COL15A1, COL5A1, LAMA1, LAMA3, FAT1, AGRN	441	60	18559	4.90979	0.914131	0.116731	0.11451
UP_KEYWORDS	Laminin EGF-like domain	5	1.0989	0.00451627	LAMA1, LAMA3, NTN4, MEGF8, AGRN	453	31	20581	7.32785	0.79767	0.0483104	0.042973
UP_SEQ_FEATURE	domain:Laminin EGF-like 3	4	0.879121	0.0125741	LAMA1, LAMA3, NTN4, MEGF8	451	22	20063	8.08829	1	0.285094	0.278499
INTERPRO	IPR002049:EGF-like, laminin	5	1.0989	0.0133168	LAMA1, LAMA3, NTN4, MEGF8, AGRN	441	39	18559	5.39537	0.999987	0.322748	0.316608
SMART	SM00180:EGF_Lam	5	1.0989	0.0147098	LAMA1, LAMA3, NTN4, MEGF8, AGRN	276	35	10057	5.20549	0.950623	0.199073	0.188286
SMART	SM00282:LamG	5	1.0989	0.0271245	COL5A1, LAMA1, LAMA3, FAT1, AGRN	276	42	10057	4.33791	0.996236	0.302764	0.286358
UP_SEQ_FEATURE	domain:Laminin EGF-like 4	3	0.659341	0.0332507	LAMA1, LAMA3, MEGF8	451	13	20063	10.2659	1	0.573874	0.5606
UP_SEQ_FEATURE	domain:Laminin N-terminal	3	0.659341	0.0489541	LAMA1, LAMA3, NTN4	451	16	20063	8.34105	1	0.664334	0.648966
INTERPRO	IPR013320:Concanavalin A-like lectin/glucanase, subgroup	11	2.41758	0.0508798	COL18A1, COL15A1, COL5A1, LAMA1, LAMA3, FAT1, PTPRM, SVEP1, PTPRK, AGRN, TRIM22	441	232	18559	1.99536	1	0.737757	0.723721
INTERPRO	IPR008211:Laminin, N-terminal	3	0.659341	0.0540546	LAMA1, LAMA3, NTN4	441	16	18559	7.89073	1	0.770508	0.755849
SMART	SM00136:LamNT	3	0.659341	0.0694961	LAMA1, LAMA3, NTN4	276	16	10057	6.8322	1	0.542604	0.513202
UP_SEQ_FEATURE	domain:Laminin G-like 3	3	0.659341	0.0731265	LAMA1, LAMA3, AGRN	451	20	20063	6.67284	1	0.780324	0.762274
UP_SEQ_FEATURE	domain:Laminin G-like 1	3	0.659341	0.145042	LAMA1, LAMA3, AGRN	451	30	20063	4.44856	1	1	0.977448
UP_SEQ_FEATURE	domain:Laminin G-like 2	3	0.659341	0.145042	LAMA1, LAMA3, AGRN	451	30	20063	4.44856	1	1	0.977448
Annotation Cluster 25	Enrichment Score: 1.6518714070094338
Category	Term	Count	%	PValue	Genes	List Total	Pop Hits	Pop Total	Fold Enrichment	Bonferroni	Benjamini	FDR
GOTERM_MF_DIRECT	GO:0017147~Wnt-protein binding	6	1.31868	0.000823174	FZD4, FZD6, FZD8, ROR1, CTHRC1, TRABD2A	410	31	16881	7.969	0.379753	0.0596801	0.0588569
UP_SEQ_FEATURE	domain:FZ	5	1.0989	0.0015764	COL18A1, FZD4, FZD6, FZD8, ROR1	451	23	20063	9.67078	0.929934	0.0619691	0.0605357
INTERPRO	IPR020067:Frizzled domain	5	1.0989	0.00192971	COL18A1, FZD4, FZD6, FZD8, ROR1	441	23	18559	9.14867	0.802981	0.106189	0.104169
SMART	SM00063:FRI	4	0.879121	0.0163367	COL18A1, FZD4, FZD6, FZD8	276	20	10057	7.28768	0.964695	0.207272	0.19604
UP_SEQ_FEATURE	short sequence motif:Lys-Thr-X-X-X-Trp motif	3	0.659341	0.0200507	FZD4, FZD6, FZD8	451	10	20063	13.3457	1	0.384153	0.375267
INTERPRO	IPR000539:Frizzled protein	3	0.659341	0.0267728	FZD4, FZD6, FZD8	441	11	18559	11.4774	1	0.469083	0.460158
KEGG_PATHWAY	hsa05217:Basal cell carcinoma	6	1.31868	0.0274225	WNT2B, FZD4, WNT5A, FZD6, FZD8, WNT16	219	54	6879	3.49011	0.997604	0.313193	0.300204
SMART	SM01330:SM01330	3	0.659341	0.0348181	FZD4, FZD6, FZD8	276	11	10057	9.93775	0.999249	0.336575	0.318337
INTERPRO	IPR015526:Frizzled/secreted frizzled-related protein	3	0.659341	0.060325	FZD4, FZD6, FZD8	441	17	18559	7.42657	1	0.831693	0.81587
GOTERM_MF_DIRECT	GO:0042813~Wnt-activated receptor activity	3	0.659341	0.0984489	FZD4, FZD6, FZD8	410	22	16881	5.61452	1	0.999206	0.985423
KEGG_PATHWAY	hsa04550:Signaling pathways regulating pluripotency of stem cells	7	1.53846	0.283666	WNT2B, FZD4, PCGF5, WNT5A, FZD6, FZD8, WNT16	219	140	6879	1.57055	1	0.918739	0.880635
INTERPRO	IPR017981:GPCR, family 2-like	3	0.659341	0.426069	FZD4, FZD6, FZD8	441	61	18559	2.0697	1	1	0.982143
Annotation Cluster 26	Enrichment Score: 1.613085194328948
Category	Term	Count	%	PValue	Genes	List Total	Pop Hits	Pop Total	Fold Enrichment	Bonferroni	Benjamini	FDR
UP_SEQ_FEATURE	region of interest:Catalytic	6	1.31868	0.00606994	PDE1C, PDE7B, PLD1, PCSK5, PDE9A, HK2	451	52	20063	5.13295	0.999965	0.168802	0.164898
UP_KEYWORDS	cAMP	5	1.0989	0.00775846	PDE10A, PDE1C, PDE7B, BVES, PRKACB	453	36	20581	6.31009	0.936035	0.070224	0.0624655
INTERPRO	IPR023088:3'5'-cyclic nucleotide phosphodiesterase	4	0.879121	0.00966933	PDE10A, PDE1C, PDE7B, PDE9A	441	19	18559	8.85977	0.999717	0.312766	0.306815
INTERPRO	IPR023174:3'5'-cyclic nucleotide phosphodiesterase, conserved site	4	0.879121	0.012816	PDE10A, PDE1C, PDE7B, PDE9A	441	21	18559	8.01598	0.999981	0.322748	0.316608
INTERPRO	IPR002073:3'5'-cyclic nucleotide phosphodiesterase, catalytic domain	4	0.879121	0.0145831	PDE10A, PDE1C, PDE7B, PDE9A	441	22	18559	7.65162	0.999996	0.322748	0.316608
INTERPRO	IPR003607:HD/PDEase domain	4	0.879121	0.0164812	PDE10A, PDE1C, PDE7B, PDE9A	441	23	18559	7.31894	0.999999	0.346516	0.339924
GOTERM_MF_DIRECT	GO:0004114~3',5'-cyclic-nucleotide phosphodiesterase activity	4	0.879121	0.0174493	PDE10A, PDE1C, PDE7B, PDE9A	410	23	16881	7.16055	0.999963	0.365107	0.360071
SMART	SM00471:HDc	4	0.879121	0.0239018	PDE10A, PDE1C, PDE7B, PDE9A	276	23	10057	6.33711	0.992635	0.285415	0.269949
UP_SEQ_FEATURE	metal ion-binding site:Divalent metal cation 1	4	0.879121	0.0242365	PDE10A, PDE1C, PDE7B, PDE9A	451	28	20063	6.35508	1	0.44416	0.433886
UP_SEQ_FEATURE	metal ion-binding site:Divalent metal cation 2	4	0.879121	0.0242365	PDE10A, PDE1C, PDE7B, PDE9A	451	28	20063	6.35508	1	0.44416	0.433886
UP_KEYWORDS	cGMP	3	0.659341	0.0768195	PDE10A, PDE1C, PDE9A	453	21	20581	6.49038	1	0.381934	0.339737
UP_SEQ_FEATURE	active site:Proton donor	9	1.97802	0.0833074	PTP4A1, PDE10A, PDE1C, ERAP2, HEXB, PDE7B, TRHDE, ALDH1L2, PDE9A	451	200	20063	2.00185	1	0.875812	0.855553
KEGG_PATHWAY	hsa00230:Purine metabolism	7	1.53846	0.487129	PDE10A, PDE1C, RRM2B, ADCY3, PDE7B, PDE9A, PAPSS2	219	176	6879	1.2493	1	1	0.962963
Annotation Cluster 27	Enrichment Score: 1.6073306104385698
Category	Term	Count	%	PValue	Genes	List Total	Pop Hits	Pop Total	Fold Enrichment	Bonferroni	Benjamini	FDR
GOTERM_BP_DIRECT	GO:0006491~N-glycan processing	5	1.0989	0.00132446	EDEM3, MAN2A1, MGAT4B, MAN1C1, MAN1A1	418	20	16792	10.0431	0.945621	0.126515	0.124615
INTERPRO	IPR001382:Glycoside hydrolase, family 47	3	0.659341	0.010883	EDEM3, MAN1C1, MAN1A1	441	7	18559	18.036	0.999899	0.321502	0.315385
GOTERM_MF_DIRECT	GO:0004571~mannosyl-oligosaccharide 1,2-alpha-mannosidase activity	3	0.659341	0.0148852	EDEM3, MAN1C1, MAN1A1	410	8	16881	15.4399	0.999833	0.345338	0.340574
UP_KEYWORDS	Glycosidase	6	1.31868	0.0343994	EDEM3, MAN2A1, HEXB, GAA, MAN1C1, MAN1A1	453	82	20581	3.32434	0.999996	0.213035	0.189498
KEGG_PATHWAY	hsa00510:N-Glycan biosynthesis	5	1.0989	0.0686666	MAN2A1, MGAT5, MGAT4B, MAN1C1, MAN1A1	219	49	6879	3.2052	1	0.593222	0.568619
KEGG_PATHWAY	hsa04141:Protein processing in endoplasmic reticulum	7	1.53846	0.447897	EDEM3, ERLEC1, TRAM1, BAG2, MAN1C1, MAN1A1, SEC62	219	169	6879	1.30105	1	1	0.962963
Annotation Cluster 28	Enrichment Score: 1.5017136969818143
Category	Term	Count	%	PValue	Genes	List Total	Pop Hits	Pop Total	Fold Enrichment	Bonferroni	Benjamini	FDR
GOTERM_BP_DIRECT	GO:0014068~positive regulation of phosphatidylinositol 3-kinase signaling	9	1.97802	0.00019786	PDGFRA, FLT1, ANGPT1, HGF, PDGFC, KDR, TEK, WNT16, DCN	418	65	16792	5.56231	0.352568	0.0482998	0.0475743
UP_SEQ_FEATURE	domain:Ig-like C2-type 4	9	1.97802	0.000298927	PDGFRA, FLT1, IGDCC4, CHL1, BOC, PXDN, KDR, NEO1, MXRA5	451	76	20063	5.26803	0.39575	0.0177515	0.0173409
GOTERM_MF_DIRECT	GO:0019838~growth factor binding	6	1.31868	0.000423493	SDCBP, FLT1, KDR, TEK, A2M, OSMR	410	27	16881	9.14959	0.217826	0.0350894	0.0346054
UP_SEQ_FEATURE	domain:Ig-like C2-type 3	11	2.41758	0.000627324	PDGFRA, FLT1, ALCAM, NEGR1, IGDCC4, CHL1, BOC, PXDN, KDR, NEO1, MXRA5	451	128	20063	3.82298	0.652633	0.0278334	0.0271896
GOTERM_BP_DIRECT	GO:0007169~transmembrane receptor protein tyrosine kinase signaling pathway	9	1.97802	0.00267115	SHC4, DOK1, FLT1, SHC3, KDR, ROR1, TEK, PAG1, PTPRG	418	96	16792	3.76615	0.997195	0.177676	0.175007
GOTERM_MF_DIRECT	GO:0005021~vascular endothelial growth factor-activated receptor activity	3	0.659341	0.0113445	PDGFRA, FLT1, KDR	410	7	16881	17.6456	0.998663	0.313323	0.309002
GOTERM_MF_DIRECT	GO:0004714~transmembrane receptor protein tyrosine kinase activity	5	1.0989	0.0130864	PDGFRA, FLT1, KDR, ROR1, TEK	410	38	16881	5.41752	0.999519	0.345006	0.340247
INTERPRO	IPR013151:Immunoglobulin	7	1.53846	0.0132241	PDGFRA, FLT1, CHL1, BOC, KDR, PTPRM, VSTM4	441	82	18559	3.59253	0.999986	0.322748	0.316608
INTERPRO	IPR001824:Tyrosine-protein kinase, receptor class III, conserved site	3	0.659341	0.0142845	PDGFRA, FLT1, KDR	441	8	18559	15.7815	0.999994	0.322748	0.316608
GOTERM_BP_DIRECT	GO:0045766~positive regulation of angiogenesis	8	1.75824	0.0246118	FLT1, HGF, SPHK1, WNT5A, KDR, TEK, F3, TGFBR2	418	115	16792	2.79459	1	0.607553	0.598427
UP_SEQ_FEATURE	domain:Ig-like C2-type 5	5	1.0989	0.0347184	PDGFRA, FLT1, CHL1, KDR, MXRA5	451	55	20063	4.04414	1	0.573874	0.5606
UP_SEQ_FEATURE	domain:Ig-like C2-type 6	4	0.879121	0.0496477	FLT1, CHL1, KDR, MXRA5	451	37	20063	4.80925	1	0.664334	0.648966
UP_SEQ_FEATURE	domain:Ig-like C2-type 7	3	0.659341	0.0863706	FLT1, KDR, MXRA5	451	22	20063	6.06622	1	0.875812	0.855553
GOTERM_BP_DIRECT	GO:0046777~protein autophosphorylation	8	1.75824	0.137174	PDGFRA, FLT1, GRK5, STK17B, KDR, SIK1, TEK, NLK	418	172	16792	1.86848	1	1	0.985428
GOTERM_BP_DIRECT	GO:0043552~positive regulation of phosphatidylinositol 3-kinase activity	3	0.659341	0.179259	PDGFRA, FLT1, TEK	418	31	16792	3.88764	1	1	0.985428
INTERPRO	IPR008266:Tyrosine-protein kinase, active site	5	1.0989	0.188805	PDGFRA, FLT1, KDR, ROR1, TEK	441	95	18559	2.21494	1	1	0.982143
INTERPRO	IPR001245:Serine-threonine/tyrosine-protein kinase catalytic domain	6	1.31868	0.238898	PDGFRA, FLT1, KDR, ROR1, TEK, TGFBR2	441	140	18559	1.8036	1	1	0.982143
INTERPRO	IPR020635:Tyrosine-protein kinase, catalytic domain	4	0.879121	0.327467	PDGFRA, FLT1, KDR, TEK	441	85	18559	1.98042	1	1	0.982143
GOTERM_BP_DIRECT	GO:0018108~peptidyl-tyrosine phosphorylation	6	1.31868	0.331348	PDGFRA, FLT1, EFEMP1, KDR, ROR1, TEK	418	153	16792	1.57538	1	1	0.985428
BIOGRID_INTERACTION	5335:PLCG1~phospholipase C gamma 1	4	0.879121	0.36099	PDGFRA, DOK1, FLT1, KDR	422	82	16152	1.86707	1	1	1
SMART	SM00219:TyrKc	4	0.879121	0.411901	PDGFRA, FLT1, KDR, TEK	276	85	10057	1.71475	1	1	0.950495
UP_KEYWORDS	Tyrosine-protein kinase	4	0.879121	0.44745	PDGFRA, FLT1, KDR, TEK	453	112	20581	1.6226	1	1	0.892045
GOTERM_MF_DIRECT	GO:0004713~protein tyrosine kinase activity	3	0.659341	0.836295	FLT1, KDR, TEK	410	133	16881	0.928718	1	1	0.98791
Annotation Cluster 29	Enrichment Score: 1.4891461644337223
Category	Term	Count	%	PValue	Genes	List Total	Pop Hits	Pop Total	Fold Enrichment	Bonferroni	Benjamini	FDR
UP_KEYWORDS	Copper	6	1.31868	0.014038	MOXD1, PRNP, SPARC, LOXL3, PAM, LOXL2	453	65	20581	4.19379	0.993198	0.107727	0.0958249
GOTERM_MF_DIRECT	GO:0005507~copper ion binding	5	1.0989	0.0465205	MOXD1, PRNP, LOXL3, PAM, LOXL2	410	56	16881	3.67618	1	0.711931	0.702111
GOTERM_BP_DIRECT	GO:0046688~response to copper ion	3	0.659341	0.0521928	PRNP, PAM, LOXL2	418	15	16792	8.03445	1	0.885326	0.872028
Annotation Cluster 30	Enrichment Score: 1.484406155342104
Category	Term	Count	%	PValue	Genes	List Total	Pop Hits	Pop Total	Fold Enrichment	Bonferroni	Benjamini	FDR
INTERPRO	IPR001791:Laminin G domain	7	1.53846	0.00291481	COL18A1, COL15A1, COL5A1, LAMA1, LAMA3, FAT1, AGRN	441	60	18559	4.90979	0.914131	0.116731	0.11451
UP_SEQ_FEATURE	domain:TSP N-terminal	3	0.659341	0.0932417	COL18A1, COL15A1, COL5A1	451	23	20063	5.80247	1	0.935748	0.914102
SMART	SM00210:TSPN	3	0.659341	0.129587	COL18A1, COL15A1, COL5A1	276	23	10057	4.75284	1	0.751604	0.710877
Annotation Cluster 31	Enrichment Score: 1.4564703581168459
Category	Term	Count	%	PValue	Genes	List Total	Pop Hits	Pop Total	Fold Enrichment	Bonferroni	Benjamini	FDR
GOTERM_MF_DIRECT	GO:0005516~calmodulin binding	11	2.41758	0.0169594	UNC13B, RGS2, CAMK1D, PDE1C, CALD1, MAP2, RASGRF2, SPHK1, ADCY3, ADD3, SNTB2	410	189	16881	2.39632	0.999951	0.365107	0.360071
UP_KEYWORDS	Calmodulin-binding	9	1.97802	0.0192669	CAMK1D, PDE1C, CALD1, MAP2, RASGRF2, SPHK1, ADCY3, ADD3, SNTB2	453	152	20581	2.69009	0.998959	0.144707	0.128719
UP_SEQ_FEATURE	region of interest:Calmodulin-binding	4	0.879121	0.130728	CAMK1D, CALD1, MAP2, SNTB2	451	56	20063	3.17754	1	1	0.977448
Annotation Cluster 32	Enrichment Score: 1.4422425198100992
Category	Term	Count	%	PValue	Genes	List Total	Pop Hits	Pop Total	Fold Enrichment	Bonferroni	Benjamini	FDR
UP_KEYWORDS	Lysosome	14	3.07692	0.00563184	HGSNAT, ASAH1, SORT1, CPQ, HEXB, GAA, ARRDC3, DRAM1, OSTM1, PSAP, SLC17A5, IDS, CTSC, PCYOX1	453	263	20581	2.41847	0.863804	0.0568011	0.0505257
KEGG_PATHWAY	hsa04142:Lysosome	9	1.97802	0.0378294	HGSNAT, ASAH1, SORT1, HEXB, GAA, PSAP, SLC17A5, IDS, CTSC	219	121	6879	2.33635	0.999768	0.373136	0.35766
GOTERM_CC_DIRECT	GO:0005765~lysosomal membrane	10	2.1978	0.221204	HGSNAT, DRAM1, OSTM1, LRP1, SORT1, GAA, COL6A1, PSAP, SLC17A5, PLD1	443	274	18224	1.50138	1	0.936384	0.863908
Annotation Cluster 33	Enrichment Score: 1.3300524038329236
Category	Term	Count	%	PValue	Genes	List Total	Pop Hits	Pop Total	Fold Enrichment	Bonferroni	Benjamini	FDR
UP_SEQ_FEATURE	repeat:LDL-receptor class B 1	3	0.659341	0.0382268	LRP1, VLDLR, NID1	451	14	20063	9.53263	1	0.602341	0.588408
UP_SEQ_FEATURE	repeat:LDL-receptor class B 2	3	0.659341	0.0382268	LRP1, VLDLR, NID1	451	14	20063	9.53263	1	0.602341	0.588408
UP_SEQ_FEATURE	repeat:LDL-receptor class B 3	3	0.659341	0.0382268	LRP1, VLDLR, NID1	451	14	20063	9.53263	1	0.602341	0.588408
UP_SEQ_FEATURE	repeat:LDL-receptor class B 4	3	0.659341	0.0382268	LRP1, VLDLR, NID1	451	14	20063	9.53263	1	0.602341	0.588408
INTERPRO	IPR000033:LDLR class B repeat	3	0.659341	0.048034	LRP1, VLDLR, NID1	441	15	18559	8.41678	1	0.708712	0.695229
SMART	SM00135:LY	3	0.659341	0.0618962	LRP1, VLDLR, NID1	276	15	10057	7.28768	0.999998	0.502597	0.475362
INTERPRO	IPR011042:Six-bladed beta-propeller, TolB-like	4	0.879121	0.0770809	LRP1, VLDLR, NID1, PAM	441	42	18559	4.00799	1	0.864333	0.847889
Annotation Cluster 34	Enrichment Score: 1.2957144542965446
Category	Term	Count	%	PValue	Genes	List Total	Pop Hits	Pop Total	Fold Enrichment	Bonferroni	Benjamini	FDR
UP_SEQ_FEATURE	short sequence motif:Endocytosis signal	4	0.879121	0.00711829	LRP1, TFRC, SORT1, VLDLR	451	18	20063	9.88569	0.999994	0.18184	0.177634
GOTERM_CC_DIRECT	GO:0005905~clathrin-coated pit	6	1.31868	0.0105567	LRP1, TFRC, SORT1, SGIP1, ACKR3, VLDLR	443	55	18224	4.48775	0.967546	0.117579	0.108479
GOTERM_CC_DIRECT	GO:0030136~clathrin-coated vesicle	5	1.0989	0.0519709	DENND1B, LRP1, SORT1, SGIP1, SCAMP1	443	58	18224	3.54635	1	0.364926	0.336681
UP_KEYWORDS	Endocytosis	5	1.0989	0.275452	LRP1, TFRC, SORT1, SGIP1, VLDLR	453	121	20581	1.87738	1	0.833357	0.741287
UP_KEYWORDS	Coated pit	3	0.659341	0.308831	LRP1, SGIP1, VLDLR	453	51	20581	2.67251	1	0.902072	0.80241
Annotation Cluster 35	Enrichment Score: 1.290170896197524
Category	Term	Count	%	PValue	Genes	List Total	Pop Hits	Pop Total	Fold Enrichment	Bonferroni	Benjamini	FDR
UP_SEQ_FEATURE	lipid moiety-binding region:GPI-anchor amidated serine	5	1.0989	0.0347184	PRNP, GFRA1, GPC4, RECK, CD55	451	55	20063	4.04414	1	0.573874	0.5606
UP_SEQ_FEATURE	propeptide:Removed in mature form	11	2.41758	0.0424968	RASD2, PRNP, NEGR1, SORT1, RAB23, GFRA1, GPC4, RECK, RND3, GNG11, CD55	451	237	20063	2.06473	1	0.628449	0.613912
GOTERM_CC_DIRECT	GO:0031225~anchored component of membrane	7	1.53846	0.0571737	PRNP, NEGR1, GFRA1, GPC4, TFPI, RECK, CD55	443	113	18224	2.54835	1	0.37688	0.34771
UP_KEYWORDS	GPI-anchor	7	1.53846	0.0818851	PRNP, NEGR1, GFRA1, GPC4, TFPI, RECK, CD55	453	137	20581	2.32138	1	0.401464	0.35711
Annotation Cluster 36	Enrichment Score: 1.2579327403341225
Category	Term	Count	%	PValue	Genes	List Total	Pop Hits	Pop Total	Fold Enrichment	Bonferroni	Benjamini	FDR
UP_SEQ_FEATURE	domain:PID	4	0.879121	0.0242365	SHC4, DAB1, SHC3, APBA1	451	28	20063	6.35508	1	0.44416	0.433886
INTERPRO	IPR006020:Phosphotyrosine interaction domain	4	0.879121	0.0727999	SHC4, DAB1, SHC3, APBA1	441	41	18559	4.10575	1	0.835937	0.820034
SMART	SM00462:PTB	4	0.879121	0.0954116	SHC4, DAB1, SHC3, APBA1	276	40	10057	3.64384	1	0.624792	0.590937
Annotation Cluster 37	Enrichment Score: 1.2558848067842416
Category	Term	Count	%	PValue	Genes	List Total	Pop Hits	Pop Total	Fold Enrichment	Bonferroni	Benjamini	FDR
GOTERM_BP_DIRECT	GO:0015718~monocarboxylic acid transport	3	0.659341	0.0242636	SLC16A6, SLC16A3, SLC16A14	418	10	16792	12.0517	1	0.607553	0.598427
GOTERM_MF_DIRECT	GO:0015293~symporter activity	5	1.0989	0.0347305	SLC16A6, SLC1A4, SLC1A5, SLC16A3, SLC16A14	410	51	16881	4.03659	1	0.610416	0.601996
GOTERM_MF_DIRECT	GO:0008028~monocarboxylic acid transmembrane transporter activity	3	0.659341	0.0382892	SLC16A6, SLC16A3, SLC16A14	410	13	16881	9.5015	1	0.653169	0.644159
UP_KEYWORDS	Symport	7	1.53846	0.0385388	SLC23A2, SLC16A6, SLC17A5, SLC1A4, SLC1A5, SLC16A3, SLC16A14	453	113	20581	2.81441	0.999999	0.234555	0.208641
INTERPRO	IPR020846:Major facilitator superfamily domain	7	1.53846	0.110506	SLC2A13, SLC16A6, SLC2A1, SLC17A5, SLC2A3, SLC16A3, SLC16A14	441	138	18559	2.13469	1	1	0.982143
INTERPRO	IPR011701:Major facilitator superfamily	4	0.879121	0.21216	SLC16A6, SLC17A5, SLC16A3, SLC16A14	441	67	18559	2.51247	1	1	0.982143
Annotation Cluster 38	Enrichment Score: 1.2178524349120605
Category	Term	Count	%	PValue	Genes	List Total	Pop Hits	Pop Total	Fold Enrichment	Bonferroni	Benjamini	FDR
INTERPRO	IPR011021:Arrestin-like, N-terminal	3	0.659341	0.0222496	ARRDC4, ARRDC3, TXNIP	441	10	18559	12.6252	1	0.406781	0.399042
INTERPRO	IPR011022:Arrestin C-terminal-like domain	3	0.659341	0.0222496	ARRDC4, ARRDC3, TXNIP	441	10	18559	12.6252	1	0.406781	0.399042
SMART	SM01017:SM01017	3	0.659341	0.029003	ARRDC4, ARRDC3, TXNIP	276	10	10057	10.9315	0.997458	0.302764	0.286358
INTERPRO	IPR014756:Immunoglobulin E-set	6	1.31868	0.110793	ARRDC4, ARRDC3, TXNIP, EBF3, A2M, TGM2	441	107	18559	2.35984	1	1	0.982143
BIOGRID_INTERACTION	83737:ITCH~itchy E3 ubiquitin protein ligase	4	0.879121	0.511846	ARRDC4, ARRDC3, TXNIP, TNFRSF10B	422	104	16152	1.47211	1	1	1
Annotation Cluster 39	Enrichment Score: 1.205455238112969
Category	Term	Count	%	PValue	Genes	List Total	Pop Hits	Pop Total	Fold Enrichment	Bonferroni	Benjamini	FDR
KEGG_PATHWAY	hsa05412:Arrhythmogenic right ventricular cardiomyopathy (ARVC)	7	1.53846	0.018906	DSP, GJA1, SGCD, JUP, ITGB5, CACNA2D1, ITGA1	219	67	6879	3.28174	0.984107	0.256412	0.245778
KEGG_PATHWAY	hsa05410:Hypertrophic cardiomyopathy (HCM)	6	1.31868	0.10068	PRKAA1, PRKAA2, SGCD, ITGB5, CACNA2D1, ITGA1	219	78	6879	2.41623	1	0.728252	0.698048
KEGG_PATHWAY	hsa05414:Dilated cardiomyopathy	6	1.31868	0.127084	SGCD, ITGB5, CACNA2D1, ITGA1, ADCY3, PRKACB	219	84	6879	2.24364	1	0.728737	0.698513
Annotation Cluster 40	Enrichment Score: 1.1976852392795372
Category	Term	Count	%	PValue	Genes	List Total	Pop Hits	Pop Total	Fold Enrichment	Bonferroni	Benjamini	FDR
UP_SEQ_FEATURE	domain:TLC	3	0.659341	0.0546772	TRAM1, TMEM56, CLN8	451	17	20063	7.8504	1	0.711074	0.694625
INTERPRO	IPR006634:TRAM/LAG1/CLN8 homology domain	3	0.659341	0.060325	TRAM1, TMEM56, CLN8	441	17	18559	7.42657	1	0.831693	0.81587
SMART	SM00724:TLC	3	0.659341	0.0773823	TRAM1, TMEM56, CLN8	276	17	10057	6.43031	1	0.5818	0.550274
Annotation Cluster 41	Enrichment Score: 1.174954139053941
Category	Term	Count	%	PValue	Genes	List Total	Pop Hits	Pop Total	Fold Enrichment	Bonferroni	Benjamini	FDR
UP_KEYWORDS	MHC I	4	0.879121	0.00112558	HLA-B, HLA-A, B2M, HLA-E	453	10	20581	18.1731	0.328037	0.0132443	0.011781
GOTERM_BP_DIRECT	GO:0002480~antigen processing and presentation of exogenous peptide antigen via MHC class I, TAP-independent	4	0.879121	0.00114244	HLA-B, HLA-A, B2M, HLA-E	418	9	16792	17.8543	0.918843	0.119521	0.117726
BIOGRID_INTERACTION	567:B2M~beta-2-microglobulin	5	1.0989	0.00129236	HLA-B, HLA-A, B2M, PRSS23, HLA-E	422	19	16152	10.0723	0.999992	1	1
DIP	567:beta-2-microglobulin(B2M)	4	0.879121	0.00137295	TFRC, HLA-B, HLA-A, HLA-E	72	8	2323	16.1319	0.174977	0.192212	0.192212
GOTERM_CC_DIRECT	GO:0042612~MHC class I protein complex	4	0.879121	0.00202232	HLA-B, HLA-A, B2M, HLA-E	443	11	18224	14.9592	0.479971	0.0284004	0.0262022
GOTERM_BP_DIRECT	GO:0001916~positive regulation of T cell mediated cytotoxicity	4	0.879121	0.00361237	HLA-B, HLA-A, B2M, HLA-E	418	13	16792	12.3607	0.999648	0.193911	0.190999
GOTERM_BP_DIRECT	GO:0042270~protection from natural killer cell mediated cytotoxicity	3	0.659341	0.00585393	HLA-B, HLA-A, HLA-E	418	5	16792	24.1033	0.999997	0.255435	0.251598
GOTERM_BP_DIRECT	GO:0002474~antigen processing and presentation of peptide antigen via MHC class I	5	1.0989	0.00616207	ERAP2, HLA-B, HLA-A, B2M, HLA-E	418	30	16792	6.69537	0.999999	0.255435	0.251598
BBID	70.Signal_peptides_(MHC)_class_I_molecules	3	0.659341	0.00801887	HLA-B, HLA-A, HLA-E	16	4	388	18.1875	0.239471	0.264623	0.264623
GOTERM_BP_DIRECT	GO:0060333~interferon-gamma-mediated signaling pathway	7	1.53846	0.0083293	STAT1, HLA-B, HLA-A, B2M, CD44, TRIM22, HLA-E	418	71	16792	3.96064	1	0.326776	0.321868
GOTERM_CC_DIRECT	GO:0012507~ER to Golgi transport vesicle membrane	6	1.31868	0.0083646	MCFD2, HLA-B, HLA-A, AREG, B2M, HLA-E	443	52	18224	4.74666	0.933671	0.100065	0.0923204
INTERPRO	IPR010579:MHC class I, alpha chain, C-terminal	3	0.659341	0.010883	HLA-B, HLA-A, HLA-E	441	7	18559	18.036	0.999899	0.321502	0.315385
UP_SEQ_FEATURE	region of interest:Alpha-3	3	0.659341	0.0200507	HLA-B, HLA-A, HLA-E	451	10	20063	13.3457	1	0.384153	0.375267
INTERPRO	IPR001039:MHC class I, alpha chain, alpha1/alpha2	3	0.659341	0.0316309	HLA-B, HLA-A, HLA-E	441	12	18559	10.521	1	0.512083	0.502341
UP_SEQ_FEATURE	domain:Ig-like C1-type	4	0.879121	0.034374	HLA-B, HLA-A, B2M, HLA-E	451	32	20063	5.5607	1	0.573874	0.5606
UP_SEQ_FEATURE	region of interest:Alpha-1	3	0.659341	0.0489541	HLA-B, HLA-A, HLA-E	451	16	20063	8.34105	1	0.664334	0.648966
UP_SEQ_FEATURE	region of interest:Alpha-2	3	0.659341	0.0489541	HLA-B, HLA-A, HLA-E	451	16	20063	8.34105	1	0.664334	0.648966
GOTERM_CC_DIRECT	GO:0030670~phagocytic vesicle membrane	5	1.0989	0.0547288	RAB23, HLA-B, HLA-A, B2M, HLA-E	443	59	18224	3.48625	1	0.3746	0.345606
GOTERM_BP_DIRECT	GO:0002479~antigen processing and presentation of exogenous peptide antigen via MHC class I, TAP-dependent	5	1.0989	0.0712127	ITGB5, HLA-B, HLA-A, B2M, HLA-E	418	63	16792	3.18827	1	0.9447	0.93051
KEGG_PATHWAY	hsa05416:Viral myocarditis	5	1.0989	0.105781	SGCD, HLA-B, HLA-A, CD55, HLA-E	219	57	6879	2.75535	1	0.728737	0.698513
INTERPRO	IPR011161:MHC class I-like antigen recognition	3	0.659341	0.141829	HLA-B, HLA-A, HLA-E	441	28	18559	4.50899	1	1	0.982143
GOTERM_MF_DIRECT	GO:0042605~peptide antigen binding	3	0.659341	0.14684	HLA-B, HLA-A, HLA-E	410	28	16881	4.41141	1	1	0.98791
GOTERM_CC_DIRECT	GO:0071556~integral component of lumenal side of endoplasmic reticulum membrane	3	0.659341	0.155583	HLA-B, HLA-A, HLA-E	443	29	18224	4.25562	1	0.804898	0.742599
INTERPRO	IPR003006:Immunoglobulin/major histocompatibility complex, conserved site	4	0.879121	0.170009	HLA-B, HLA-A, B2M, HLA-E	441	60	18559	2.80559	1	1	0.982143
UP_SEQ_FEATURE	region of interest:Connecting peptide	3	0.659341	0.176768	HLA-B, HLA-A, HLA-E	451	34	20063	3.9252	1	1	0.977448
GOTERM_BP_DIRECT	GO:0060337~type I interferon signaling pathway	4	0.879121	0.212315	STAT1, HLA-B, HLA-A, HLA-E	418	64	16792	2.51077	1	1	0.985428
INTERPRO	IPR003597:Immunoglobulin C1-set	4	0.879121	0.218361	HLA-B, HLA-A, B2M, HLA-E	441	68	18559	2.47552	1	1	0.982143
SMART	SM00407:IGc1	4	0.879121	0.262257	HLA-B, HLA-A, B2M, HLA-E	276	65	10057	2.24236	1	1	0.950495
KEGG_PATHWAY	hsa05332:Graft-versus-host disease	3	0.659341	0.281336	HLA-B, HLA-A, HLA-E	219	33	6879	2.85554	1	0.918739	0.880635
GOTERM_BP_DIRECT	GO:0050776~regulation of immune response	7	1.53846	0.281717	COL1A1, DENND1B, COL1A2, HLA-B, HLA-A, B2M, HLA-E	418	178	16792	1.57981	1	1	0.985428
INTERPRO	IPR011162:MHC classes I/II-like antigen recognition protein	3	0.659341	0.289122	HLA-B, HLA-A, HLA-E	441	45	18559	2.80559	1	1	0.982143
GOTERM_BP_DIRECT	GO:0019731~antibacterial humoral response	3	0.659341	0.298728	HLA-A, B2M, HLA-E	418	44	16792	2.73902	1	1	0.985428
KEGG_PATHWAY	hsa05330:Allograft rejection	3	0.659341	0.32856	HLA-B, HLA-A, HLA-E	219	37	6879	2.54683	1	1	0.962543
KEGG_PATHWAY	hsa05168:Herpes simplex infection	8	1.75824	0.365852	SOCS3, STAT1, TAF13, HLA-B, CCL2, HLA-A, FOS, HLA-E	219	183	6879	1.37316	1	1	0.962963
KEGG_PATHWAY	hsa04940:Type I diabetes mellitus	3	0.659341	0.386315	HLA-B, HLA-A, HLA-E	219	42	6879	2.24364	1	1	0.962963
GOTERM_BP_DIRECT	GO:0019882~antigen processing and presentation	3	0.659341	0.398109	HLA-B, HLA-A, HLA-E	418	55	16792	2.19121	1	1	0.985428
KEGG_PATHWAY	hsa04612:Antigen processing and presentation	4	0.879121	0.434772	HLA-B, HLA-A, B2M, HLA-E	219	76	6879	1.65321	1	1	0.962963
KEGG_PATHWAY	hsa05320:Autoimmune thyroid disease	3	0.659341	0.49447	HLA-B, HLA-A, HLA-E	219	52	6879	1.81217	1	1	0.962963
GOTERM_CC_DIRECT	GO:0031901~early endosome membrane	4	0.879121	0.536721	HLA-B, HLA-A, B2M, HLA-E	443	116	18224	1.41854	1	1	0.925466
KEGG_PATHWAY	hsa05169:Epstein-Barr virus infection	5	1.0989	0.544323	CDKN1A, HLA-B, HLA-A, CD44, HLA-E	219	122	6879	1.28733	1	1	0.962963
GOTERM_BP_DIRECT	GO:0050830~defense response to Gram-positive bacterium	3	0.659341	0.627445	HLA-A, B2M, HLA-E	418	85	16792	1.41784	1	1	0.985428
KEGG_PATHWAY	hsa05203:Viral carcinogenesis	7	1.53846	0.637251	CDKN1A, CCND2, HLA-B, PMAIP1, HLA-A, PRKACB, HLA-E	219	205	6879	1.07257	1	1	0.962963
KEGG_PATHWAY	hsa04145:Phagosome	5	1.0989	0.705991	ITGB5, TFRC, HLA-B, HLA-A, HLA-E	219	150	6879	1.04703	1	1	0.962963
GOTERM_BP_DIRECT	GO:0045087~innate immune response	7	1.53846	0.958369	HLA-B, PRDM1, SERINC3, B2M, CD55, LGR4, HLA-E	418	430	16792	0.653967	1	1	0.985428
Annotation Cluster 42	Enrichment Score: 1.1309343680674802
Category	Term	Count	%	PValue	Genes	List Total	Pop Hits	Pop Total	Fold Enrichment	Bonferroni	Benjamini	FDR
KEGG_PATHWAY	hsa05412:Arrhythmogenic right ventricular cardiomyopathy (ARVC)	7	1.53846	0.018906	DSP, GJA1, SGCD, JUP, ITGB5, CACNA2D1, ITGA1	219	67	6879	3.28174	0.984107	0.256412	0.245778
GOTERM_CC_DIRECT	GO:0005916~fascia adherens	3	0.659341	0.0232181	DSP, GJA1, JUP	443	10	18224	12.3413	0.999493	0.220572	0.2035
UP_KEYWORDS	Palmoplantar keratoderma	4	0.879121	0.0325924	DSP, GJA1, JUP, CTSC	453	32	20581	5.67908	0.999992	0.205449	0.18275
GOTERM_CC_DIRECT	GO:0014704~intercalated disc	3	0.659341	0.298255	DSP, GJA1, JUP	443	45	18224	2.74251	1	1	0.925466
GOTERM_CC_DIRECT	GO:0005882~intermediate filament	4	0.879121	0.519037	DSP, GJA1, JUP, SLC1A4	443	113	18224	1.4562	1	1	0.925466
Annotation Cluster 43	Enrichment Score: 1.1294954447930223
Category	Term	Count	%	PValue	Genes	List Total	Pop Hits	Pop Total	Fold Enrichment	Bonferroni	Benjamini	FDR
UP_SEQ_FEATURE	domain:LIM zinc-binding 3	4	0.879121	0.0178743	FHL1, PRICKLE2, PRICKLE1, LIMS2	451	25	20063	7.11769	1	0.35042	0.342314
UP_KEYWORDS	LIM domain	5	1.0989	0.0737684	PDLIM1, FHL1, PRICKLE2, PRICKLE1, LIMS2	453	72	20581	3.15505	1	0.372003	0.330904
INTERPRO	IPR001781:Zinc finger, LIM-type	5	1.0989	0.0915068	PDLIM1, FHL1, PRICKLE2, PRICKLE1, LIMS2	441	72	18559	2.92249	1	0.905513	0.888286
UP_SEQ_FEATURE	domain:LIM zinc-binding 1	4	0.879121	0.101652	FHL1, PRICKLE2, PRICKLE1, LIMS2	451	50	20063	3.55885	1	1	0.977448
UP_SEQ_FEATURE	domain:LIM zinc-binding 2	4	0.879121	0.101652	FHL1, PRICKLE2, PRICKLE1, LIMS2	451	50	20063	3.55885	1	1	0.977448
SMART	SM00132:LIM	5	1.0989	0.134044	PDLIM1, FHL1, PRICKLE2, PRICKLE1, LIMS2	276	72	10057	2.53044	1	0.755857	0.714899
Annotation Cluster 44	Enrichment Score: 1.1121752605604664
Category	Term	Count	%	PValue	Genes	List Total	Pop Hits	Pop Total	Fold Enrichment	Bonferroni	Benjamini	FDR
UP_KEYWORDS	Fatty acid biosynthesis	6	1.31868	0.00556277	PRKAA1, PRKAA2, TBXAS1, SCD5, MGLL, PTGS1	453	52	20581	5.24223	0.860423	0.0568011	0.0505257
UP_KEYWORDS	Lipid biosynthesis	9	1.97802	0.0221243	PRKAA1, PRKAA2, TBXAS1, HSD17B2, SCD5, SERINC1, MGLL, OSBPL10, PTGS1	453	156	20581	2.62112	0.999628	0.160889	0.143114
UP_KEYWORDS	Lipid metabolism	15	3.2967	0.099654	PRKAA1, PRKAA2, SCD5, VLDLR, PLD1, OSBPL10, PTGS1, PLCB4, TBXAS1, PSAP, HSD17B2, SERINC1, SPTSSA, MGLL, JAZF1	453	433	20581	1.57388	1	0.462867	0.411728
UP_KEYWORDS	Fatty acid metabolism	6	1.31868	0.137837	PRKAA1, PRKAA2, TBXAS1, SCD5, MGLL, PTGS1	453	124	20581	2.19836	1	0.579245	0.51525
GOTERM_BP_DIRECT	GO:0006633~fatty acid biosynthetic process	4	0.879121	0.138563	PRKAA1, PRKAA2, SCD5, MGLL	418	52	16792	3.09017	1	1	0.985428
KEGG_PATHWAY	hsa04152:AMPK signaling pathway	3	0.659341	0.906315	PRKAA1, PRKAA2, SCD5	219	123	6879	0.766121	1	1	0.962963
Annotation Cluster 45	Enrichment Score: 1.0950351011183999
Category	Term	Count	%	PValue	Genes	List Total	Pop Hits	Pop Total	Fold Enrichment	Bonferroni	Benjamini	FDR
UP_KEYWORDS	Kringle	3	0.659341	0.0584075	HGF, ROR1, PLAT	453	18	20581	7.57211	1	0.303204	0.269705
INTERPRO	IPR000001:Kringle	3	0.659341	0.0668298	HGF, ROR1, PLAT	441	18	18559	7.01398	1	0.835937	0.820034
INTERPRO	IPR018056:Kringle, conserved site	3	0.659341	0.0668298	HGF, ROR1, PLAT	441	18	18559	7.01398	1	0.835937	0.820034
SMART	SM00130:KR	3	0.659341	0.0855335	HGF, ROR1, PLAT	276	18	10057	6.07307	1	0.620118	0.586515
INTERPRO	IPR013806:Kringle-like fold	3	0.659341	0.150065	HGF, ROR1, PLAT	441	29	18559	4.35351	1	1	0.982143
Annotation Cluster 46	Enrichment Score: 1.028136990549354
Category	Term	Count	%	PValue	Genes	List Total	Pop Hits	Pop Total	Fold Enrichment	Bonferroni	Benjamini	FDR
INTERPRO	IPR003663:Sugar/inositol transporter	3	0.659341	0.0422788	SLC2A13, SLC2A1, SLC2A3	441	14	18559	9.01798	1	0.670877	0.658114
GOTERM_MF_DIRECT	GO:0005355~glucose transmembrane transporter activity	3	0.659341	0.0499375	SLC2A13, SLC2A1, SLC2A3	410	15	16881	8.23463	1	0.724093	0.714106
GOTERM_BP_DIRECT	GO:1904659~glucose transmembrane transport	3	0.659341	0.0796964	SLC2A13, SLC2A1, SLC2A3	418	19	16792	6.34299	1	1	0.985428
INTERPRO	IPR020846:Major facilitator superfamily domain	7	1.53846	0.110506	SLC2A13, SLC16A6, SLC2A1, SLC17A5, SLC2A3, SLC16A3, SLC16A14	441	138	18559	2.13469	1	1	0.982143
INTERPRO	IPR005829:Sugar transporter, conserved site	3	0.659341	0.166805	SLC2A13, SLC2A1, SLC2A3	441	31	18559	4.07264	1	1	0.982143
INTERPRO	IPR005828:General substrate transporter	3	0.659341	0.218572	SLC2A13, SLC2A1, SLC2A3	441	37	18559	3.41221	1	1	0.982143
Annotation Cluster 47	Enrichment Score: 0.9942809334677155
Category	Term	Count	%	PValue	Genes	List Total	Pop Hits	Pop Total	Fold Enrichment	Bonferroni	Benjamini	FDR
INTERPRO	IPR001478:PDZ domain	9	1.97802	0.0316627	PDLIM1, SDCBP, SYNPO2, SHROOM2, APBA1, LIN7A, SHANK2, SNTB2, PARD3B	441	155	18559	2.44358	1	0.512083	0.502341
SMART	SM00228:PDZ	9	1.97802	0.0517915	PDLIM1, SDCBP, SYNPO2, SHROOM2, APBA1, LIN7A, SHANK2, SNTB2, PARD3B	276	149	10057	2.20098	0.99998	0.457116	0.432346
UP_SEQ_FEATURE	domain:PDZ	6	1.31868	0.11063	PDLIM1, SYNPO2, SHROOM2, LIN7A, SHANK2, SNTB2	451	113	20063	2.36207	1	1	0.977448
UP_SEQ_FEATURE	domain:PDZ 1	3	0.659341	0.242637	SDCBP, APBA1, PARD3B	451	42	20063	3.17754	1	1	0.977448
UP_SEQ_FEATURE	domain:PDZ 2	3	0.659341	0.242637	SDCBP, APBA1, PARD3B	451	42	20063	3.17754	1	1	0.977448
Annotation Cluster 48	Enrichment Score: 0.9549508241433042
Category	Term	Count	%	PValue	Genes	List Total	Pop Hits	Pop Total	Fold Enrichment	Bonferroni	Benjamini	FDR
UP_SEQ_FEATURE	lipid moiety-binding region:S-farnesyl cysteine	6	1.31868	0.00829622	PTP4A1, RASD2, PRICKLE2, PRICKLE1, RND3, GNG11	451	56	20063	4.76631	0.999999	0.208768	0.203938
UP_KEYWORDS	Prenylation	7	1.53846	0.165564	PTP4A1, RASD2, RAB23, PRICKLE2, PRICKLE1, RND3, GNG11	453	168	20581	1.89303	1	0.636915	0.566548
UP_KEYWORDS	Methylation	13	2.85714	0.993807	DSP, NOTCH3, SVIL, CEBPB, PRICKLE2, RORA, PRICKLE1, RND3, GNG11, OSBPL10, PTP4A1, RASD2, RAB23	453	1001	20581	0.590035	1	1	0.993807
Annotation Cluster 49	Enrichment Score: 0.9392135926165684
Category	Term	Count	%	PValue	Genes	List Total	Pop Hits	Pop Total	Fold Enrichment	Bonferroni	Benjamini	FDR
UP_SEQ_FEATURE	domain:Tyrosine-protein phosphatase 1	3	0.659341	0.0285523	PTPRM, PTPRK, PTPRG	451	12	20063	11.1214	1	0.512118	0.500272
UP_SEQ_FEATURE	domain:Tyrosine-protein phosphatase 2	3	0.659341	0.0285523	PTPRM, PTPRK, PTPRG	451	12	20063	11.1214	1	0.512118	0.500272
UP_SEQ_FEATURE	active site:Phosphocysteine intermediate	6	1.31868	0.0441349	DUSP4, PTP4A1, DUSP10, PTPRM, PTPRK, PTPRG	451	86	20063	3.10365	1	0.628449	0.613912
INTERPRO	IPR000387:Protein-tyrosine/Dual specificity phosphatase	6	1.31868	0.0452679	DUSP4, PTP4A1, DUSP10, PTPRM, PTPRK, PTPRG	441	82	18559	3.07931	1	0.703669	0.690282
INTERPRO	IPR003595:Protein-tyrosine phosphatase, catalytic	5	1.0989	0.0622622	DUSP4, PTP4A1, PTPRM, PTPRK, PTPRG	441	63	18559	3.33999	1	0.835937	0.820034
GOTERM_MF_DIRECT	GO:0005001~transmembrane receptor protein tyrosine phosphatase activity	3	0.659341	0.0626745	PTPRM, PTPRK, PTPRG	410	17	16881	7.26585	1	0.807805	0.796663
SMART	SM00404:PTPc_motif	5	1.0989	0.0932762	DUSP4, PTP4A1, PTPRM, PTPRK, PTPRG	276	63	10057	2.89194	1	0.624792	0.590937
GOTERM_MF_DIRECT	GO:0004725~protein tyrosine phosphatase activity	6	1.31868	0.0956783	DUSP4, PTP4A1, DUSP10, PTPRM, PTPRK, PTPRG	410	100	16881	2.47039	1	0.999206	0.985423
GOTERM_BP_DIRECT	GO:0035335~peptidyl-tyrosine dephosphorylation	6	1.31868	0.100208	DUSP4, PTP4A1, DUSP10, PTPRM, PTPRK, PTPRG	418	99	16792	2.43468	1	1	0.985428
INTERPRO	IPR016130:Protein-tyrosine phosphatase, active site	5	1.0989	0.106269	DUSP4, DUSP10, PTPRM, PTPRK, PTPRG	441	76	18559	2.76868	1	1	0.982143
UP_KEYWORDS	Protein phosphatase	6	1.31868	0.169072	DUSP4, PTP4A1, DUSP10, PTPRM, PTPRK, PTPRG	453	133	20581	2.04959	1	0.641745	0.570844
INTERPRO	IPR000242:Protein-tyrosine phosphatase, receptor/non-receptor type	3	0.659341	0.227347	PTPRM, PTPRK, PTPRG	441	38	18559	3.32241	1	1	0.982143
GOTERM_MF_DIRECT	GO:0016791~phosphatase activity	3	0.659341	0.252705	DUSP4, PTP4A1, DUSP10	410	40	16881	3.08799	1	1	0.98791
SMART	SM00194:PTPc	3	0.659341	0.268583	PTPRM, PTPRK, PTPRG	276	37	10057	2.95447	1	1	0.950495
INTERPRO	IPR000340:Dual specificity phosphatase, catalytic domain	3	0.659341	0.271464	DUSP4, PTP4A1, DUSP10	441	43	18559	2.93609	1	1	0.982143
UP_SEQ_FEATURE	domain:Tyrosine-protein phosphatase	3	0.659341	0.414486	DUSP4, PTP4A1, DUSP10	451	63	20063	2.11836	1	1	0.977448
GOTERM_BP_DIRECT	GO:0006470~protein dephosphorylation	4	0.879121	0.609024	DUSP10, PPP1R3C, PTPRM, PTPRK	418	126	16792	1.27531	1	1	0.985428
Annotation Cluster 50	Enrichment Score: 0.9349185864239974
Category	Term	Count	%	PValue	Genes	List Total	Pop Hits	Pop Total	Fold Enrichment	Bonferroni	Benjamini	FDR
UP_KEYWORDS	Serine protease inhibitor	6	1.31868	0.0409474	SERPINE2, COL6A3, WFDC1, A2M, TFPI, RECK	453	86	20581	3.16972	1	0.238223	0.211904
UP_KEYWORDS	Protease inhibitor	7	1.53846	0.0559933	SERPINE2, TIMP2, COL6A3, WFDC1, A2M, TFPI, RECK	453	124	20581	2.56475	1	0.303204	0.269705
GOTERM_MF_DIRECT	GO:0004867~serine-type endopeptidase inhibitor activity	6	1.31868	0.08668	SERPINE2, COL6A3, WFDC1, A2M, TFPI, RECK	410	97	16881	2.54679	1	0.999206	0.985423
GOTERM_BP_DIRECT	GO:0010951~negative regulation of endopeptidase activity	6	1.31868	0.182795	SERPINE2, TIMP2, COL6A3, WFDC1, A2M, TFPI	418	121	16792	1.99201	1	1	0.985428
GOTERM_MF_DIRECT	GO:0004866~endopeptidase inhibitor activity	3	0.659341	0.252705	A2M, TFPI, RECK	410	40	16881	3.08799	1	1	0.98791
UP_SEQ_FEATURE	site:Reactive bond	3	0.659341	0.267688	SERPINE2, COL6A3, TFPI	451	45	20063	2.96571	1	1	0.977448
Annotation Cluster 51	Enrichment Score: 0.9264396946094479
Category	Term	Count	%	PValue	Genes	List Total	Pop Hits	Pop Total	Fold Enrichment	Bonferroni	Benjamini	FDR
UP_KEYWORDS	Oxidoreductase	20	4.3956	0.0581353	MOXD1, MAOA, SCD5, LOXL3, CYBRD1, PLOD2, SQRDL, ALDH1L2, PTGS1, LOXL2, P4HA1, RRM2B, ASPH, RDH10, TBXAS1, PXDN, HSD17B2, MSRB3, PAM, PCYOX1	453	582	20581	1.56126	1	0.303204	0.269705
GOTERM_BP_DIRECT	GO:0055114~oxidation-reduction process	21	4.61538	0.101764	MOXD1, MAOA, SCD5, LOXL3, CYBRD1, PLOD2, ALDH1L2, PTGS1, LOXL2, P4HA1, SH3PXD2A, RRM2B, ASPH, TMX1, RDH10, TBXAS1, PXDN, HSD17B2, MSRB3, PAM, PCYOX1	418	592	16792	1.42503	1	1	0.985428
UP_KEYWORDS	Iron	10	2.1978	0.28096	RRM2B, HBG2, P4HA1, ASPH, TBXAS1, PXDN, SCD5, CYBRD1, PLOD2, PTGS1	453	324	20581	1.40224	1	0.8405	0.74764
Annotation Cluster 52	Enrichment Score: 0.8293816021805023
Category	Term	Count	%	PValue	Genes	List Total	Pop Hits	Pop Total	Fold Enrichment	Bonferroni	Benjamini	FDR
GOTERM_BP_DIRECT	GO:0032496~response to lipopolysaccharide	9	1.97802	0.0523861	PTGER4, DUSP10, SPARC, PTGER2, TNFRSF10B, FOS, DCN, TNFRSF21, TNFRSF10D	418	164	16792	2.20457	1	0.885326	0.872028
UP_SEQ_FEATURE	repeat:TNFR-Cys 3	3	0.659341	0.100265	TNFRSF10B, TNFRSF21, TNFRSF10D	451	24	20063	5.5607	1	1	0.977135
GOTERM_MF_DIRECT	GO:0005031~tumor necrosis factor-activated receptor activity	3	0.659341	0.114033	TNFRSF10B, TNFRSF21, TNFRSF10D	410	24	16881	5.14665	1	0.999206	0.985423
UP_SEQ_FEATURE	repeat:TNFR-Cys 1	3	0.659341	0.114725	TNFRSF10B, TNFRSF21, TNFRSF10D	451	26	20063	5.13295	1	1	0.977448
UP_SEQ_FEATURE	repeat:TNFR-Cys 2	3	0.659341	0.114725	TNFRSF10B, TNFRSF21, TNFRSF10D	451	26	20063	5.13295	1	1	0.977448
INTERPRO	IPR001368:TNFR/NGFR cysteine-rich region	3	0.659341	0.117773	TNFRSF10B, TNFRSF21, TNFRSF10D	441	25	18559	5.05007	1	1	0.982143
SMART	SM00208:TNFR	3	0.659341	0.129587	TNFRSF10B, TNFRSF21, TNFRSF10D	276	23	10057	4.75284	1	0.751604	0.710877
KEGG_PATHWAY	hsa04060:Cytokine-cytokine receptor interaction	9	1.97802	0.50539	IL11, IL4R, CCL2, TNFRSF10B, ACKR3, OSMR, TNFRSF21, TGFBR2, TNFRSF10D	219	243	6879	1.16337	1	1	0.962963
GOTERM_BP_DIRECT	GO:0033209~tumor necrosis factor-mediated signaling pathway	4	0.879121	0.564444	STAT1, TNFRSF10B, TNFRSF21, TNFRSF10D	418	118	16792	1.36177	1	1	0.985428
Annotation Cluster 53	Enrichment Score: 0.8288214466571965
Category	Term	Count	%	PValue	Genes	List Total	Pop Hits	Pop Total	Fold Enrichment	Bonferroni	Benjamini	FDR
GOTERM_BP_DIRECT	GO:0048146~positive regulation of fibroblast proliferation	6	1.31868	0.0107532	PDGFRA, CDKN1A, SPHK1, WNT5A, PDGFC, FBLN1	418	54	16792	4.46358	1	0.381043	0.37532
KEGG_PATHWAY	hsa05218:Melanoma	4	0.879121	0.392038	PDGFRA, CDKN1A, HGF, PDGFC	219	71	6879	1.76963	1	1	0.962963
KEGG_PATHWAY	hsa05215:Prostate cancer	3	0.659341	0.773876	PDGFRA, CDKN1A, PDGFC	219	88	6879	1.07083	1	1	0.962963
Annotation Cluster 54	Enrichment Score: 0.8118044831639033
Category	Term	Count	%	PValue	Genes	List Total	Pop Hits	Pop Total	Fold Enrichment	Bonferroni	Benjamini	FDR
BIOGRID_INTERACTION	23368:PPP1R13B~protein phosphatase 1 regulatory subunit 13B	4	0.879121	0.0264347	GSTM3, LATS2, RASSF8, SSX2IP	422	25	16152	6.12398	1	1	1
BIOGRID_INTERACTION	7159:TP53BP2~tumor protein p53 binding protein 2	4	0.879121	0.239982	FRMD6, LATS2, RASSF8, SSX2IP	422	65	16152	2.35538	1	1	1
BIOGRID_INTERACTION	5108:PCM1~pericentriolar material 1	3	0.659341	0.578407	LATS2, RASSF8, SSX2IP	422	74	16152	1.55168	1	1	1
Annotation Cluster 55	Enrichment Score: 0.7880845813614995
Category	Term	Count	%	PValue	Genes	List Total	Pop Hits	Pop Total	Fold Enrichment	Bonferroni	Benjamini	FDR
GOTERM_BP_DIRECT	GO:0035556~intracellular signal transduction	19	4.17582	0.0120317	UNC13B, SHC4, PRKAA1, PRKAA2, SPHK1, ARHGEF28, ADCY3, FMN2, NLK, CTGF, SDCBP, PLCB4, LATS2, STK17B, SIK1, SGK1, STK32B, MAP4K3, PAG1	418	403	16792	1.89398	1	0.40667	0.400562
INTERPRO	IPR017441:Protein kinase, ATP binding site	17	3.73626	0.020255	PDGFRA, PRKAA1, FLT1, PRKAA2, CAMK1D, NLK, TGFBR2, LATS2, GRK5, STK17B, KDR, SIK1, TEK, SGK1, STK32B, PRKACB, MAP4K3	441	381	18559	1.87776	1	0.395137	0.387619
UP_SEQ_FEATURE	domain:Protein kinase	18	3.95604	0.0425094	PDGFRA, PRKAA1, FLT1, PRKAA2, CAMK1D, NLK, TGFBR2, LATS2, GRK5, STK17B, KDR, SIK1, ROR1, TEK, SGK1, STK32B, PRKACB, MAP4K3	451	478	20063	1.67519	1	0.628449	0.613912
UP_SEQ_FEATURE	binding site:ATP	20	4.3956	0.0479462	PDGFRA, PRKAA1, FLT1, PRKAA2, CAMK1D, GK, NLK, HK2, TGFBR2, LATS2, GRK5, STK17B, KDR, SIK1, ROR1, TEK, SGK1, STK32B, PRKACB, MAP4K3	451	558	20063	1.59447	1	0.664334	0.648966
UP_KEYWORDS	Kinase	24	5.27473	0.0572797	PDGFRA, CDKN1A, PRKAA1, FLT1, PRKAA2, CAMK1D, GK, SPHK1, NLK, PAPSS2, HK2, TGFBR2, DOK1, LATS2, GRK5, STK17B, KDR, SIK1, ROR1, TEK, SGK1, STK32B, PRKACB, MAP4K3	453	735	20581	1.48352	1	0.303204	0.269705
INTERPRO	IPR000719:Protein kinase, catalytic domain	18	3.95604	0.0720015	PDGFRA, PRKAA1, FLT1, PRKAA2, CAMK1D, NLK, TGFBR2, LATS2, GRK5, STK17B, KDR, SIK1, ROR1, TEK, SGK1, STK32B, PRKACB, MAP4K3	441	487	18559	1.55546	1	0.835937	0.820034
SMART	SM00220:S_TKc	15	3.2967	0.114001	PDGFRA, PRKAA1, PRKAA2, CAMK1D, NLK, TGFBR2, LATS2, GRK5, STK17B, SIK1, TEK, SGK1, STK32B, PRKACB, MAP4K3	276	359	10057	1.5225	1	0.701278	0.663278
UP_SEQ_FEATURE	active site:Proton acceptor	21	4.61538	0.121689	PDGFRA, PRKAA1, FLT1, PRKAA2, CAMK1D, NLK, TGFBR2, PTGS1, LATS2, GRK5, RDH10, STK17B, PXDN, KDR, SIK1, ROR1, TEK, SGK1, STK32B, PRKACB, MAP4K3	451	672	20063	1.39017	1	1	0.977448
INTERPRO	IPR011009:Protein kinase-like domain	18	3.95604	0.131124	PDGFRA, PRKAA1, FLT1, PRKAA2, CAMK1D, NLK, TGFBR2, LATS2, GRK5, STK17B, KDR, SIK1, ROR1, TEK, SGK1, STK32B, PRKACB, MAP4K3	441	531	18559	1.42657	1	1	0.982143
UP_KEYWORDS	Transferase	45	9.89011	0.151124	CDKN1A, PRKAA1, FLT1, PRKAA2, CHPF, GALNT15, GLT8D2, PRDM1, NLK, SAT1, GALNT10, HK2, PAPSS2, HERC4, GRK5, MGAT5, KDR, GCNT4, ST3GAL1, STK32B, PRKACB, MAP4K3, TGM2, HS3ST3B1, CSGALNACT1, HGSNAT, GSTM3, PDGFRA, CAMK1D, GK, SMURF1, SPHK1, CSGALNACT2, PGM2L1, INMT, TGFBR2, DOK1, LATS2, PSAT1, STK17B, MGAT4B, SIK1, ROR1, TEK, SGK1	453	1708	20581	1.197	1	0.61318	0.545435
UP_KEYWORDS	Serine/threonine-protein kinase	13	2.85714	0.160616	PRKAA1, PRKAA2, CAMK1D, NLK, TGFBR2, LATS2, GRK5, STK17B, SIK1, SGK1, STK32B, PRKACB, MAP4K3	453	393	20581	1.50286	1	0.636915	0.566548
INTERPRO	IPR008271:Serine/threonine-protein kinase, active site	11	2.41758	0.207654	PRKAA1, PRKAA2, LATS2, CAMK1D, STK17B, SIK1, NLK, SGK1, STK32B, PRKACB, TGFBR2	441	312	18559	1.48373	1	1	0.982143
GOTERM_MF_DIRECT	GO:0004674~protein serine/threonine kinase activity	12	2.63736	0.304682	PRKAA1, PRKAA2, LATS2, CAMK1D, GRK5, STK17B, SIK1, NLK, SGK1, STK32B, PRKACB, MAP4K3	410	376	16881	1.31404	1	1	0.98791
GOTERM_BP_DIRECT	GO:0006468~protein phosphorylation	14	3.07692	0.340688	PRKAA1, PRKAA2, CAMK1D, IGFBP3, NLK, TGFBR2, LATS2, STK17B, CCL2, SIK1, SGK1, ST3GAL1, PRKACB, MAP4K3	418	456	16792	1.23336	1	1	0.985428
UP_KEYWORDS	Magnesium	14	3.07692	0.43444	PRKAA1, PRKAA2, ITGA1, GDE1, ADCY3, NLK, PGM2L1, TGFBR2, LATS2, KCNMA1, SIK1, RHOU, STK32B, PDE9A	453	552	20581	1.15228	1	1	0.892045
GOTERM_MF_DIRECT	GO:0004672~protein kinase activity	10	2.1978	0.486518	PDGFRA, PRKAA1, PRKAA2, STK17B, CCL2, ROR1, TEK, NLK, STK32B, MAP4K3	410	359	16881	1.14688	1	1	0.98791
UP_SEQ_FEATURE	nucleotide phosphate-binding region:ATP	22	4.83516	0.643264	PDGFRA, PRKAA1, FLT1, PRKAA2, CAMK1D, GK, DNAH5, NLK, PAPSS2, TGFBR2, LATS2, GRK5, KIF26B, STK17B, KDR, SIK1, ROR1, TEK, SGK1, STK32B, PRKACB, MAP4K3	451	994	20063	0.98459	1	1	0.977448
UP_KEYWORDS	ATP-binding	27	5.93407	0.830258	PRKAA1, FLT1, PRKAA2, DNAH5, ADCY3, NLK, HK2, PAPSS2, GRK5, KDR, STK32B, PRKACB, MAP4K3, PDGFRA, CAMK1D, GK, SPHK1, ABCA8, TGFBR2, GCLC, LATS2, KIF26B, STK17B, SIK1, ROR1, TEK, SGK1	453	1391	20581	0.881871	1	1	0.892045
UP_KEYWORDS	Nucleotide-binding	35	7.69231	0.834851	PRKAA1, FLT1, PRKAA2, DNAH5, ADCY3, NLK, RND3, HK2, RHOBTB1, PAPSS2, RASD2, ARL5B, GRK5, RAB23, KDR, BVES, STK32B, PRKACB, MAP4K3, PDGFRA, CAMK1D, GK, SPHK1, ABCA8, TGFBR2, GCLC, LATS2, PDE10A, KIF26B, STK17B, SIK1, RHOU, ROR1, TEK, SGK1	453	1788	20581	0.889342	1	1	0.892045
GOTERM_MF_DIRECT	GO:0005524~ATP binding	29	6.37363	0.942146	PRKAA1, FLT1, PRKAA2, DNAH5, ADCY3, NLK, HK2, PAPSS2, GRK5, KDR, STK32B, PRKACB, MAP4K3, TGM2, PDGFRA, CAMK1D, GK, SPHK1, ABCA8, TGFBR2, GCLC, LATS2, KIF26B, STK17B, SIK1, ROR1, TEK, SGK1, ITM2B	410	1495	16881	0.798677	1	1	0.98791
Annotation Cluster 56	Enrichment Score: 0.7702377685314945
Category	Term	Count	%	PValue	Genes	List Total	Pop Hits	Pop Total	Fold Enrichment	Bonferroni	Benjamini	FDR
GOTERM_MF_DIRECT	GO:0005088~Ras guanyl-nucleotide exchange factor activity	7	1.53846	0.0609298	PDGFRA, KITLG, SHC3, ANGPT1, RASGRF2, GFRA1, TEK	410	115	16881	2.50619	1	0.803166	0.792088
GOTERM_BP_DIRECT	GO:0043547~positive regulation of GTPase activity	18	3.95604	0.243515	RGS18, PDGFRA, DENND1B, SHC3, ANGPT1, CAV2, RASGRF2, ARHGEF28, DENND2A, GFRA1, ASAP2, RGS2, KITLG, CCL2, TEK, A2M, AGRN, RALGPS2	418	565	16792	1.27982	1	1	0.985428
GOTERM_BP_DIRECT	GO:0000165~MAPK cascade	9	1.97802	0.329558	PDGFRA, KITLG, SHC3, ANGPT1, RASGRF2, CCL2, GFRA1, TEK, NLK	418	262	16792	1.37996	1	1	0.985428
Annotation Cluster 57	Enrichment Score: 0.7691451906524199
Category	Term	Count	%	PValue	Genes	List Total	Pop Hits	Pop Total	Fold Enrichment	Bonferroni	Benjamini	FDR
GOTERM_CC_DIRECT	GO:0033116~endoplasmic reticulum-Golgi intermediate compartment membrane	6	1.31868	0.0194091	MCFD2, TMED7, CLN8, AREG, CTSC, CD55	443	64	18224	3.85666	0.998219	0.195911	0.180747
GOTERM_BP_DIRECT	GO:0048208~COPII vesicle coating	3	0.659341	0.44958	MCFD2, AREG, CTSC	418	61	16792	1.97568	1	1	0.985428
GOTERM_BP_DIRECT	GO:0006888~ER to Golgi vesicle-mediated transport	5	1.0989	0.564614	MCFD2, TMED7, AREG, CTSC, CD55	418	160	16792	1.25538	1	1	0.985428
Annotation Cluster 58	Enrichment Score: 0.7236693936752251
Category	Term	Count	%	PValue	Genes	List Total	Pop Hits	Pop Total	Fold Enrichment	Bonferroni	Benjamini	FDR
GOTERM_BP_DIRECT	GO:0042149~cellular response to glucose starvation	4	0.879121	0.0344637	PRKAA1, PRKAA2, SLC2A1, PMAIP1	418	29	16792	5.541	1	0.742321	0.731171
BIOGRID_INTERACTION	7957:EPM2A~epilepsy, progressive myoclonus type 2A, Lafora disease (laforin)	3	0.659341	0.0501555	PRKAA1, PRKAA2, PPP1R3C	422	14	16152	8.20176	1	1	1
KEGG_PATHWAY	hsa04910:Insulin signaling pathway	8	1.75824	0.147762	SHC4, SOCS3, PRKAA1, PRKAA2, SHC3, PPP1R3C, PRKACB, HK2	219	138	6879	1.82093	1	0.728737	0.698513
KEGG_PATHWAY	hsa04922:Glucagon signaling pathway	6	1.31868	0.204703	PRKAA1, PLCB4, PRKAA2, SLC2A1, SIK1, PRKACB	219	99	6879	1.90369	1	0.822604	0.788486
KEGG_PATHWAY	hsa04920:Adipocytokine signaling pathway	4	0.879121	0.383387	SOCS3, PRKAA1, PRKAA2, SLC2A1	219	70	6879	1.79491	1	1	0.962963
KEGG_PATHWAY	hsa04931:Insulin resistance	5	1.0989	0.448738	SOCS3, PRKAA1, PRKAA2, PPP1R3C, SLC2A1	219	108	6879	1.45421	1	1	0.962963
KEGG_PATHWAY	hsa04932:Non-alcoholic fatty liver disease (NAFLD)	3	0.659341	0.955685	SOCS3, PRKAA1, PRKAA2	219	151	6879	0.624059	1	1	0.962963
Annotation Cluster 59	Enrichment Score: 0.7196647633198255
Category	Term	Count	%	PValue	Genes	List Total	Pop Hits	Pop Total	Fold Enrichment	Bonferroni	Benjamini	FDR
UP_SEQ_FEATURE	domain:AGC-kinase C-terminal	4	0.879121	0.130728	LATS2, GRK5, SGK1, PRKACB	451	56	20063	3.17754	1	1	0.977448
INTERPRO	IPR000961:AGC-kinase, C-terminal	4	0.879121	0.147146	LATS2, GRK5, SGK1, PRKACB	441	56	18559	3.00599	1	1	0.982143
SMART	SM00133:S_TK_X	4	0.879121	0.156116	LATS2, GRK5, SGK1, PRKACB	276	50	10057	2.91507	1	0.856529	0.810116
BIOGRID_INTERACTION	3326:HSP90AB1~heat shock protein 90 alpha family class B member 1	7	1.53846	0.440329	NR4A1, PRKAA1, CLIC4, LATS2, GRK5, STAT1, PRKACB	422	204	16152	1.31335	1	1	1
Annotation Cluster 60	Enrichment Score: 0.677961267015691
Category	Term	Count	%	PValue	Genes	List Total	Pop Hits	Pop Total	Fold Enrichment	Bonferroni	Benjamini	FDR
BIOGRID_INTERACTION	333:APLP1~amyloid beta precursor like protein 1	5	1.0989	0.013873	CDKN1A, DAB1, TCF21, SAT1, MPHOSPH6	422	36	16152	5.31596	1	1	1
BIOGRID_INTERACTION	7088:TLE1~transducin like enhancer of split 1	5	1.0989	0.213291	CDKN1A, MSX2, PRDM1, SAT1, MPHOSPH6	422	91	16152	2.10302	1	1	1
BIOGRID_INTERACTION	2661:GDF9~growth differentiation factor 9	3	0.659341	0.26065	CDKN1A, SAT1, MPHOSPH6	422	38	16152	3.0217	1	1	1
BIOGRID_INTERACTION	84060:RBM48~RNA binding motif protein 48	3	0.659341	0.357063	CDKN1A, SAT1, MPHOSPH6	422	48	16152	2.39218	1	1	1
BIOGRID_INTERACTION	55791:LRIF1~ligand dependent nuclear receptor interacting factor 1	5	1.0989	0.457883	CDKN1A, BOC, DDIT4, SAT1, MPHOSPH6	422	133	16152	1.43891	1	1	1
BIOGRID_INTERACTION	9094:UNC119~unc-119 lipid binding chaperone	3	0.659341	0.678474	CDKN1A, SAT1, MPHOSPH6	422	89	16152	1.29016	1	1	1
Annotation Cluster 61	Enrichment Score: 0.650677033220392
Category	Term	Count	%	PValue	Genes	List Total	Pop Hits	Pop Total	Fold Enrichment	Bonferroni	Benjamini	FDR
UP_SEQ_FEATURE	domain:RGS	3	0.659341	0.168731	RGS18, RGS2, GRK5	451	33	20063	4.04414	1	1	0.977448
INTERPRO	IPR016137:Regulator of G protein signalling superfamily	3	0.659341	0.236146	RGS18, RGS2, GRK5	441	39	18559	3.23722	1	1	0.982143
SMART	SM00315:RGS	3	0.659341	0.248153	RGS18, RGS2, GRK5	276	35	10057	3.12329	1	1	0.950495
GOTERM_BP_DIRECT	GO:0008277~regulation of G-protein coupled receptor protein signaling pathway	3	0.659341	0.252463	RGS18, RGS2, GRK5	418	39	16792	3.09017	1	1	0.985428
Annotation Cluster 62	Enrichment Score: 0.6313633648861939
Category	Term	Count	%	PValue	Genes	List Total	Pop Hits	Pop Total	Fold Enrichment	Bonferroni	Benjamini	FDR
UP_KEYWORDS	Host cell receptor for virus entry	4	0.879121	0.165995	ITGB5, TFRC, SLC1A5, CD55	453	64	20581	2.83954	1	0.636915	0.566548
GOTERM_MF_DIRECT	GO:0001618~virus receptor activity	4	0.879121	0.240531	ITGB5, TFRC, SLC1A5, CD55	410	70	16881	2.35275	1	1	0.98791
GOTERM_BP_DIRECT	GO:0046718~viral entry into host cell	4	0.879121	0.319627	ITGB5, TFRC, SLC1A5, CD55	418	80	16792	2.00861	1	1	0.985428
Annotation Cluster 63	Enrichment Score: 0.6310039014895651
Category	Term	Count	%	PValue	Genes	List Total	Pop Hits	Pop Total	Fold Enrichment	Bonferroni	Benjamini	FDR
UP_SEQ_FEATURE	region of interest:Ligand-binding	4	0.879121	0.02907	NR4A1, NR4A3, TFRC, RORA	451	30	20063	5.93141	1	0.515916	0.503982
GOTERM_MF_DIRECT	GO:0003707~steroid hormone receptor activity	4	0.879121	0.153999	NR4A1, PGRMC2, NR4A3, RORA	410	56	16881	2.94094	1	1	0.98791
GOTERM_BP_DIRECT	GO:0043401~steroid hormone mediated signaling pathway	4	0.879121	0.16819	NR4A1, PGRMC2, NR4A3, RORA	418	57	16792	2.81911	1	1	0.985428
GOTERM_MF_DIRECT	GO:0004879~RNA polymerase II transcription factor activity, ligand-activated sequence-specific DNA binding	3	0.659341	0.216715	NR4A1, NR4A3, RORA	410	36	16881	3.4311	1	1	0.98791
GOTERM_BP_DIRECT	GO:0030522~intracellular receptor signaling pathway	3	0.659341	0.243211	NR4A1, NR4A3, RORA	418	38	16792	3.17149	1	1	0.985428
UP_SEQ_FEATURE	zinc finger region:NR C4-type	3	0.659341	0.267688	NR4A1, NR4A3, RORA	451	45	20063	2.96571	1	1	0.977448
UP_SEQ_FEATURE	DNA-binding region:Nuclear receptor	3	0.659341	0.267688	NR4A1, NR4A3, RORA	451	45	20063	2.96571	1	1	0.977448
INTERPRO	IPR001628:Zinc finger, nuclear hormone receptor-type	3	0.659341	0.297934	NR4A1, NR4A3, RORA	441	46	18559	2.7446	1	1	0.982143
INTERPRO	IPR001723:Steroid hormone receptor	3	0.659341	0.306728	NR4A1, NR4A3, RORA	441	47	18559	2.68621	1	1	0.982143
INTERPRO	IPR000536:Nuclear hormone receptor, ligand-binding, core	3	0.659341	0.315502	NR4A1, NR4A3, RORA	441	48	18559	2.63024	1	1	0.982143
GOTERM_BP_DIRECT	GO:0006367~transcription initiation from RNA polymerase II promoter	6	1.31868	0.326444	NOTCH3, NR4A1, NR4A3, TAF13, RORA, CTGF	418	152	16792	1.58575	1	1	0.985428
SMART	SM00399:ZnF_C4	3	0.659341	0.359626	NR4A1, NR4A3, RORA	276	46	10057	2.37642	1	1	0.950495
SMART	SM00430:HOLI	3	0.659341	0.379373	NR4A1, NR4A3, RORA	276	48	10057	2.2774	1	1	0.950495
INTERPRO	IPR013088:Zinc finger, NHR/GATA-type	3	0.659341	0.401285	NR4A1, NR4A3, RORA	441	58	18559	2.17675	1	1	0.982143
Annotation Cluster 64	Enrichment Score: 0.6192777865787846
Category	Term	Count	%	PValue	Genes	List Total	Pop Hits	Pop Total	Fold Enrichment	Bonferroni	Benjamini	FDR
KEGG_PATHWAY	hsa05032:Morphine addiction	8	1.75824	0.0248978	PDE10A, PDE1C, GRK5, CACNA1A, ADCY3, PDE7B, GNG11, PRKACB	219	91	6879	2.7614	0.995794	0.300156	0.287708
KEGG_PATHWAY	hsa04921:Oxytocin signaling pathway	10	2.1978	0.0483486	CDKN1A, PRKAA1, RGS2, PLCB4, PRKAA2, CAMK1D, CACNA2D1, ADCY3, FOS, PRKACB	219	150	6879	2.09406	0.999979	0.456159	0.43724
KEGG_PATHWAY	hsa04727:GABAergic synapse	6	1.31868	0.131768	GABARAPL1, CACNA1A, ADCY3, GNG11, PRKACB, TRAK2	219	85	6879	2.21724	1	0.728737	0.698513
KEGG_PATHWAY	hsa04911:Insulin secretion	6	1.31868	0.131768	PLCB4, KCNMA1, SLC2A1, ADCY3, ATP1B3, PRKACB	219	85	6879	2.21724	1	0.728737	0.698513
KEGG_PATHWAY	hsa04540:Gap junction	6	1.31868	0.146278	PDGFRA, GJA1, PLCB4, PDGFC, ADCY3, PRKACB	219	88	6879	2.14166	1	0.728737	0.698513
KEGG_PATHWAY	hsa04724:Glutamatergic synapse	7	1.53846	0.152867	PLCB4, CACNA1A, ADCY3, PLD1, GNG11, PRKACB, SHANK2	219	114	6879	1.92874	1	0.73716	0.706587
KEGG_PATHWAY	hsa04270:Vascular smooth muscle contraction	7	1.53846	0.166375	EDNRA, PLCB4, CALD1, ADORA2B, KCNMA1, ADCY3, PRKACB	219	117	6879	1.87929	1	0.784855	0.752304
KEGG_PATHWAY	hsa04750:Inflammatory mediator regulation of TRP channels	6	1.31868	0.199091	PTGER4, PLCB4, TRPA1, PTGER2, ADCY3, PRKACB	219	98	6879	1.92312	1	0.822604	0.788486
KEGG_PATHWAY	hsa04915:Estrogen signaling pathway	6	1.31868	0.204703	SHC4, PLCB4, SHC3, ADCY3, FOS, PRKACB	219	99	6879	1.90369	1	0.822604	0.788486
KEGG_PATHWAY	hsa04723:Retrograde endocannabinoid signaling	6	1.31868	0.216083	PLCB4, CACNA1A, ADCY3, GNG11, PRKACB, MGLL	219	101	6879	1.866	1	0.83732	0.802593
KEGG_PATHWAY	hsa04062:Chemokine signaling pathway	9	1.97802	0.240321	SHC4, PLCB4, SHC3, GRK5, STAT1, CCL2, ADCY3, GNG11, PRKACB	219	186	6879	1.51989	1	0.914908	0.876962
KEGG_PATHWAY	hsa04925:Aldosterone synthesis and secretion	5	1.0989	0.254674	NR4A1, PLCB4, CAMK1D, ADCY3, PRKACB	219	81	6879	1.93895	1	0.918739	0.880635
GOTERM_BP_DIRECT	GO:0071377~cellular response to glucagon stimulus	3	0.659341	0.261723	ADCY3, GNG11, PRKACB	418	40	16792	3.01292	1	1	0.985428
KEGG_PATHWAY	hsa04725:Cholinergic synapse	6	1.31868	0.275585	PLCB4, CACNA1A, ADCY3, FOS, GNG11, PRKACB	219	111	6879	1.69789	1	0.918739	0.880635
KEGG_PATHWAY	hsa04726:Serotonergic synapse	6	1.31868	0.275585	PLCB4, MAOA, CACNA1A, GNG11, PRKACB, PTGS1	219	111	6879	1.69789	1	0.918739	0.880635
KEGG_PATHWAY	hsa04970:Salivary secretion	5	1.0989	0.290072	PLCB4, KCNMA1, ADCY3, ATP1B3, PRKACB	219	86	6879	1.82622	1	0.922066	0.883823
KEGG_PATHWAY	hsa04919:Thyroid hormone signaling pathway	6	1.31868	0.300306	NOTCH3, PLCB4, STAT1, SLC2A1, ATP1B3, PRKACB	219	115	6879	1.63883	1	0.93095	0.892339
KEGG_PATHWAY	hsa04713:Circadian entrainment	5	1.0989	0.355128	PLCB4, ADCY3, FOS, GNG11, PRKACB	219	95	6879	1.65321	1	1	0.962963
KEGG_PATHWAY	hsa04976:Bile secretion	4	0.879121	0.37471	SLC2A1, ADCY3, ATP1B3, PRKACB	219	69	6879	1.82093	1	1	0.962963
KEGG_PATHWAY	hsa04728:Dopaminergic synapse	6	1.31868	0.382384	PLCB4, MAOA, CACNA1A, FOS, GNG11, PRKACB	219	128	6879	1.47239	1	1	0.962963
KEGG_PATHWAY	hsa04918:Thyroid hormone synthesis	4	0.879121	0.383387	PLCB4, ADCY3, ATP1B3, PRKACB	219	70	6879	1.79491	1	1	0.962963
KEGG_PATHWAY	hsa04022:cGMP-PKG signaling pathway	7	1.53846	0.385236	EDNRA, RGS2, PLCB4, TRPC6, KCNMA1, ADCY3, ATP1B3	219	158	6879	1.39162	1	1	0.962963
KEGG_PATHWAY	hsa04971:Gastric acid secretion	4	0.879121	0.409246	PLCB4, ADCY3, ATP1B3, PRKACB	219	73	6879	1.72115	1	1	0.962963
KEGG_PATHWAY	hsa04961:Endocrine and other factor-regulated calcium reabsorption	3	0.659341	0.419933	PLCB4, ATP1B3, PRKACB	219	45	6879	2.09406	1	1	0.962963
KEGG_PATHWAY	hsa04912:GnRH signaling pathway	4	0.879121	0.554945	PLCB4, ADCY3, PLD1, PRKACB	219	91	6879	1.3807	1	1	0.962963
KEGG_PATHWAY	hsa04972:Pancreatic secretion	4	0.879121	0.569808	PLCB4, KCNMA1, ADCY3, ATP1B3	219	93	6879	1.35101	1	1	0.962963
KEGG_PATHWAY	hsa04261:Adrenergic signaling in cardiomyocytes	5	1.0989	0.642197	PLCB4, CACNA2D1, ADCY3, ATP1B3, PRKACB	219	138	6879	1.13808	1	1	0.962963
Annotation Cluster 65	Enrichment Score: 0.5907046113225479
Category	Term	Count	%	PValue	Genes	List Total	Pop Hits	Pop Total	Fold Enrichment	Bonferroni	Benjamini	FDR
KEGG_PATHWAY	hsa00512:Mucin type O-Glycan biosynthesis	4	0.879121	0.0736748	GALNT15, GCNT4, ST3GAL1, GALNT10	219	31	6879	4.05303	1	0.593222	0.568619
GOTERM_BP_DIRECT	GO:0016266~O-glycan processing	4	0.879121	0.186773	GALNT15, GCNT4, ST3GAL1, GALNT10	418	60	16792	2.67815	1	1	0.985428
UP_KEYWORDS	Glycosyltransferase	7	1.53846	0.406762	GALNT15, MGAT5, MGAT4B, GLT8D2, GCNT4, ST3GAL1, GALNT10	453	236	20581	1.34758	1	1	0.892045
GOTERM_BP_DIRECT	GO:0006486~protein glycosylation	3	0.659341	0.774832	GALNT15, ST3GAL1, GALNT10	418	113	16792	1.06652	1	1	0.985428
Annotation Cluster 66	Enrichment Score: 0.5827104683442851
Category	Term	Count	%	PValue	Genes	List Total	Pop Hits	Pop Total	Fold Enrichment	Bonferroni	Benjamini	FDR
GOTERM_MF_DIRECT	GO:0003705~transcription factor activity, RNA polymerase II distal enhancer sequence-specific binding	5	1.0989	0.0759272	FOXC1, CEBPB, FOXF2, FOXF1, VGLL3	410	66	16881	3.11918	1	0.917453	0.904799
INTERPRO	IPR018122:Transcription factor, fork head, conserved site	3	0.659341	0.192457	FOXC1, FOXF2, FOXF1	441	34	18559	3.71329	1	1	0.982143
GOTERM_MF_DIRECT	GO:0001228~transcriptional activator activity, RNA polymerase II transcription regulatory region sequence-specific binding	5	1.0989	0.198816	OSR2, FOXC1, FOXF2, FOXF1, PLAGL1	410	95	16881	2.16701	1	1	0.98791
GOTERM_MF_DIRECT	GO:0000977~RNA polymerase II regulatory region sequence-specific DNA binding	8	1.75824	0.236824	OSR2, FOXC1, CEBPB, FOXF2, MSX2, FOXF1, PLAGL1, RORA	410	208	16881	1.58358	1	1	0.98791
UP_SEQ_FEATURE	DNA-binding region:Fork-head	3	0.659341	0.309361	FOXC1, FOXF2, FOXF1	451	50	20063	2.66914	1	1	0.977448
INTERPRO	IPR001766:Transcription factor, fork head	3	0.659341	0.324249	FOXC1, FOXF2, FOXF1	441	49	18559	2.57657	1	1	0.982143
SMART	SM00339:FH	3	0.659341	0.389151	FOXC1, FOXF2, FOXF1	276	49	10057	2.23092	1	1	0.950495
INTERPRO	IPR011991:Winged helix-turn-helix DNA-binding domain	5	1.0989	0.811421	FOXC1, FOXF2, FOXF1, ELL2, ETS2	441	235	18559	0.895402	1	1	0.982143
Annotation Cluster 67	Enrichment Score: 0.5684032210961136
Category	Term	Count	%	PValue	Genes	List Total	Pop Hits	Pop Total	Fold Enrichment	Bonferroni	Benjamini	FDR
BIOGRID_INTERACTION	2033:EP300~E1A binding protein p300	13	2.85714	0.0764989	CDKN1A, PRKAA1, CEBPB, CFH, EPAS1, STAT1, FHL1, RORA, FOS, ETS2, NR4A1, PLAGL1, CD44	422	289	16152	1.72171	1	1	1
BIOGRID_INTERACTION	1387:CREBBP~CREB binding protein	9	1.97802	0.12704	CDKN1A, CEBPB, EPAS1, STAT1, PLAGL1, FHL1, FOS, NLK, ETS2	422	191	16152	1.80353	1	1	1
BIOGRID_INTERACTION	2353:FOS~Fos proto-oncogene, AP-1 transcription factor subunit	3	0.659341	0.385219	STAT1, FOS, ETS2	422	51	16152	2.25146	1	1	1
BIOGRID_INTERACTION	3725:JUN~Jun proto-oncogene, AP-1 transcription factor subunit	5	1.0989	0.405458	CDKN1A, EPAS1, STAT1, FOS, ETS2	422	124	16152	1.54334	1	1	1
KEGG_PATHWAY	hsa05161:Hepatitis B	3	0.659341	0.947839	CDKN1A, STAT1, FOS	219	145	6879	0.649882	1	1	0.962963
Annotation Cluster 68	Enrichment Score: 0.5387169570891253
Category	Term	Count	%	PValue	Genes	List Total	Pop Hits	Pop Total	Fold Enrichment	Bonferroni	Benjamini	FDR
GOTERM_MF_DIRECT	GO:0043565~sequence-specific DNA binding	17	3.73626	0.193488	OSR2, FOXC1, CEBPB, MSX2, FOXF2, EPAS1, FOXF1, PRRX2, RORA, FOS, ETS2, NR4A1, NR4A3, SALL1, CREBRF, SOX6, PITX1	410	518	16881	1.35124	1	1	0.98791
GOTERM_MF_DIRECT	GO:0000977~RNA polymerase II regulatory region sequence-specific DNA binding	8	1.75824	0.236824	OSR2, FOXC1, CEBPB, FOXF2, MSX2, FOXF1, PLAGL1, RORA	410	208	16881	1.58358	1	1	0.98791
GOTERM_MF_DIRECT	GO:0008134~transcription factor binding	8	1.75824	0.528165	FOXC1, CEBPB, FOXF2, MSX2, EPAS1, RORA, FOS, NLK	410	284	16881	1.15981	1	1	0.98791
Annotation Cluster 69	Enrichment Score: 0.5287748051295837
Category	Term	Count	%	PValue	Genes	List Total	Pop Hits	Pop Total	Fold Enrichment	Bonferroni	Benjamini	FDR
KEGG_PATHWAY	hsa04068:FoxO signaling pathway	8	1.75824	0.132544	CDKN1A, PRKAA1, GABARAPL1, PRKAA2, CCND2, NLK, SGK1, TGFBR2	219	134	6879	1.87528	1	0.728737	0.698513
KEGG_PATHWAY	hsa04140:Regulation of autophagy	3	0.659341	0.187023	PRKAA1, GABARAPL1, PRKAA2	219	25	6879	3.76932	1	0.822604	0.788486
UP_KEYWORDS	Autophagy	4	0.879121	0.546422	PRKAA1, GABARAPL1, DRAM1, PRKAA2	453	130	20581	1.39793	1	1	0.892045
GOTERM_BP_DIRECT	GO:0016236~macroautophagy	3	0.659341	0.566396	PRKAA1, GABARAPL1, PRKAA2	418	76	16792	1.58575	1	1	0.985428
Annotation Cluster 70	Enrichment Score: 0.5202098544038722
Category	Term	Count	%	PValue	Genes	List Total	Pop Hits	Pop Total	Fold Enrichment	Bonferroni	Benjamini	FDR
UP_SEQ_FEATURE	cross-link:Glycyl lysine isopeptide (Lys-Gly) (interchain with G-Cter in SUMO)	5	1.0989	0.196138	CEBPB, STAT1, RORA, FOS, SOX6	451	102	20063	2.18067	1	1	0.977448
BIOGRID_INTERACTION	467:ATF3~activating transcription factor 3	3	0.659341	0.347571	CEBPB, STAT1, FOS	422	47	16152	2.44308	1	1	1
GOTERM_MF_DIRECT	GO:0000979~RNA polymerase II core promoter sequence-specific DNA binding	3	0.659341	0.403427	CEBPB, STAT1, FOS	410	57	16881	2.16701	1	1	0.98791
Annotation Cluster 71	Enrichment Score: 0.5186829045597975
Category	Term	Count	%	PValue	Genes	List Total	Pop Hits	Pop Total	Fold Enrichment	Bonferroni	Benjamini	FDR
INTERPRO	IPR023415:Low-density lipoprotein (LDL) receptor class A, conserved site	3	0.659341	0.244962	LRP1, C7, VLDLR	441	40	18559	3.15629	1	1	0.982143
INTERPRO	IPR002172:Low-density lipoprotein (LDL) receptor class A repeat	3	0.659341	0.315502	LRP1, C7, VLDLR	441	48	18559	2.63024	1	1	0.982143
SMART	SM00192:LDLa	3	0.659341	0.359626	LRP1, C7, VLDLR	276	46	10057	2.37642	1	1	0.950495
Annotation Cluster 72	Enrichment Score: 0.4697504878431627
Category	Term	Count	%	PValue	Genes	List Total	Pop Hits	Pop Total	Fold Enrichment	Bonferroni	Benjamini	FDR
KEGG_PATHWAY	hsa04917:Prolactin signaling pathway	6	1.31868	0.0738111	SHC4, SOCS3, SHC3, CCND2, STAT1, FOS	219	71	6879	2.65445	1	0.593222	0.568619
UP_SEQ_FEATURE	domain:SH2	4	0.879121	0.365262	SHC4, SOCS3, SHC3, STAT1	451	96	20063	1.85357	1	1	0.977448
UP_KEYWORDS	SH2 domain	4	0.879121	0.424256	SHC4, SOCS3, SHC3, STAT1	453	108	20581	1.68269	1	1	0.892045
INTERPRO	IPR000980:SH2 domain	4	0.879121	0.503729	SHC4, SOCS3, SHC3, STAT1	441	113	18559	1.4897	1	1	0.982143
SMART	SM00252:SH2	3	0.659341	0.777494	SHC4, SOCS3, SHC3	276	103	10057	1.06131	1	1	0.950495
Annotation Cluster 73	Enrichment Score: 0.45876545981487626
Category	Term	Count	%	PValue	Genes	List Total	Pop Hits	Pop Total	Fold Enrichment	Bonferroni	Benjamini	FDR
INTERPRO	IPR000372:Leucine-rich repeat-containing N-terminal	4	0.879121	0.136121	LUM, MXRA5, DCN, LGR4	441	54	18559	3.11733	1	1	0.982143
UP_SEQ_FEATURE	repeat:LRR 12	5	1.0989	0.143798	MFHAS1, LUM, COL6A3, DCN, LGR4	451	90	20063	2.47142	1	1	0.977448
SMART	SM00013:LRRNT	4	0.879121	0.183086	LUM, MXRA5, DCN, LGR4	276	54	10057	2.69914	1	0.978063	0.925064
UP_SEQ_FEATURE	repeat:LRR 11	5	1.0989	0.191567	MFHAS1, LUM, COL6A3, DCN, LGR4	451	101	20063	2.20226	1	1	0.977448
UP_SEQ_FEATURE	repeat:LRR 6	8	1.75824	0.194203	MFHAS1, TBCEL, LUM, PXDN, COL6A3, MXRA5, DCN, LGR4	451	209	20063	1.7028	1	1	0.977448
UP_SEQ_FEATURE	repeat:LRR 10	5	1.0989	0.263123	MFHAS1, LUM, COL6A3, DCN, LGR4	451	116	20063	1.91748	1	1	0.977448
UP_SEQ_FEATURE	repeat:LRR 5	8	1.75824	0.272116	MFHAS1, TBCEL, LUM, PXDN, COL6A3, MXRA5, DCN, LGR4	451	231	20063	1.54063	1	1	0.977448
UP_SEQ_FEATURE	repeat:LRR 9	5	1.0989	0.353999	MFHAS1, LUM, COL6A3, DCN, LGR4	451	134	20063	1.65991	1	1	0.977448
UP_SEQ_FEATURE	repeat:LRR 4	8	1.75824	0.354507	MFHAS1, TBCEL, LUM, PXDN, COL6A3, MXRA5, DCN, LGR4	451	255	20063	1.39563	1	1	0.977448
UP_SEQ_FEATURE	repeat:LRR 7	6	1.31868	0.360728	MFHAS1, LUM, COL6A3, MXRA5, DCN, LGR4	451	176	20063	1.51655	1	1	0.977448
INTERPRO	IPR003591:Leucine-rich repeat, typical subtype	6	1.31868	0.414762	MFHAS1, LUM, PXDN, MXRA5, DCN, LGR4	441	178	18559	1.41856	1	1	0.982143
UP_SEQ_FEATURE	repeat:LRR 8	5	1.0989	0.425015	MFHAS1, LUM, COL6A3, DCN, LGR4	451	148	20063	1.50289	1	1	0.977448
UP_SEQ_FEATURE	repeat:LRR 13	3	0.659341	0.504019	MFHAS1, COL6A3, LGR4	451	75	20063	1.77942	1	1	0.977448
UP_SEQ_FEATURE	repeat:LRR 3	8	1.75824	0.530376	MFHAS1, TBCEL, LUM, PXDN, COL6A3, MXRA5, DCN, LGR4	451	302	20063	1.17843	1	1	0.977448
SMART	SM00369:LRR_TYP	6	1.31868	0.539449	MFHAS1, LUM, PXDN, MXRA5, DCN, LGR4	276	178	10057	1.22826	1	1	0.950495
UP_SEQ_FEATURE	repeat:LRR 1	8	1.75824	0.582976	MFHAS1, TBCEL, LUM, PXDN, COL6A3, MXRA5, DCN, LGR4	451	321	20063	1.10868	1	1	0.977448
UP_SEQ_FEATURE	repeat:LRR 2	8	1.75824	0.586265	MFHAS1, TBCEL, LUM, PXDN, COL6A3, MXRA5, DCN, LGR4	451	322	20063	1.10523	1	1	0.977448
UP_KEYWORDS	Leucine-rich repeat	7	1.53846	0.681662	MFHAS1, TBCEL, LUM, PXDN, MXRA5, DCN, LGR4	453	311	20581	1.0226	1	1	0.892045
INTERPRO	IPR001611:Leucine-rich repeat	6	1.31868	0.750465	MFHAS1, LUM, PXDN, MXRA5, DCN, LGR4	441	263	18559	0.960089	1	1	0.982143
Annotation Cluster 74	Enrichment Score: 0.45740656696724796
Category	Term	Count	%	PValue	Genes	List Total	Pop Hits	Pop Total	Fold Enrichment	Bonferroni	Benjamini	FDR
UP_KEYWORDS	Immunity	17	3.73626	0.086811	IL4R, CFH, ERAP2, CADM1, HLA-B, HLA-A, PRDM1, HLA-E, ALCAM, C7, MASP1, SERINC3, B2M, CD55, LGR4, TNFRSF21, PAG1	453	500	20581	1.54471	1	0.414112	0.36836
UP_KEYWORDS	Innate immunity	7	1.53846	0.51012	CFH, C7, MASP1, PRDM1, SERINC3, CD55, LGR4	453	261	20581	1.2185	1	1	0.892045
GOTERM_BP_DIRECT	GO:0045087~innate immune response	7	1.53846	0.958369	HLA-B, PRDM1, SERINC3, B2M, CD55, LGR4, HLA-E	418	430	16792	0.653967	1	1	0.985428
Annotation Cluster 75	Enrichment Score: 0.45520536454411376
Category	Term	Count	%	PValue	Genes	List Total	Pop Hits	Pop Total	Fold Enrichment	Bonferroni	Benjamini	FDR
UP_KEYWORDS	Iron	10	2.1978	0.28096	RRM2B, HBG2, P4HA1, ASPH, TBXAS1, PXDN, SCD5, CYBRD1, PLOD2, PTGS1	453	324	20581	1.40224	1	0.8405	0.74764
UP_KEYWORDS	Heme	5	1.0989	0.329797	HBG2, TBXAS1, PXDN, CYBRD1, PTGS1	453	132	20581	1.72093	1	0.931348	0.828451
UP_SEQ_FEATURE	metal ion-binding site:Iron (heme axial ligand)	4	0.879121	0.383574	TBXAS1, PXDN, CYBRD1, PTGS1	451	99	20063	1.7974	1	1	0.977448
GOTERM_MF_DIRECT	GO:0020037~heme binding	5	1.0989	0.425047	PGRMC2, HBG2, TBXAS1, PXDN, PTGS1	410	137	16881	1.50267	1	1	0.98791
Annotation Cluster 76	Enrichment Score: 0.41158820545075936
Category	Term	Count	%	PValue	Genes	List Total	Pop Hits	Pop Total	Fold Enrichment	Bonferroni	Benjamini	FDR
UP_SEQ_FEATURE	domain:SAM	4	0.879121	0.285406	SAMD5, SAMD9L, STIM1, SHANK2	451	83	20063	2.14388	1	1	0.977448
INTERPRO	IPR013761:Sterile alpha motif/pointed domain	5	1.0989	0.301456	SAMD5, SAMD9L, STIM1, ETS2, SHANK2	441	117	18559	1.79846	1	1	0.982143
INTERPRO	IPR001660:Sterile alpha motif domain	4	0.879121	0.385803	SAMD5, SAMD9L, STIM1, SHANK2	441	94	18559	1.7908	1	1	0.982143
SMART	SM00454:SAM	3	0.659341	0.680136	SAMD5, STIM1, SHANK2	276	85	10057	1.28606	1	1	0.950495
Annotation Cluster 77	Enrichment Score: 0.4061207931372523
Category	Term	Count	%	PValue	Genes	List Total	Pop Hits	Pop Total	Fold Enrichment	Bonferroni	Benjamini	FDR
GOTERM_CC_DIRECT	GO:0005913~cell-cell adherens junction	12	2.63736	0.162356	PDLIM1, SDCBP, NOTCH3, JUP, CADM1, CALD1, STAT1, TMOD3, CTNND1, SHROOM2, PTPRM, SSX2IP	443	323	18224	1.52834	1	0.804898	0.742599
GOTERM_MF_DIRECT	GO:0098641~cadherin binding involved in cell-cell adhesion	8	1.75824	0.557369	PDLIM1, SDCBP, NOTCH3, JUP, CALD1, STAT1, TMOD3, CTNND1	410	290	16881	1.13581	1	1	0.98791
GOTERM_BP_DIRECT	GO:0098609~cell-cell adhesion	7	1.53846	0.668384	PDLIM1, SDCBP, NOTCH3, CALD1, STAT1, PERP, TMOD3	418	271	16792	1.03766	1	1	0.985428
Annotation Cluster 78	Enrichment Score: 0.38212994532066646
Category	Term	Count	%	PValue	Genes	List Total	Pop Hits	Pop Total	Fold Enrichment	Bonferroni	Benjamini	FDR
KEGG_PATHWAY	hsa05214:Glioma	4	0.879121	0.339805	SHC4, PDGFRA, CDKN1A, SHC3	219	65	6879	1.93298	1	1	0.962963
KEGG_PATHWAY	hsa05220:Chronic myeloid leukemia	4	0.879121	0.400659	SHC4, CDKN1A, SHC3, TGFBR2	219	72	6879	1.74505	1	1	0.962963
KEGG_PATHWAY	hsa04012:ErbB signaling pathway	4	0.879121	0.524331	SHC4, CDKN1A, SHC3, AREG	219	87	6879	1.44418	1	1	0.962963
Annotation Cluster 79	Enrichment Score: 0.38110285502354624
Category	Term	Count	%	PValue	Genes	List Total	Pop Hits	Pop Total	Fold Enrichment	Bonferroni	Benjamini	FDR
BIOGRID_INTERACTION	6599:SMARCC1~SWI/SNF related, matrix associated, actin dependent regulator of chromatin subfamily c member 1	5	1.0989	0.293039	NR4A1, CEBPB, EPAS1, TMOD3, FOS	422	105	16152	1.82261	1	1	1
GOTERM_MF_DIRECT	GO:0001077~transcriptional activator activity, RNA polymerase II core promoter proximal region sequence-specific binding	8	1.75824	0.344847	NR4A1, CEBPB, NR4A3, EPAS1, TCF21, EBF3, FOS, PITX1	410	236	16881	1.3957	1	1	0.98791
UP_SEQ_FEATURE	DNA-binding region:Basic motif	4	0.879121	0.711443	CEBPB, EPAS1, TCF21, FOS	451	163	20063	1.09167	1	1	0.977448
Annotation Cluster 80	Enrichment Score: 0.3531200922227633
Category	Term	Count	%	PValue	Genes	List Total	Pop Hits	Pop Total	Fold Enrichment	Bonferroni	Benjamini	FDR
UP_SEQ_FEATURE	repeat:Kelch 6	3	0.659341	0.325914	KLHL5, ENC1, MEGF8	451	52	20063	2.56648	1	1	0.977448
UP_SEQ_FEATURE	repeat:Kelch 5	3	0.659341	0.437663	KLHL5, ENC1, MEGF8	451	66	20063	2.02207	1	1	0.977448
UP_SEQ_FEATURE	repeat:Kelch 4	3	0.659341	0.467769	KLHL5, ENC1, MEGF8	451	70	20063	1.90653	1	1	0.977448
UP_KEYWORDS	Kelch repeat	3	0.659341	0.471417	KLHL5, ENC1, MEGF8	453	72	20581	1.89303	1	1	0.892045
UP_SEQ_FEATURE	repeat:Kelch 1	3	0.659341	0.475146	KLHL5, ENC1, MEGF8	451	71	20063	1.87967	1	1	0.977448
UP_SEQ_FEATURE	repeat:Kelch 2	3	0.659341	0.475146	KLHL5, ENC1, MEGF8	451	71	20063	1.87967	1	1	0.977448
UP_SEQ_FEATURE	repeat:Kelch 3	3	0.659341	0.475146	KLHL5, ENC1, MEGF8	451	71	20063	1.87967	1	1	0.977448
Annotation Cluster 81	Enrichment Score: 0.3519930101930974
Category	Term	Count	%	PValue	Genes	List Total	Pop Hits	Pop Total	Fold Enrichment	Bonferroni	Benjamini	FDR
UP_KEYWORDS	Cholesterol metabolism	3	0.659341	0.357131	PRKAA1, PRKAA2, VLDLR	453	57	20581	2.39119	1	0.967378	0.860501
UP_KEYWORDS	Sterol metabolism	3	0.659341	0.434593	PRKAA1, PRKAA2, VLDLR	453	67	20581	2.0343	1	1	0.892045
UP_KEYWORDS	Steroid metabolism	3	0.659341	0.566385	PRKAA1, PRKAA2, VLDLR	453	86	20581	1.58486	1	1	0.892045
Annotation Cluster 82	Enrichment Score: 0.3035991676943077
Category	Term	Count	%	PValue	Genes	List Total	Pop Hits	Pop Total	Fold Enrichment	Bonferroni	Benjamini	FDR
INTERPRO	IPR011993:Pleckstrin homology-like domain	14	3.07692	0.218106	SHC4, SHC3, RASGRF2, ARHGEF28, ASAP2, PLD1, OSBPL10, DOK1, DAB1, FRMD6, PLCB4, APBA1, SNTB2, RALGPS2	441	427	18559	1.3798	1	1	0.982143
INTERPRO	IPR001849:Pleckstrin homology domain	8	1.75824	0.468207	DOK1, RASGRF2, ARHGEF28, ASAP2, PLD1, OSBPL10, SNTB2, RALGPS2	441	271	18559	1.24233	1	1	0.982143
SMART	SM00233:PH	8	1.75824	0.587119	DOK1, RASGRF2, ARHGEF28, ASAP2, PLD1, OSBPL10, SNTB2, RALGPS2	276	264	10057	1.10419	1	1	0.950495
UP_SEQ_FEATURE	domain:PH	6	1.31868	0.645807	DOK1, ARHGEF28, ASAP2, PLD1, OSBPL10, RALGPS2	451	245	20063	1.08944	1	1	0.977448
GOTERM_MF_DIRECT	GO:0005085~guanyl-nucleotide exchange factor activity	3	0.659341	0.783554	RASGRF2, ARHGEF28, RALGPS2	410	118	16881	1.04678	1	1	0.98791
Annotation Cluster 83	Enrichment Score: 0.3022539665694432
Category	Term	Count	%	PValue	Genes	List Total	Pop Hits	Pop Total	Fold Enrichment	Bonferroni	Benjamini	FDR
INTERPRO	IPR001254:Peptidase S1	5	1.0989	0.317524	HGF, PLAT, MASP1, PAMR1, PRSS23	441	120	18559	1.7535	1	1	0.982143
INTERPRO	IPR009003:Trypsin-like cysteine/serine peptidase domain	5	1.0989	0.360621	HGF, PLAT, MASP1, PAMR1, PRSS23	441	128	18559	1.6439	1	1	0.982143
GOTERM_MF_DIRECT	GO:0004252~serine-type endopeptidase activity	8	1.75824	0.417822	HGF, PLAT, MASP1, PAMR1, PCSK5, F3, PRSS23, CTSC	410	255	16881	1.29171	1	1	0.98791
UP_SEQ_FEATURE	domain:Peptidase S1	4	0.879121	0.443558	HGF, PLAT, MASP1, PAMR1	451	109	20063	1.6325	1	1	0.977448
INTERPRO	IPR001314:Peptidase S1A, chymotrypsin-type	4	0.879121	0.503729	HGF, PLAT, MASP1, PAMR1	441	113	18559	1.4897	1	1	0.982143
UP_KEYWORDS	Serine protease	4	0.879121	0.601559	PLAT, MASP1, PCSK5, PRSS23	453	141	20581	1.28887	1	1	0.892045
SMART	SM00020:Tryp_SPc	4	0.879121	0.630618	HGF, PLAT, MASP1, PAMR1	276	118	10057	1.2352	1	1	0.950495
UP_SEQ_FEATURE	active site:Charge relay system	5	1.0989	0.670816	PLAT, MASP1, PCSK5, PRSS23, MGLL	451	203	20063	1.0957	1	1	0.977448
INTERPRO	IPR018114:Peptidase S1, trypsin family, active site	3	0.659341	0.700003	PLAT, MASP1, PRSS23	441	102	18559	1.23776	1	1	0.982143
Annotation Cluster 84	Enrichment Score: 0.28164434942175764
Category	Term	Count	%	PValue	Genes	List Total	Pop Hits	Pop Total	Fold Enrichment	Bonferroni	Benjamini	FDR
UP_SEQ_FEATURE	short sequence motif:Prevents secretion from ER	4	0.879121	0.156899	EDEM3, RCN1, FKBP14, FKBP9	451	61	20063	2.91709	1	1	0.977448
INTERPRO	IPR011992:EF-hand-like domain	8	1.75824	0.498777	RCN1, MCFD2, PLCB4, SPARC, STAT1, FKBP14, FKBP9, FSTL1	441	279	18559	1.20671	1	1	0.982143
UP_SEQ_FEATURE	calcium-binding region:1	4	0.879121	0.550236	RCN1, MCFD2, FKBP14, FKBP9	451	128	20063	1.39017	1	1	0.977448
UP_SEQ_FEATURE	domain:EF-hand 1	5	1.0989	0.598608	RCN1, MCFD2, FKBP14, FKBP9, FSTL1	451	185	20063	1.20231	1	1	0.977448
UP_SEQ_FEATURE	domain:EF-hand 2	5	1.0989	0.598608	RCN1, MCFD2, FKBP14, FKBP9, FSTL1	451	185	20063	1.20231	1	1	0.977448
INTERPRO	IPR018247:EF-Hand 1, calcium-binding site	5	1.0989	0.61207	RCN1, MCFD2, SPARC, FKBP14, FKBP9	441	178	18559	1.18213	1	1	0.982143
UP_SEQ_FEATURE	calcium-binding region:2	3	0.659341	0.745898	MCFD2, FKBP14, FKBP9	451	118	20063	1.13099	1	1	0.977448
INTERPRO	IPR002048:EF-hand domain	5	1.0989	0.792507	RCN1, MCFD2, FKBP14, FKBP9, FSTL1	441	228	18559	0.922893	1	1	0.982143
Annotation Cluster 85	Enrichment Score: 0.26071706665230215
Category	Term	Count	%	PValue	Genes	List Total	Pop Hits	Pop Total	Fold Enrichment	Bonferroni	Benjamini	FDR
INTERPRO	IPR005821:Ion transport domain	4	0.879121	0.46147	TRPC6, TRPA1, KCNMA1, CACNA1A	441	106	18559	1.58807	1	1	0.982143
GOTERM_MF_DIRECT	GO:0005262~calcium channel activity	3	0.659341	0.508603	TRPC6, TRPA1, CACNA1A	410	70	16881	1.76456	1	1	0.98791
GOTERM_BP_DIRECT	GO:0070588~calcium ion transmembrane transport	4	0.879121	0.570183	TRPC6, ASPH, TRPA1, CACNA1A	418	119	16792	1.35033	1	1	0.985428
UP_KEYWORDS	Ion channel	8	1.75824	0.677009	CLIC4, TRPC6, GLRB, TRPA1, CACNA2D1, KCNMA1, PIEZO2, CACNA1A	453	359	20581	1.01243	1	1	0.892045
Annotation Cluster 86	Enrichment Score: 0.2504029854569533
Category	Term	Count	%	PValue	Genes	List Total	Pop Hits	Pop Total	Fold Enrichment	Bonferroni	Benjamini	FDR
BIOGRID_INTERACTION	10128:LRPPRC~leucine rich pentatricopeptide repeat containing	5	1.0989	0.13658	CDKN1A, GRK5, SMURF1, LGR4, TNFRSF10D	422	76	16152	2.51808	1	1	1
BIOGRID_INTERACTION	8661:EIF3A~eukaryotic translation initiation factor 3 subunit A	4	0.879121	0.353849	GRK5, SMURF1, CACNA1A, LGR4	422	81	16152	1.89012	1	1	1
BIOGRID_INTERACTION	1660:DHX9~DExH-box helicase 9	5	1.0989	0.375897	GRK5, SMURF1, MAP2, ZMAT3, LGR4	422	119	16152	1.60819	1	1	1
BIOGRID_INTERACTION	1938:EEF2~eukaryotic translation elongation factor 2	4	0.879121	0.524671	GRK5, SMURF1, ATP1B3, LGR4	422	106	16152	1.44434	1	1	1
BIOGRID_INTERACTION	9188:DDX21~DExD-box helicase 21	3	0.659341	0.570983	GRK5, SMURF1, LGR4	422	73	16152	1.57294	1	1	1
BIOGRID_INTERACTION	4691:NCL~nucleolin	4	0.879121	0.794569	CDKN1A, GRK5, SMURF1, PLOD2	422	161	16152	0.950929	1	1	1
BIOGRID_INTERACTION	203068:TUBB~tubulin beta class I	4	0.879121	0.888896	CDKN1A, SORT1, SMURF1, LGR4	422	196	16152	0.78112	1	1	1
BIOGRID_INTERACTION	1915:EEF1A1~eukaryotic translation elongation factor 1 alpha 1	5	1.0989	0.917812	NR4A1, CDKN1A, GRK5, SMURF1, LGR4	422	265	16152	0.722168	1	1	1
BIOGRID_INTERACTION	3190:HNRNPK~heterogeneous nuclear ribonucleoprotein K	3	0.659341	0.925423	CDKN1A, SMURF1, LGR4	422	161	16152	0.713197	1	1	1
BIOGRID_INTERACTION	3192:HNRNPU~heterogeneous nuclear ribonucleoprotein U	3	0.659341	0.959636	GRK5, SMURF1, LGR4	422	189	16152	0.607538	1	1	1
Annotation Cluster 87	Enrichment Score: 0.24188541166207803
Category	Term	Count	%	PValue	Genes	List Total	Pop Hits	Pop Total	Fold Enrichment	Bonferroni	Benjamini	FDR
UP_SEQ_FEATURE	repeat:3	7	1.53846	0.400816	SRGN, PRNP, COL15A1, CALD1, FAM46A, GFRA1, CLN8	451	225	20063	1.384	1	1	0.977448
UP_SEQ_FEATURE	repeat:1	7	1.53846	0.515288	SRGN, PRNP, COL15A1, CALD1, FAM46A, GFRA1, CLN8	451	257	20063	1.21167	1	1	0.977448
UP_SEQ_FEATURE	repeat:2	7	1.53846	0.541551	SRGN, PRNP, COL15A1, CALD1, FAM46A, GFRA1, CLN8	451	260	20063	1.19769	1	1	0.977448
UP_SEQ_FEATURE	repeat:4	5	1.0989	0.627783	SRGN, PRNP, COL15A1, FAM46A, CLN8	451	192	20063	1.15848	1	1	0.977448
UP_SEQ_FEATURE	repeat:5	3	0.659341	0.879284	SRGN, PRNP, CLN8	451	161	20063	0.828924	1	1	0.977448
Annotation Cluster 88	Enrichment Score: 0.23389677292311276
Category	Term	Count	%	PValue	Genes	List Total	Pop Hits	Pop Total	Fold Enrichment	Bonferroni	Benjamini	FDR
INTERPRO	IPR011705:BTB/Kelch-associated	3	0.659341	0.434211	KLHL5, BTBD3, ENC1	441	62	18559	2.03632	1	1	0.982143
SMART	SM00875:SM00875	3	0.659341	0.491516	KLHL5, BTBD3, ENC1	276	60	10057	1.82192	1	1	0.950495
INTERPRO	IPR000210:BTB/POZ-like	5	1.0989	0.620845	KLHL5, ZBTB46, BTBD3, ENC1, RHOBTB1	441	180	18559	1.169	1	1	0.982143
UP_SEQ_FEATURE	domain:BTB	4	0.879121	0.630073	KLHL5, ZBTB46, BTBD3, ENC1	451	144	20063	1.23571	1	1	0.977448
INTERPRO	IPR011333:BTB/POZ fold	5	1.0989	0.662811	KLHL5, ZBTB46, BTBD3, ENC1, RHOBTB1	441	190	18559	1.10747	1	1	0.982143
SMART	SM00225:BTB	5	1.0989	0.713866	KLHL5, ZBTB46, BTBD3, ENC1, RHOBTB1	276	176	10057	1.03518	1	1	0.950495
Annotation Cluster 89	Enrichment Score: 0.22526419381578844
Category	Term	Count	%	PValue	Genes	List Total	Pop Hits	Pop Total	Fold Enrichment	Bonferroni	Benjamini	FDR
INTERPRO	IPR023753:Pyridine nucleotide-disulphide oxidoreductase, FAD/NAD(P)-binding domain	3	0.659341	0.401285	MAOA, SQRDL, PCYOX1	441	58	18559	2.17675	1	1	0.982143
UP_KEYWORDS	FAD	3	0.659341	0.699187	MAOA, SQRDL, PCYOX1	453	110	20581	1.23907	1	1	0.892045
UP_KEYWORDS	Flavoprotein	3	0.659341	0.751901	MAOA, SQRDL, PCYOX1	453	122	20581	1.1172	1	1	0.892045
Annotation Cluster 90	Enrichment Score: 0.22232896029819224
Category	Term	Count	%	PValue	Genes	List Total	Pop Hits	Pop Total	Fold Enrichment	Bonferroni	Benjamini	FDR
GOTERM_BP_DIRECT	GO:0007264~small GTPase mediated signal transduction	10	2.1978	0.159853	RASD2, MFHAS1, ARL5B, DAB1, RAB23, RASGRF2, PLD1, RND3, RHOBTB1, RALGPS2	418	246	16792	1.63302	1	1	0.985428
INTERPRO	IPR001806:Small GTPase superfamily	5	1.0989	0.41966	RASD2, RAB23, RHOU, RND3, RHOBTB1	441	139	18559	1.51381	1	1	0.982143
INTERPRO	IPR005225:Small GTP-binding protein domain	5	1.0989	0.561649	RASD2, ARL5B, RAB23, RHOU, RND3	441	167	18559	1.26	1	1	0.982143
UP_SEQ_FEATURE	short sequence motif:Effector region	3	0.659341	0.665197	RASD2, RAB23, RND3	451	101	20063	1.32135	1	1	0.977448
GOTERM_MF_DIRECT	GO:0003924~GTPase activity	6	1.31868	0.673035	RASD2, RAB23, RHOU, RND3, GNG11, TGM2	410	234	16881	1.05572	1	1	0.98791
GOTERM_MF_DIRECT	GO:0005525~GTP binding	8	1.75824	0.825911	RASD2, MFHAS1, ARL5B, RAB23, RHOU, RND3, RHOBTB1, TGM2	410	384	16881	0.857774	1	1	0.98791
UP_SEQ_FEATURE	nucleotide phosphate-binding region:GTP	6	1.31868	0.827918	RASD2, ARL5B, RAB23, RHOU, RND3, RHOBTB1	451	310	20063	0.861011	1	1	0.977448
UP_KEYWORDS	GTP-binding	6	1.31868	0.875231	RASD2, ARL5B, RAB23, RHOU, RND3, RHOBTB1	453	343	20581	0.794741	1	1	0.892045
INTERPRO	IPR027417:P-loop containing nucleoside triphosphate hydrolase	13	2.85714	0.988382	HS3ST3B1, DNAH5, ABCA8, RND3, PAPSS2, RHOBTB1, RASD2, MFHAS1, ARL5B, RAB23, KIF26B, DSEL, RHOU	441	879	18559	0.622401	1	1	0.988382
Annotation Cluster 91	Enrichment Score: 0.18446933181444056
Category	Term	Count	%	PValue	Genes	List Total	Pop Hits	Pop Total	Fold Enrichment	Bonferroni	Benjamini	FDR
GOTERM_BP_DIRECT	GO:0033209~tumor necrosis factor-mediated signaling pathway	4	0.879121	0.564444	STAT1, TNFRSF10B, TNFRSF21, TNFRSF10D	418	118	16792	1.36177	1	1	0.985428
KEGG_PATHWAY	hsa05162:Measles	5	1.0989	0.613117	DOK1, CCND2, STAT1, TNFRSF10B, TNFRSF10D	219	133	6879	1.18086	1	1	0.962963
KEGG_PATHWAY	hsa05164:Influenza A	5	1.0989	0.808031	SOCS3, STAT1, CCL2, TNFRSF10B, TNFRSF10D	219	174	6879	0.902614	1	1	0.962963
Annotation Cluster 92	Enrichment Score: 0.15887647662513707
Category	Term	Count	%	PValue	Genes	List Total	Pop Hits	Pop Total	Fold Enrichment	Bonferroni	Benjamini	FDR
UP_KEYWORDS	Voltage-gated channel	4	0.879121	0.643267	CLIC4, CACNA2D1, KCNMA1, CACNA1A	453	150	20581	1.21154	1	1	0.892045
UP_KEYWORDS	Ion channel	8	1.75824	0.677009	CLIC4, TRPC6, GLRB, TRPA1, CACNA2D1, KCNMA1, PIEZO2, CACNA1A	453	359	20581	1.01243	1	1	0.892045
GOTERM_BP_DIRECT	GO:0034765~regulation of ion transmembrane transport	3	0.659341	0.766275	CLIC4, KCNMA1, CACNA1A	418	111	16792	1.08574	1	1	0.985428
Annotation Cluster 93	Enrichment Score: 0.15034815506856078
Category	Term	Count	%	PValue	Genes	List Total	Pop Hits	Pop Total	Fold Enrichment	Bonferroni	Benjamini	FDR
UP_KEYWORDS	Synapse	9	1.97802	0.526382	UNC13B, SHC4, SRPX2, GLRB, CADM1, SLC17A5, LIN7A, AGRN, SHANK2	453	357	20581	1.14536	1	1	0.892045
UP_KEYWORDS	Postsynaptic cell membrane	4	0.879121	0.756158	SHC4, GLRB, LIN7A, SHANK2	453	179	20581	1.01526	1	1	0.892045
GOTERM_CC_DIRECT	GO:0045211~postsynaptic membrane	4	0.879121	0.889288	SHC4, GLRB, LIN7A, SHANK2	443	211	18224	0.779862	1	1	0.925466
Annotation Cluster 94	Enrichment Score: 0.1501502080452623
Category	Term	Count	%	PValue	Genes	List Total	Pop Hits	Pop Total	Fold Enrichment	Bonferroni	Benjamini	FDR
GOTERM_BP_DIRECT	GO:0007156~homophilic cell adhesion via plasma membrane adhesion molecules	5	1.0989	0.554644	CADM1, FAT1, PTPRM, PCDHB13, PCDH18	418	158	16792	1.27127	1	1	0.985428
UP_SEQ_FEATURE	domain:Cadherin 6	3	0.659341	0.558587	FAT1, PCDHB13, PCDH18	451	83	20063	1.60791	1	1	0.977448
UP_SEQ_FEATURE	domain:Cadherin 5	3	0.659341	0.68587	FAT1, PCDHB13, PCDH18	451	105	20063	1.27102	1	1	0.977448
UP_SEQ_FEATURE	domain:Cadherin 4	3	0.659341	0.719518	FAT1, PCDHB13, PCDH18	451	112	20063	1.19158	1	1	0.977448
UP_SEQ_FEATURE	domain:Cadherin 3	3	0.659341	0.719518	FAT1, PCDHB13, PCDH18	451	112	20063	1.19158	1	1	0.977448
UP_SEQ_FEATURE	domain:Cadherin 1	3	0.659341	0.732985	FAT1, PCDHB13, PCDH18	451	115	20063	1.16049	1	1	0.977448
UP_SEQ_FEATURE	domain:Cadherin 2	3	0.659341	0.732985	FAT1, PCDHB13, PCDH18	451	115	20063	1.16049	1	1	0.977448
INTERPRO	IPR020894:Cadherin conserved site	3	0.659341	0.752138	FAT1, PCDHB13, PCDH18	441	113	18559	1.11727	1	1	0.982143
INTERPRO	IPR002126:Cadherin	3	0.659341	0.773143	FAT1, PCDHB13, PCDH18	441	118	18559	1.06993	1	1	0.982143
INTERPRO	IPR015919:Cadherin-like	3	0.659341	0.781101	FAT1, PCDHB13, PCDH18	441	120	18559	1.0521	1	1	0.982143
SMART	SM00112:CA	3	0.659341	0.830736	FAT1, PCDHB13, PCDH18	276	116	10057	0.942373	1	1	0.950495
Annotation Cluster 95	Enrichment Score: 0.14852486130287876
Category	Term	Count	%	PValue	Genes	List Total	Pop Hits	Pop Total	Fold Enrichment	Bonferroni	Benjamini	FDR
GOTERM_BP_DIRECT	GO:0045944~positive regulation of transcription from RNA polymerase II promoter	32	7.03297	0.100744	NOTCH3, CEBPB, FOXC1, EPAS1, HEXB, TCF21, MOSPD1, RORA, ETS2, SALL1, PLAGL1, SOX6, PITX1, IL11, OSR2, JAG1, FOXF2, LUM, PCGF5, STAT1, FOXF1, HGF, WNT5A, FZD8, EBF3, FOS, BMP6, DCN, NR4A1, NR4A3, RGCC, AGRN	418	981	16792	1.31041	1	1	0.985428
GOTERM_MF_DIRECT	GO:0043565~sequence-specific DNA binding	17	3.73626	0.193488	OSR2, FOXC1, CEBPB, MSX2, FOXF2, EPAS1, FOXF1, PRRX2, RORA, FOS, ETS2, NR4A1, NR4A3, SALL1, CREBRF, SOX6, PITX1	410	518	16881	1.35124	1	1	0.98791
GOTERM_BP_DIRECT	GO:0006366~transcription from RNA polymerase II promoter	12	2.63736	0.732279	OSR2, FOXC1, CEBPB, FOXF2, EPAS1, TAF13, FOXF1, PLAGL1, TCF21, EBF3, FOS, PITX1	418	513	16792	0.939702	1	1	0.985428
GOTERM_MF_DIRECT	GO:0003700~transcription factor activity, sequence-specific DNA binding	19	4.17582	0.898034	FOXC1, CEBPB, FOXF2, TAF13, EPAS1, STAT1, WNT5A, PRRX2, RORA, FOS, PRDM1, ETS2, SALL1, PLAGL1, KLF9, CREBRF, SOX6, PITX1, TRIM22	410	961	16881	0.814038	1	1	0.98791
UP_KEYWORDS	Activator	11	2.41758	0.918726	NOTCH3, CEBPB, FOXF2, EPAS1, STAT1, FOXF1, PLAGL1, EBF3, RORA, SOX6, PITX1	453	661	20581	0.756066	1	1	0.918726
UP_KEYWORDS	Transcription regulation	35	7.69231	0.997391	NOTCH3, CEBPB, FOXC1, PRKAA1, PRKAA2, ZBTB46, EPAS1, CTNND1, TCF21, RORA, PRDM1, NLK, ETS2, LOXL2, SALL1, PLAGL1, SOX6, PITX1, TRIM22, JAZF1, MSX2, FOXF2, TAF13, PCGF5, STAT1, FOXF1, PAWR, EBF3, ELL2, NR4A1, NR4A3, KLF9, CREBRF, TXNIP, VGLL3	453	2332	20581	0.68188	1	1	0.997391
UP_KEYWORDS	Transcription	35	7.69231	0.998636	NOTCH3, CEBPB, FOXC1, PRKAA1, PRKAA2, ZBTB46, EPAS1, CTNND1, TCF21, RORA, PRDM1, NLK, ETS2, LOXL2, SALL1, PLAGL1, SOX6, PITX1, TRIM22, JAZF1, MSX2, FOXF2, TAF13, PCGF5, STAT1, FOXF1, PAWR, EBF3, ELL2, NR4A1, NR4A3, KLF9, CREBRF, TXNIP, VGLL3	453	2398	20581	0.663112	1	1	0.998636
GOTERM_BP_DIRECT	GO:0006351~transcription, DNA-templated	28	6.15385	0.999877	CEBPB, PRKAA1, PRKAA2, ZBTB46, EPAS1, CTNND1, RORA, PRDM1, NLK, ETS2, LOXL2, SALL1, PLAGL1, SOX6, TRIM22, JAZF1, MSX2, PCGF5, STAT1, PAWR, EBF3, NR4A1, NR4A3, COL4A2, KLF9, CREBRF, TXNIP, VGLL3	418	1955	16792	0.575357	1	1	0.999877
GOTERM_BP_DIRECT	GO:0006355~regulation of transcription, DNA-templated	19	4.17582	0.999921	FOXC1, PRKAA1, CEBPB, PRKAA2, ZBTB46, PRRX2, CTNND1, IGF2, EBF3, RORA, NLK, ELL2, PDLIM1, EFEMP1, CREBRF, SOX6, PITX1, TRIM22, VGLL3	418	1504	16792	0.507495	1	1	0.999921
GOTERM_MF_DIRECT	GO:0003677~DNA binding	21	4.61538	0.999942	FOXC1, CEBPB, FOXF2, TAF13, LHFP, EPAS1, STAT1, FOXF1, SPHK1, ZFAND5, EBF3, RORA, FOS, ETS2, NR4A1, NR4A3, SALL1, PLAGL1, KLF9, SOX6, PITX1	410	1674	16881	0.516509	1	1	0.999942
GOTERM_CC_DIRECT	GO:0005654~nucleoplasm	40	8.79121	0.999983	NOTCH3, CDKN1A, CEBPB, FOXC1, PRKAA1, PRKAA2, EPAS1, RORA, PRDM1, NLK, ADD3, ETS2, LOXL2, DUSP10, SALL1, CCND2, PLAGL1, ENC1, FAM63B, SOX6, NEO1, PRKACB, TRIM22, DUSP4, SMURF1, TAF13, STAT1, VWA5A, FOS, SCAMP1, ELL2, NR4A1, NR4A3, RRM2B, KLF9, CREBRF, NABP1, SGK1, MGLL, MPHOSPH6	443	2784	18224	0.591059	1	1	0.999983
UP_KEYWORDS	DNA-binding	22	4.83516	0.999991	FOXC1, CEBPB, MSX2, FOXF2, EPAS1, STAT1, FOXF1, PRRX2, TCF21, EBF3, RORA, FOS, PRDM1, ETS2, NR4A1, NR4A3, SALL1, PLAGL1, KLF9, NABP1, SOX6, PITX1	453	2050	20581	0.48757	1	1	0.999991
UP_KEYWORDS	Nucleus	78	17.1429	0.999994	CDKN1A, CLIC4, CTNND1, FHL1, TCF21, RORA, FMN2, PRDM1, ETS2, LOXL2, RGS2, SALL1, DUSP10, CCND2, ENC1, KDR, SOX6, PITX1, PRKACB, TRIM22, DUSP4, OSR2, CAMK1D, MSX2, SPHK1, PAWR, EBF3, FOS, DOK1, LATS2, RRM2B, SIK1, SGK1, SSX2IP, VGLL3, NOTCH3, CEBPB, PRKAA1, FOXC1, PRKAA2, LRP1, ZBTB46, EPAS1, SYNPO2, PRICKLE2, TOR1AIP2, PBXIP1, PRICKLE1, NLK, SDCBP, GRK5, ZMAT3, PLAGL1, BTBD3, PDGFC, JAZF1, PRNP, …	453	5244	20581	0.675772	1	1	0.999994
Annotation Cluster 96	Enrichment Score: 0.11304359269730545
Category	Term	Count	%	PValue	Genes	List Total	Pop Hits	Pop Total	Fold Enrichment	Bonferroni	Benjamini	FDR
INTERPRO	IPR013026:Tetratricopeptide repeat-containing domain	4	0.879121	0.608944	P4HA1, ASPH, TMTC3, TMTC1	441	132	18559	1.27527	1	1	0.982143
INTERPRO	IPR019734:Tetratricopeptide repeat	4	0.879121	0.638919	P4HA1, ASPH, TMTC3, TMTC1	441	138	18559	1.21982	1	1	0.982143
UP_SEQ_FEATURE	repeat:TPR 4	3	0.659341	0.659861	ASPH, TMTC3, TMTC1	451	100	20063	1.33457	1	1	0.977448
UP_KEYWORDS	TPR repeat	4	0.879121	0.71339	P4HA1, ASPH, TMTC3, TMTC1	453	167	20581	1.08821	1	1	0.892045
UP_SEQ_FEATURE	repeat:TPR 3	3	0.659341	0.853191	ASPH, TMTC3, TMTC1	451	150	20063	0.889712	1	1	0.977448
SMART	SM00028:TPR	3	0.659341	0.877733	ASPH, TMTC3, TMTC1	276	131	10057	0.834467	1	1	0.950495
UP_SEQ_FEATURE	repeat:TPR 1	3	0.659341	0.88562	ASPH, TMTC3, TMTC1	451	164	20063	0.813761	1	1	0.977448
UP_SEQ_FEATURE	repeat:TPR 2	3	0.659341	0.88562	ASPH, TMTC3, TMTC1	451	164	20063	0.813761	1	1	0.977448
INTERPRO	IPR011990:Tetratricopeptide-like helical	4	0.879121	0.893103	P4HA1, ASPH, TMTC3, TMTC1	441	218	18559	0.772182	1	1	0.982143
Annotation Cluster 97	Enrichment Score: 0.08708097367370697
Category	Term	Count	%	PValue	Genes	List Total	Pop Hits	Pop Total	Fold Enrichment	Bonferroni	Benjamini	FDR
UP_KEYWORDS	ANK repeat	6	1.31868	0.691496	NOTCH3, TRPC6, TRPA1, CLIP4, ASAP2, SHANK2	453	264	20581	1.03256	1	1	0.892045
INTERPRO	IPR002110:Ankyrin repeat	6	1.31868	0.726091	NOTCH3, TRPC6, TRPA1, CLIP4, ASAP2, SHANK2	441	255	18559	0.990209	1	1	0.982143
INTERPRO	IPR020683:Ankyrin repeat-containing domain	6	1.31868	0.756301	NOTCH3, TRPC6, TRPA1, CLIP4, ASAP2, SHANK2	441	265	18559	0.952843	1	1	0.982143
SMART	SM00248:ANK	6	1.31868	0.816117	NOTCH3, TRPC6, TRPA1, CLIP4, ASAP2, SHANK2	276	249	10057	0.878034	1	1	0.950495
UP_SEQ_FEATURE	repeat:ANK 1	4	0.879121	0.913694	NOTCH3, TRPC6, CLIP4, ASAP2	451	244	20063	0.729272	1	1	0.977448
UP_SEQ_FEATURE	repeat:ANK 2	4	0.879121	0.91507	NOTCH3, TRPC6, CLIP4, ASAP2	451	245	20063	0.726295	1	1	0.977448
UP_SEQ_FEATURE	repeat:ANK 3	3	0.659341	0.948309	NOTCH3, TRPC6, CLIP4	451	207	20063	0.644719	1	1	0.977448
Annotation Cluster 98	Enrichment Score: 0.05760919407973115
Category	Term	Count	%	PValue	Genes	List Total	Pop Hits	Pop Total	Fold Enrichment	Bonferroni	Benjamini	FDR
UP_KEYWORDS	Cell cycle	13	2.85714	0.769548	PRNP, CDKN1A, CABLES1, PARD3B, PTP4A1, RGS2, RGCC, LATS2, CCND2, REEP3, CHMP1B, TXNIP, SIK1	453	650	20581	0.908653	1	1	0.892045
UP_KEYWORDS	Cell division	6	1.31868	0.930589	LATS2, CCND2, REEP3, CHMP1B, CABLES1, PARD3B	453	388	20581	0.702567	1	1	0.930589
GOTERM_BP_DIRECT	GO:0051301~cell division	6	1.31868	0.937948	LATS2, CCND2, REEP3, CHMP1B, CABLES1, PARD3B	418	350	16792	0.688667	1	1	0.985428
Annotation Cluster 99	Enrichment Score: 0.0263958462698628
Category	Term	Count	%	PValue	Genes	List Total	Pop Hits	Pop Total	Fold Enrichment	Bonferroni	Benjamini	FDR
KEGG_PATHWAY	hsa04080:Neuroactive ligand-receptor interaction	7	1.53846	0.879298	PTGER4, EDNRA, GLRB, ADORA2B, PTGER2, LPAR3, SSTR1	219	277	6879	0.793779	1	1	0.962963
UP_KEYWORDS	Transducer	16	3.51648	0.892741	PTGER4, OPN3, GPR37, FZD4, PTGER2, FZD6, MRGPRF, FZD8, LPAR3, SSTR1, GNG11, EDNRA, PLCB4, ADORA2B, ACKR3, LGR4	453	899	20581	0.80859	1	1	0.892741
UP_KEYWORDS	G-protein coupled receptor	14	3.07692	0.931311	PTGER4, OPN3, GPR37, FZD4, PTGER2, FZD6, MRGPRF, FZD8, LPAR3, SSTR1, EDNRA, ADORA2B, ACKR3, LGR4	453	842	20581	0.755413	1	1	0.931311
GOTERM_BP_DIRECT	GO:0007186~G-protein coupled receptor signaling pathway	17	3.73626	0.939609	RGS18, OPN3, GPR37, SORT1, FZD4, PTGER2, FZD6, MRGPRF, FZD8, GNG11, AREG, EDNRA, ADORA2B, CCL2, ACKR3, LGR4, TGM2	418	899	16792	0.759653	1	1	0.985428
INTERPRO	IPR000276:G protein-coupled receptor, rhodopsin-like	11	2.41758	0.977727	PTGER4, EDNRA, OPN3, GPR37, ADORA2B, PTGER2, MRGPRF, ACKR3, LPAR3, SSTR1, LGR4	441	719	18559	0.643843	1	1	0.982143
INTERPRO	IPR017452:GPCR, rhodopsin-like, 7TM	11	2.41758	0.982175	PTGER4, EDNRA, OPN3, GPR37, ADORA2B, PTGER2, MRGPRF, ACKR3, LPAR3, SSTR1, LGR4	441	736	18559	0.628971	1	1	0.982175
GOTERM_MF_DIRECT	GO:0004930~G-protein coupled receptor activity	10	2.1978	0.990647	OPN3, GPR37, FZD4, ADORA2B, FZD6, MRGPRF, FZD8, ACKR3, LPAR3, LGR4	410	710	16881	0.579904	1	1	0.990647
Annotation Cluster 100	Enrichment Score: 0.014121313169665013
Category	Term	Count	%	PValue	Genes	List Total	Pop Hits	Pop Total	Fold Enrichment	Bonferroni	Benjamini	FDR
BIOGRID_INTERACTION	7316:UBC~ubiquitin C	3	0.659341	0.938651	HERC4, SMURF1, RNF182	422	170	16152	0.675439	1	1	1
GOTERM_BP_DIRECT	GO:0016567~protein ubiquitination	6	1.31868	0.946085	SOCS3, KLHL5, SMURF1, ENC1, RNF182, TRIM22	418	359	16792	0.671402	1	1	0.985428
GOTERM_MF_DIRECT	GO:0016874~ligase activity	4	0.879121	0.961054	HERC4, SMURF1, RNF182, TRIM22	410	270	16881	0.609973	1	1	0.98791
UP_KEYWORDS	Ligase	4	0.879121	0.983063	GCLC, SMURF1, RNF182, TRIM22	453	347	20581	0.52372	1	1	0.983063
GOTERM_MF_DIRECT	GO:0004842~ubiquitin-protein transferase activity	4	0.879121	0.987327	HERC4, KLHL5, SMURF1, RNF182	410	329	16881	0.500586	1	1	0.98791
UP_KEYWORDS	Ubl conjugation pathway	8	1.75824	0.993225	USP46, HERC4, SOCS3, SMURF1, ZFAND5, RNF182, FAM63B, TRIM22	453	680	20581	0.534502	1	1	0.993225
Annotation Cluster 101	Enrichment Score: 0.012838914171641307
Category	Term	Count	%	PValue	Genes	List Total	Pop Hits	Pop Total	Fold Enrichment	Bonferroni	Benjamini	FDR
UP_SEQ_FEATURE	DNA-binding region:Homeobox	3	0.659341	0.930235	MSX2, PRRX2, PITX1	451	191	20063	0.698727	1	1	0.977448
INTERPRO	IPR017970:Homeobox, conserved site	3	0.659341	0.942074	MSX2, PRRX2, PITX1	441	190	18559	0.664483	1	1	0.982143
UP_KEYWORDS	Homeobox	3	0.659341	0.98007	MSX2, PRRX2, PITX1	453	262	20581	0.520221	1	1	0.98007
INTERPRO	IPR001356:Homeodomain	3	0.659341	0.984958	MSX2, PRRX2, PITX1	441	256	18559	0.493171	1	1	0.984958
SMART	SM00389:HOX	3	0.659341	0.992658	MSX2, PRRX2, PITX1	276	250	10057	0.437261	1	1	0.992658
INTERPRO	IPR009057:Homeodomain-like	3	0.659341	0.997274	MSX2, PRRX2, PITX1	441	336	18559	0.375749	1	1	0.997274
Annotation Cluster 102	Enrichment Score: 0.012667428723394544
Category	Term	Count	%	PValue	Genes	List Total	Pop Hits	Pop Total	Fold Enrichment	Bonferroni	Benjamini	FDR
INTERPRO	IPR017907:Zinc finger, RING-type, conserved site	3	0.659341	0.9125	PCGF5, RNF182, TRIM22	441	169	18559	0.747051	1	1	0.982143
UP_SEQ_FEATURE	zinc finger region:RING-type	3	0.659341	0.966661	PCGF5, RNF182, TRIM22	451	230	20063	0.580247	1	1	0.977448
SMART	SM00184:RING	3	0.659341	0.991481	PCGF5, RNF182, TRIM22	276	244	10057	0.448013	1	1	0.991481
INTERPRO	IPR001841:Zinc finger, RING-type	3	0.659341	0.993405	PCGF5, RNF182, TRIM22	441	295	18559	0.427972	1	1	0.993405
INTERPRO	IPR013083:Zinc finger, RING/FYVE/PHD-type	5	1.0989	0.994821	PCGF5, FHL1, RNF182, TRIM22, EXPH5	441	453	18559	0.464502	1	1	0.994821
Annotation Cluster 103	Enrichment Score: 9.946027025194233E-4
Category	Term	Count	%	PValue	Genes	List Total	Pop Hits	Pop Total	Fold Enrichment	Bonferroni	Benjamini	FDR
UP_SEQ_FEATURE	zinc finger region:C2H2-type 1	7	1.53846	0.986244	OSR2, SALL1, ZBTB46, PLAGL1, KLF9, PRDM1, JAZF1	451	554	20063	0.562092	1	1	0.986244
UP_SEQ_FEATURE	zinc finger region:C2H2-type 2	7	1.53846	0.994594	OSR2, SALL1, ZBTB46, PLAGL1, KLF9, PRDM1, JAZF1	451	615	20063	0.50634	1	1	0.994594
INTERPRO	IPR015880:Zinc finger, C2H2-like	9	1.97802	0.997816	OSR2, C11ORF95, SALL1, ZMAT3, ZBTB46, PLAGL1, KLF9, PRDM1, JAZF1	441	762	18559	0.497054	1	1	0.997816
INTERPRO	IPR013087:Zinc finger C2H2-type/integrase DNA-binding domain	7	1.53846	0.999443	OSR2, SALL1, ZBTB46, PLAGL1, KLF9, PRDM1, JAZF1	441	712	18559	0.413746	1	1	0.999443
UP_SEQ_FEATURE	zinc finger region:C2H2-type 3	5	1.0989	0.999703	OSR2, SALL1, PLAGL1, KLF9, PRDM1	451	636	20063	0.349729	1	1	0.999703
SMART	SM00355:ZnF_C2H2	9	1.97802	0.999738	OSR2, C11ORF95, SALL1, ZMAT3, ZBTB46, PLAGL1, KLF9, PRDM1, JAZF1	276	762	10057	0.430375	1	1	0.999738
UP_SEQ_FEATURE	zinc finger region:C2H2-type 4	4	0.879121	0.999853	OSR2, SALL1, PLAGL1, PRDM1	451	588	20063	0.302623	1	1	0.999853
INTERPRO	IPR007087:Zinc finger, C2H2	7	1.53846	0.999889	OSR2, SALL1, ZBTB46, PLAGL1, KLF9, PRDM1, JAZF1	441	799	18559	0.368695	1	1	0.999889
UP_KEYWORDS	Zinc-finger	20	4.3956	0.999934	UNC13B, OSR2, CDKN1A, PCGF5, ZBTB46, ARHGEF28, FHL1, ZFAND5, EBF3, RORA, PRDM1, NR4A1, NR4A3, SALL1, ZMAT3, PLAGL1, KLF9, RNF182, TRIM22, JAZF1	453	1781	20581	0.510193	1	1	0.999934
GOTERM_MF_DIRECT	GO:0003676~nucleic acid binding	7	1.53846	0.999998	OSR2, SALL1, ZMAT3, ZBTB46, KLF9, PRDM1, JAZF1	410	985	16881	0.292601	1	1	0.999998

## Sheet: DAVID DOWN-regulated genes
Current Gene List: DOWN
Current Background: Homo sapiens
177 DAVID IDs
Annotation Cluster 1	Enrichment Score: 10.18280917717494
Category	Term	Count	%	PValue	Genes	List Total	Pop Hits	Pop Total	Fold Enrichment	Bonferroni	Benjamini	FDR
UP_KEYWORDS	Methylation	37	20.904	6.55762e-14	DIRAS3, HIST1H2BM, TCERG1, PPP1R13B, HIST1H2BO, HIST1H3J, HIST1H2BL, CRMP1, LMNB1, TUBA1B, DPYSL3, STMN1, HIST1H2AE, NEFM, MYH11, HIST1H3I, HNRNPA1, RPS11, HIST1H3C, HIST1H1C, HIST1H2AI, FUS, HIST2H2BF, HIST2H2BE, CENPE, SFPQ, CENPF, DES, NFIB, HNRNPA2B1, RBP1, HIST1H2BF, HNRNPD, HIST1H2BH, FAT3, HIST1H2BB, HIST1H4E	172	1001	20581	4.42289	1.50256e-11	7.50847e-12	6.78714e-12
UP_SEQ_FEATURE	cross-link:Glycyl lysine isopeptide (Lys-Gly) (interchain with G-Cter in ubiquitin)	18	10.1695	7.49814e-11	HIST1H2BM, PPIAP22, HIST1H2BO, HIST1H3J, HIST1H2AI, HIST1H2BL, HIST2H2BF, HIST2H2BE, CENPE, TUBA1B, HIST1H2AE, HIST1H2BF, HIST1H2BH, HIST1H3I, HIST1H2BB, RPS27A, HIST1H3C, HIST1H1C	173	255	20063	8.1862	5.90854e-08	5.91603e-08	5.91603e-08
UP_KEYWORDS	Isopeptide bond	30	16.9492	5.75271e-08	HIST1H2BM, TCERG1, HIST1H2BO, CRABP2, HIST1H2BL, MKI67, FOXM1, LMNB1, CDC20, TUBA1B, HIST1H2AE, RPS2, HMGN2, RPS27A, HNRNPA1, HIST1H1C, HIST1H2AI, HIST2H2BF, HIST2H2BE, CENPE, TPX2, SFPQ, MAF, NASP, HNRNPA2B1, HIST1H2BF, HNRNPD, HIST1H2BH, HIST1H2BB, HIST1H4E	172	1132	20581	3.17112	1.31736e-05	1.31737e-06	1.19081e-06
Annotation Cluster 2	Enrichment Score: 9.428167582742075
Category	Term	Count	%	PValue	Genes	List Total	Pop Hits	Pop Total	Fold Enrichment	Bonferroni	Benjamini	FDR
UP_KEYWORDS	Chromosome	31	17.5141	2.87113e-20	HIST1H2BM, HIST1H2BO, HIST1H3J, HIST1H2BL, HMGB2, HMGB3, BUB1B, MKI67, SMC4, HIST1H2AE, HIST1H3I, WHSC1, HIST1H3C, BUB1, HIST1H1C, CENPW, HIST1H2AI, SPAG5, SSRP1, HIST2H2BF, HIST2H2BE, CENPE, CENPF, KIF4A, HIST1H2BF, BIRC5, HIST1H2BH, NCAPD2, HIST1H2BB, SPC24, HIST1H4E	172	400	20581	9.27342	6.5749e-18	6.5749e-18	5.94325e-18
UP_KEYWORDS	Nucleosome core	14	7.9096	4.6142e-13	HIST1H2BM, HIST1H2BO, HIST1H3J, HIST1H2AI, HIST1H2BL, HIST2H2BF, HIST2H2BE, HIST1H2AE, HIST1H2BF, HIST1H2BH, HIST1H3I, HIST1H2BB, HIST1H3C, HIST1H4E	172	89	20581	18.8224	1.05663e-10	3.52217e-11	3.1838e-11
GOTERM_BP_DIRECT	GO:0006334~nucleosome assembly	16	9.03955	6.32453e-13	HIST1H2BM, HIST1H2BO, HIST1H3J, ANP32A, HIST1H2BL, HMGB2, HIST2H2BF, HIST2H2BE, NASP, HIST1H2BF, HIST1H2BH, HIST1H3I, HIST1H2BB, HIST1H3C, HIST1H4E, HIST1H1C	165	119	GOTERM_BP_DIRECT	GO:0006334~nucleosome assembly	-7.65348	-15.6535	-23.6535
INTERPRO	IPR007125:Histone core	13	7.34463	8.28875e-13	HIST1H2BM, HIST1H2BO, HIST1H3J, HIST1H2AI, HIST1H2BL, HIST2H2BF, HIST2H2BE, HIST1H2AE, HIST1H2BF, HIST1H2BH, HIST1H3I, HIST1H2BB, HIST1H3C	167	68	INTERPRO	IPR007125:Histone core	-6.21846	-12.7185	-19.2185
INTERPRO	IPR009072:Histone-fold	15	8.47458	1.35735e-12	HIST1H2BM, CENPW, HIST1H2BO, HIST1H3J, HIST1H2AI, HIST1H2BL, HIST2H2BF, HIST2H2BE, HIST1H2AE, HIST1H2BF, HIST1H2BH, HIST1H3I, HIST1H2BB, HIST1H3C, HIST1H4E	167	112	18559	14.8837	5.89094e-10	2.94545e-10	2.93866e-10
GOTERM_CC_DIRECT	GO:0000786~nucleosome	14	7.9096	3.99048e-12	HIST1H2BM, HIST1H2BO, HIST1H3J, HIST1H2AI, HIST1H2BL, HIST2H2BE, HIST1H2AE, HIST1H2BF, HIST1H2BH, HIST1H3I, HIST1H2BB, HIST1H3C, HIST1H4E, HIST1H1C	171	94	18224	15.8726	8.53962e-10	7.72076e-10	6.96312e-10
GOTERM_CC_DIRECT	GO:0000788~nuclear nucleosome	11	6.21469	7.21566e-12	HIST1H2BM, HIST1H2BO, HIST1H3J, HIST1H2BL, HIST1H2BF, HIST1H2BH, HIST1H3I, HIST1H2BB, HIST1H3C, HIST2H2BF, HIST2H2BE	171	44	18224	26.6433	1.54415e-09	7.72076e-10	6.96312e-10
UP_SEQ_FEATURE	cross-link:Glycyl lysine isopeptide (Lys-Gly) (interchain with G-Cter in ubiquitin)	18	10.1695	7.49814e-11	HIST1H2BM, PPIAP22, HIST1H2BO, HIST1H3J, HIST1H2AI, HIST1H2BL, HIST2H2BF, HIST2H2BE, CENPE, TUBA1B, HIST1H2AE, HIST1H2BF, HIST1H2BH, HIST1H3I, HIST1H2BB, RPS27A, HIST1H3C, HIST1H1C	173	255	20063	8.1862	5.90854e-08	5.91603e-08	5.91603e-08
INTERPRO	IPR000558:Histone H2B	8	4.51977	1.22845e-09	HIST1H2BM, HIST1H2BO, HIST1H2BL, HIST1H2BF, HIST1H2BH, HIST1H2BB, HIST2H2BF, HIST2H2BE	167	24	18559	37.0439	5.33148e-07	1.77716e-07	1.77306e-07
SMART	SM00427:H2B	8	4.51977	3.77547e-09	HIST1H2BM, HIST1H2BO, HIST1H2BL, HIST1H2BF, HIST1H2BH, HIST1H2BB, HIST2H2BF, HIST2H2BE	108	24	10057	31.0401	4.37955e-07	4.37955e-07	4.37955e-07
KEGG_PATHWAY	hsa05322:Systemic lupus erythematosus	14	7.9096	5.36332e-09	HIST1H2BM, HIST1H2BO, HIST1H3J, HIST1H2AI, HIST1H2BL, HIST2H2BF, HIST2H2BE, HIST1H2AE, HIST1H2BF, HIST1H2BH, HIST1H3I, HIST1H2BB, HIST1H3C, HIST1H4E	84	134	6879	8.55597	4.93426e-07	4.93426e-07	4.77336e-07
KEGG_PATHWAY	hsa05034:Alcoholism	14	7.9096	1.5346e-07	HIST1H2BM, HIST1H2BO, HIST1H3J, HIST1H2AI, HIST1H2BL, HIST2H2BF, HIST2H2BE, HIST1H2AE, HIST1H2BF, HIST1H2BH, HIST1H3I, HIST1H2BB, HIST1H3C, HIST1H4E	84	177	6879	6.4774	1.41182e-05	7.05915e-06	6.82896e-06
GOTERM_MF_DIRECT	GO:0046982~protein heterodimerization activity	19	10.7345	3.70689e-07	HIST1H2BM, CENPW, HIST1H2BO, HIST1H3J, HIST1H2AI, TENM4, HIST1H2BL, SMC4, HIST2H2BF, HIST2H2BE, HIST1H2AE, HIST1H2BF, BIRC5, HIST1H2BH, HIST1H3I, HIST1H2BB, HIST1H3C, HIST1H4E, CRLF1	159	465	16881	4.33812	0.0001049	0.000104905	0.000104164
UP_KEYWORDS	DNA-binding	38	21.4689	4.45547e-06	HIST1H2BM, HIST1H2BO, MCM7, HIST1H3J, MYRF, HIST1H2BL, HMGB2, HMGB3, SIX1, MKI67, FOXM1, NR3C2, HIST1H2AE, HIST1H3I, WHSC1, HMGN2, HIST1H3C, E2F8, HIST1H1C, CENPW, HIST1H2AI, FUS, SOX11, SSRP1, TBX4, HIST2H2BF, HIST2H2BE, SFPQ, MAF, NFIB, KIF4A, HIST1H2BF, HNRNPD, RARB, HIST1H2BH, HIST1H2BB, HOXB8, HIST1H4E	172	2050	20581	2.21803	0.00101978	6.80202e-05	6.14855e-05
KEGG_PATHWAY	hsa05203:Viral carcinogenesis	11	6.21469	0.000161718	CCNA2, CDC20, HIST1H2BM, HIST1H2BO, HIST1H2BL, HIST1H2BF, HIST1H2BH, HIST1H2BB, HIST2H2BF, HIST2H2BE, HIST1H4E	84	205	6879	4.39425	0.0147691	0.00371952	0.00359823
GOTERM_MF_DIRECT	GO:0003677~DNA binding	27	15.2542	0.00679648	HIST1H2BM, HIST1H2BO, MCM7, MYRF, HIST1H2BL, HMGB2, HMGB3, SIX1, MKI67, FOXM1, HIST1H2AE, HMGN2, CENPW, HIST1H2AI, FUS, SSRP1, TBX4, HIST2H2BF, HIST2H2BE, RPS27, NFIB, KIF4A, HIST1H2BF, RARB, HIST1H2BH, HIST1H2BB, HIST1H4E	159	1674	16881	1.71242	0.854847	0.274772	0.27283
Annotation Cluster 3	Enrichment Score: 6.7940908725725615
Category	Term	Count	%	PValue	Genes	List Total	Pop Hits	Pop Total	Fold Enrichment	Bonferroni	Benjamini	FDR
GOTERM_CC_DIRECT	GO:0005654~nucleoplasm	58	32.7684	2.26197e-09	PPP1R13B, MCM7, HMGB2, FOXM1, SMC4, LMNB1, NR3C2, CDC20, WHSC1, RPS11, GTSE1, MIF, HIST2H2BF, HIST2H2BE, CCNA2, SFPQ, RBP1, HIST1H2BF, RARB, BIRC5, HIST1H2BH, KIF20A, TKT, HIST1H2BB, PTMA, HIST1H2BM, HIST1H2BO, HIST1H3J, ANP32A, CRABP2, HIST1H2BL, CCNB2, CCNB1, RACGAP1, HIST1H3I, RPS2, RPS27A, HNRNPA1, HIST1H3C, BUB1, GINS2, CENPW, SPAG5, FUS, EYA2, SSRP1, TPX2, CENPF, RPS27, NASP, FABP5, PRC1, K…	171	2784	18224	2.22027	4.84062e-07	1.61354e-07	1.4552e-07
GOTERM_CC_DIRECT	GO:0005634~nucleus	81	45.7627	1.27926e-06	TCERG1, PPP1R13B, TENM4, MCM7, PRDM6, HMGB2, HMGB3, SIX1, FOXM1, MKI67, SMC4, PTMS, NR3C2, CDC20, PTTG1, HIST1H2AE, WHSC1, HMGN2, DLGAP5, HIST1H1C, PTGIS, HIST1H2AI, SOX11, HIST2H2BF, HIST2H2BE, CCNA2, ASPM, SFPQ, MAF, HIST1H2BF, RARB, BIRC5, RPL27, HIST1H2BH, HOXB8, TKT, HIST1H2BB, PRR11, PTMA, MDFI, HIST1H2BM, HIST1H2BO, HIST1H3J, ANP32A, CRABP2, MYRF, HIST1H2BL, PPL, CYB5R2, EFNB1, CCNB2, CCNB…	171	5415	18224	1.59417	0.000273723	5.47521e-05	4.93793e-05
UP_KEYWORDS	Nucleus	73	41.2429	1.43312e-06	TCERG1, PPP1R13B, TENM4, MCM7, PRDM6, HMGB2, BUB1B, HMGB3, SIX1, FOXM1, MKI67, SMC4, LMNB1, NR3C2, PTTG1, HIST1H2AE, DPF3, WHSC1, HMGN2, DLGAP5, HIST1H1C, HIST1H2AI, SOX11, HIST2H2BF, HIST2H2BE, CCNA2, ASPM, SFPQ, MAF, HIST1H2BF, RARB, BIRC5, HIST1H2BH, HOXB8, HIST1H2BB, PRR11, PTMA, MDFI, HIST1H2BM, HIST1H2BO, HIST1H3J, ANP32A, CRABP2, MYRF, HIST1H2BL, PPL, CCNB1, RACGAP1, HIST1H3I, RPS27A, HNRN…	172	5244	20581	1.66571	0.000328131	2.4305e-05	2.197e-05
Annotation Cluster 4	Enrichment Score: 3.873631825900352
Category	Term	Count	%	PValue	Genes	List Total	Pop Hits	Pop Total	Fold Enrichment	Bonferroni	Benjamini	FDR
UP_KEYWORDS	Mitosis	18	10.1695	7.08469e-11	CENPW, SPAG5, BUB1B, SMC4, CIT, CCNA2, CDC20, ASPM, CENPE, CCNB2, TPX2, CENPF, CCNB1, PTTG1, BIRC5, NCAPD2, BUB1, SPC24	172	262	20581	8.22071	1.62239e-08	3.24479e-09	2.93306e-09
UP_KEYWORDS	Cell cycle	26	14.6893	1.74451e-10	MCM7, BUB1B, MKI67, FOXM1, SMC4, CDC20, CCNB2, CCNB1, RACGAP1, PTTG1, BUB1, DLGAP5, E2F8, CENPW, SPAG5, CIT, CCNA2, ASPM, CENPE, TPX2, CENPF, NASP, PRC1, BIRC5, NCAPD2, SPC24	172	650	20581	4.78628	3.99494e-08	5.70705e-09	5.15878e-09
UP_KEYWORDS	Cell division	20	11.2994	6.26584e-10	CENPW, SPAG5, BUB1B, SMC4, CIT, CCNA2, CDC20, ASPM, CENPE, CCNB2, TPX2, CENPF, CCNB1, RACGAP1, PTTG1, PRC1, BIRC5, NCAPD2, BUB1, SPC24	172	388	20581	6.16789	1.43488e-07	1.7936e-08	1.62129e-08
GOTERM_BP_DIRECT	GO:0051301~cell division	17	9.60452	3.38649e-07	CENPW, SPAG5, BUB1B, SMC4, CCNA2, CDC20, CENPE, CCNB2, TPX2, CENPF, TUBA1B, CCNB1, PTTG1, BIRC5, NCAPD2, BUB1, SPC24	165	350	16792	4.9431	0.000370752	6.18035e-05	6.11827e-05
GOTERM_BP_DIRECT	GO:0007067~mitotic nuclear division	13	7.34463	5.98018e-06	CENPW, BUB1B, CIT, CCNA2, CDC20, ASPM, CCNB2, TPX2, CENPF, PTTG1, BIRC5, BUB1, SPC24	165	248	16792	5.3347	0.00652693	0.000935472	0.000926074
UP_KEYWORDS	Kinetochore	8	4.51977	1.89328e-05	CENPE, CENPF, CENPW, SPAG5, BIRC5, BUB1B, BUB1, SPC24	172	99	20581	9.66925	0.00432626	0.000270975	0.000244943
GOTERM_BP_DIRECT	GO:0007062~sister chromatid cohesion	8	4.51977	6.73125e-05	CDC20, CENPE, CENPF, RPS27, BIRC5, BUB1B, BUB1, SPC24	165	103	16792	7.90444	0.0710587	0.00670066	0.00663334
UP_KEYWORDS	Centromere	8	4.51977	0.000150259	CENPE, CENPF, CENPW, SPAG5, BIRC5, BUB1B, BUB1, SPC24	172	137	20581	6.98727	0.0338265	0.00181101	0.00163703
GOTERM_CC_DIRECT	GO:0000777~condensed chromosome kinetochore	7	3.9548	0.000163142	CENPE, CENPW, SPAG5, BIRC5, BUB1B, BUB1, SPC24	171	87	18224	8.57485	0.0343126	0.00349123	0.00314863
BIOGRID_INTERACTION	1062:CENPE~centromere protein E	4	2.25989	0.000397687	CENPE, PRC1, BUB1B, BUB1	161	15	16152	26.7528	0.942682	0.0952859	0.0949545
GOTERM_CC_DIRECT	GO:0000776~kinetochore	6	3.38983	0.000963258	CENPE, CENPF, CENPW, SPAG5, BUB1B, BUB1	171	81	18224	7.8943	0.186359	0.0147241	0.0132792
BIOGRID_INTERACTION	57082:KNL1~kinetochore scaffold 1	4	2.25989	0.00165707	CDC20, BUB1B, BUB1, SPC24	161	24	16152	16.7205	0.999993	0.297776	0.296741
BIOGRID_INTERACTION	83540:NUF2~NUF2, NDC80 kinetochore complex component	4	2.25989	0.00186944	CENPE, BUB1B, BUB1, SPC24	161	25	16152	16.0517	0.999999	0.327745	0.326605
GOTERM_CC_DIRECT	GO:0000775~chromosome, centromeric region	5	2.82486	0.0019649	CENPE, CENPF, CENPW, BIRC5, MKI67	171	57	18224	9.34852	0.343545	0.0233605	0.0210681
GOTERM_CC_DIRECT	GO:0000940~condensed chromosome outer kinetochore	3	1.69492	0.0023345	CENPE, CENPF, BUB1B	171	8	18224	39.9649	0.393571	0.0262939	0.0237136
GOTERM_BP_DIRECT	GO:0051382~kinetochore assembly	3	1.69492	0.0058677	CENPE, CENPF, CENPW	165	12	16792	25.4424	0.99841	0.292051	0.289117
BIOGRID_INTERACTION	10403:NDC80~NDC80, kinetochore complex component	4	2.25989	0.0106044	CCNB1, BUB1B, BUB1, SPC24	161	46	16152	8.72374	1	1	0.996661
BIOGRID_INTERACTION	79003:MIS12~MIS12, kinetochore complex component	3	1.69492	0.0106829	BUB1B, BUB1, SPC24	161	16	16152	18.8106	1	1	0.996661
BIOGRID_INTERACTION	25936:NSL1~NSL1, MIS12 kinetochore complex component	3	1.69492	0.0120292	BUB1B, BUB1, SPC24	161	17	16152	17.7041	1	1	0.996661
BIOGRID_INTERACTION	79980:DSN1~DSN1 homolog, MIS12 kinetochore complex component	3	1.69492	0.0134456	BUB1B, BUB1, SPC24	161	18	16152	16.7205	1	1	0.996661
GOTERM_BP_DIRECT	GO:0007094~mitotic spindle assembly checkpoint	3	1.69492	0.0160506	CENPF, BUB1B, BUB1	165	20	16792	15.2655	1	0.585847	0.579962
GOTERM_BP_DIRECT	GO:0007059~chromosome segregation	4	2.25989	0.0288736	CENPE, CENPF, CENPW, SPAG5	165	68	16792	5.98645	1	0.756493	0.748893
GOTERM_BP_DIRECT	GO:0000278~mitotic cell cycle	3	1.69492	0.0606721	CENPE, CENPF, CENPW	165	41	16792	7.44656	1	1	0.990859
Annotation Cluster 5	Enrichment Score: 3.2265091033297058
Category	Term	Count	%	PValue	Genes	List Total	Pop Hits	Pop Total	Fold Enrichment	Bonferroni	Benjamini	FDR
GOTERM_BP_DIRECT	GO:0006614~SRP-dependent cotranslational protein targeting to membrane	12	6.77966	1.88965e-09	RPS27, RPL36, RPL35A, RPL35, RPL38, RPL27, RPL37, RPS2, RPL8, RPS27A, RPS11, RPS24	165	94	16792	12.9919	2.06916e-06	1.03458e-06	1.02419e-06
GOTERM_BP_DIRECT	GO:0019083~viral transcription	12	6.77966	1.23504e-08	RPS27, RPL36, RPL35A, RPL35, RPL38, RPL27, RPL37, RPS2, RPL8, RPS27A, RPS11, RPS24	165	112	16792	10.9039	1.35236e-05	4.50789e-06	4.4626e-06
GOTERM_BP_DIRECT	GO:0000184~nuclear-transcribed mRNA catabolic process, nonsense-mediated decay	12	6.77966	2.33974e-08	RPS27, RPL36, RPL35A, RPL35, RPL38, RPL27, RPL37, RPS2, RPL8, RPS27A, RPS11, RPS24	165	119	16792	10.2625	2.56198e-05	6.40504e-06	6.3407e-06
GOTERM_BP_DIRECT	GO:0006413~translational initiation	12	6.77966	1.01031e-07	RPS27, RPL36, RPL35A, RPL35, RPL38, RPL27, RPL37, RPS2, RPL8, RPS27A, RPS11, RPS24	165	137	16792	8.91413	0.000110622	2.21257e-05	2.19034e-05
UP_KEYWORDS	Ribonucleoprotein	15	8.47458	1.9173e-07	RPL35A, RPL8, RPS27, HNRNPA2B1, HNRNPD, RPL36, RPL35, RPL27, RPL38, RPS2, RPL37, HNRNPA1, RPS27A, RPS11, RPS24	172	296	20581	6.0637	4.39053e-05	3.99148e-06	3.60802e-06
UP_KEYWORDS	Ribosomal protein	12	6.77966	4.35466e-07	RPS27, RPL36, RPL35A, RPL35, RPL38, RPL27, RPL37, RPS2, RPL8, RPS27A, RPS11, RPS24	172	185	20581	7.76153	9.97168e-05	8.31014e-06	7.51179e-06
GOTERM_CC_DIRECT	GO:0005840~ribosome	12	6.77966	4.55936e-07	RPS27, RPL36, RPL35A, RPL35, RPL38, RPL27, RPL37, RPS2, RPL8, RPS27A, RPS11, RPS24	171	166	18224	7.70408	9.75655e-05	2.43926e-05	2.19989e-05
KEGG_PATHWAY	hsa03010:Ribosome	12	6.77966	5.76779e-07	RPS27, RPL36, RPL35A, RPL35, RPL38, RPL27, RPL37, RPS2, RPL8, RPS27A, RPS11, RPS24	84	136	6879	7.22584	5.30622e-05	1.76879e-05	1.71111e-05
BIOGRID_INTERACTION	6208:RPS14~ribosomal protein S14	11	6.21469	2.03657e-06	RPS27, FUS, RPL36, RPL35A, RPL35, RPL38, RPL27, RPS2, RPL8, RPS11, RPS24	161	147	16152	7.50716	0.0145322	0.00585985	0.00583947
BIOGRID_INTERACTION	6201:RPS7~ribosomal protein S7	11	6.21469	2.44568e-06	RPS27, HNRNPA2B1, RPL36, RPL35, RPL38, RPL27, RPS2, RPL8, HNRNPA1, RPS11, RPS24	161	150	16152	7.35702	0.0174259	0.00585985	0.00583947
BIOGRID_INTERACTION	4736:RPL10A~ribosomal protein L10a	10	5.64972	4.79374e-06	RPS27, RPL36, RPL35A, RPL35, RPL38, RPL27, RPS2, RPL8, RPS11, PRR11	161	127	16152	7.89945	0.0338706	0.00861435	0.00858439
GOTERM_BP_DIRECT	GO:0006412~translation	13	7.34463	7.2414e-06	RPL35A, SOX11, RPL8, RPS27, RPL36, RPL35, RPL27, RPL38, RPS2, RPL37, RPS27A, RPS11, RPS24	165	253	16792	5.22927	0.007898	0.000991166	0.000981209
GOTERM_MF_DIRECT	GO:0003735~structural constituent of ribosome	12	6.77966	7.85422e-06	RPS27, RPL36, RPL35A, RPL35, RPL38, RPL27, RPL37, RPS2, RPL8, RPS27A, RPS11, RPS24	159	222	16881	5.73891	0.00222028	0.00111137	0.00110352
GOTERM_BP_DIRECT	GO:0006364~rRNA processing	12	6.77966	8.3249e-06	RPS27, RPL36, RPL35A, RPL35, RPL38, RPL27, RPL37, RPS2, RPL8, RPS27A, RPS11, RPS24	165	214	16792	5.70671	0.00907438	0.00101286	0.00100269
BIOGRID_INTERACTION	101929876:LOC101929876~40S ribosomal protein S26	7	3.9548	8.45853e-06	RPL36, RPL35, RPL38, RPL27, RPS2, RPL8, RPS11	161	49	16152	14.3319	0.0589887	0.0115749	0.0115347
BIOGRID_INTERACTION	6202:RPS8~ribosomal protein S8	11	6.21469	9.66188e-06	RPS27, FUS, RPL36, RPL35, RPL27, RPS2, RPL8, RPS27A, HNRNPA1, RPS11, RPS24	161	175	16152	6.30602	0.0670932	0.0115749	0.0115347
BIOGRID_INTERACTION	6189:RPS3A~ribosomal protein S3A	11	6.21469	1.3666e-05	RPL36, RPL35A, RPL35, RPL27, RPS2, RPL8, RPS27A, HNRNPA1, RPS11, PRR11, RPS24	161	182	16152	6.06348	0.0935614	0.014033	0.0139842
BIOGRID_INTERACTION	6194:RPS6~ribosomal protein S6	11	6.21469	1.64669e-05	RPS27, RPL36, RPL35A, RPL38, RPL27, RPS2, RPL8, RPS27A, HNRNPA1, RPS11, RPS24	161	186	16152	5.93308	0.111629	0.0146938	0.0146427
BIOGRID_INTERACTION	6181:RPLP2~ribosomal protein lateral stalk subunit P2	8	4.51977	1.96114e-05	RPS27, RPL36, RPL35, RPL38, RPL27, RPS2, RPL8, RPS11	161	84	16152	9.55457	0.131483	0.0146938	0.0146427
BIOGRID_INTERACTION	6136:RPL12~ribosomal protein L12	9	5.08475	2.40574e-05	RPS27, FUS, RPL36, RPL35A, RPL35, RPL27, RPS2, RPL8, RPS11	161	119	16152	7.58745	0.158801	0.0146938	0.0146427
BIOGRID_INTERACTION	6231:RPS26~ribosomal protein S26	9	5.08475	2.40574e-05	RPS27, RPL36, RPL35, RPL38, RPL27, RPS2, RPL8, RPS11, RPS24	161	119	16152	7.58745	0.158801	0.0146938	0.0146427
BIOGRID_INTERACTION	23521:RPL13A~ribosomal protein L13a	8	4.51977	2.46808e-05	RPL36, RPL35, RPL38, RPL27, RPS2, RPL8, RPS11, PRR11	161	87	16152	9.2251	0.162562	0.0146938	0.0146427
BIOGRID_INTERACTION	3921:RPSA~ribosomal protein SA	10	5.64972	2.65747e-05	HNRNPD, RPL36, RPL35, RPL27, RPS2, RPL8, RPS27A, HNRNPA1, RPS11, RPS24	161	157	16152	6.39	0.173885	0.0146938	0.0146427
BIOGRID_INTERACTION	6138:RPL15~ribosomal protein L15	9	5.08475	3.23906e-05	RPL36, RPL35A, RPL35, RPL38, RPL27, RPS2, RPL8, RPS11, PRR11	161	124	16152	7.28151	0.207709	0.0166302	0.0165724
GOTERM_CC_DIRECT	GO:0022625~cytosolic large ribosomal subunit	7	3.9548	4.09139e-05	RPL36, RPL35A, RPL35, RPL38, RPL27, RPL37, RPL8	171	68	18224	10.9708	0.00871753	0.00121547	0.0010962
BIOGRID_INTERACTION	6210:RPS15A~ribosomal protein S15a	9	5.08475	5.94532e-05	RPS27, RPL36, RPL35A, RPL38, RPL27, RPS2, RPL8, RPS11, RPS24	161	135	16152	6.6882	0.347773	0.0267093	0.0266164
BIOGRID_INTERACTION	6157:RPL27A~ribosomal protein L27a	8	4.51977	8.79805e-05	RPS27, RPL36, RPL35, RPL38, RPL27, RPS2, RPL8, RPS11	161	106	16152	7.57155	0.468702	0.0351335	0.0350113
BIOGRID_INTERACTION	9045:RPL14~ribosomal protein L14	8	4.51977	0.00011766	FUS, SCD, RPL36, RPL35, RPL27, RPS2, RPL8, RPS11	161	111	16152	7.23049	0.57078	0.0445125	0.0443576
GOTERM_MF_DIRECT	GO:0044822~poly(A) RNA binding	25	14.1243	0.000132324	TCERG1, ANP32A, HMGB2, HMGB3, MKI67, RPL8, RPL36, RPL35, RPS2, HMGN2, RPS27A, HNRNPA1, RPS11, HIST1H1C, FUS, RPL35A, SSRP1, SFPQ, RPS27, HNRNPA2B1, HNRNPD, RPL27, RPS24, HIST1H4E, APOBEC3B	159	1129	16881	2.35097	0.0367577	0.0124826	0.0123944
BIOGRID_INTERACTION	6133:RPL9~ribosomal protein L9	8	4.51977	0.000163516	RPS27, FUS, RPL36, RPL35, RPL27, RPS2, RPL8, RPS11	161	117	16152	6.85969	0.69132	0.0587677	0.0585633
BIOGRID_INTERACTION	6168:RPL37A~ribosomal protein L37a	8	4.51977	0.000191343	RPL36, RPL35, RPL38, RPL27, RPL37, RPS2, RPL8, RPS11	161	120	16152	6.6882	0.747288	0.065494	0.0652662
BIOGRID_INTERACTION	6193:RPS5~ribosomal protein S5	8	4.51977	0.000234275	FUS, RPL36, RPL35A, RPS2, RPS27A, HNRNPA1, RPS11, RPS24	161	124	16152	6.47245	0.8144	0.0765439	0.0762777
BIOGRID_INTERACTION	6222:RPS18~ribosomal protein S18	8	4.51977	0.000258477	RPS27, RPL36, RPL35A, RPL38, RPL27, RPS2, RPL8, RPS24	161	126	16152	6.36971	0.844043	0.0807798	0.0804988
BIOGRID_INTERACTION	6147:RPL23A~ribosomal protein L23a	8	4.51977	0.000298518	RPL36, RPL35, RPL38, RPL27, RPS2, RPL8, RPS11, PRR11	161	129	16152	6.22158	0.883057	0.0879386	0.0876328
BIOGRID_INTERACTION	6203:RPS9~ribosomal protein S9	8	4.51977	0.000327875	FUS, RPL36, RPL27, RPL37, RPS2, RPL8, RPS11, RPS24	161	131	16152	6.12659	0.905311	0.0879386	0.0876328
BIOGRID_INTERACTION	6207:RPS13~ribosomal protein S13	8	4.51977	0.000327875	RPS27, RPL38, RPL27, RPS2, RPL8, RPS11, PRR11, RPS24	161	131	16152	6.12659	0.905311	0.0879386	0.0876328
BIOGRID_INTERACTION	6187:RPS2~ribosomal protein S2	9	5.08475	0.00033032	RPL36, RPL35, RPL38, RPL27, TK1, RPL8, RPS27A, RPS11, RPS24	161	173	16152	5.21911	0.906961	0.0879386	0.0876328
BIOGRID_INTERACTION	6139:RPL17~ribosomal protein L17	7	3.9548	0.000382504	DES, RPL36, RPL35A, RPL35, RPS2, RPL8, RPS11	161	96	16152	7.31522	0.93607	0.0952859	0.0949545
BIOGRID_INTERACTION	6165:RPL35A~ribosomal protein L35a	6	3.38983	0.000396265	RPL35, RPL27, RPL37, RPS2, RPL8, RPS11	161	63	16152	9.55457	0.942093	0.0952859	0.0949545
BIOGRID_INTERACTION	6191:RPS4X~ribosomal protein S4, X-linked	9	5.08475	0.000480528	RPS27, RPL36, RPL38, RPL27, RPS2, RPL8, RPS27A, RPS11, RPS24	161	183	16152	4.93392	0.968409	0.111421	0.111033
BIOGRID_INTERACTION	6188:RPS3~ribosomal protein S3	9	5.08475	0.000706223	CDC20, CCNB1, RPS27, RPS2, RPL8, RPS27A, HNRNPA1, RPS11, RPS24	161	194	16152	4.65416	0.993768	0.153828	0.153293
GOTERM_CC_DIRECT	GO:0022627~cytosolic small ribosomal subunit	5	2.82486	0.00103287	RPS27, RPS2, RPS27A, RPS11, RPS24	171	48	18224	11.1014	0.198403	0.0147357	0.0132896
BIOGRID_INTERACTION	6123:RPL3L~ribosomal protein L3 like	4	2.25989	0.00111285	RPL36, RPL27, RPS2, RPL8	161	21	16152	19.1091	0.999666	0.235269	0.234451
BIOGRID_INTERACTION	6130:RPL7A~ribosomal protein L7a	7	3.9548	0.0012952	RPS27, RPL36, RPL35, RPL38, RPL27, RPS2, RPS11	161	121	16152	5.80381	0.99991	0.24387	0.243022
BIOGRID_INTERACTION	6135:RPL11~ribosomal protein L11	7	3.9548	0.0012952	FUS, RPL36, RPL35, RPL27, RPS2, RPL8, RPS11	161	121	16152	5.80381	0.99991	0.24387	0.243022
BIOGRID_INTERACTION	6228:RPS23~ribosomal protein S23	7	3.9548	0.0012952	RPL36, RPL35, RPL38, RPL27, RPS2, RPL8, RPS11	161	121	16152	5.80381	0.99991	0.24387	0.243022
BIOGRID_INTERACTION	6209:RPS15~ribosomal protein S15	6	3.38983	0.00132317	EPB41L3, RPL36, RPS2, RPL8, HNRNPA1, PRR11	161	82	16152	7.34071	0.999926	0.24387	0.243022
BIOGRID_INTERACTION	6232:RPS27~ribosomal protein S27	6	3.38983	0.00132317	RPL35A, RPL35, RPL38, RPS2, RPS11, RPS24	161	82	16152	7.34071	0.999926	0.24387	0.243022
BIOGRID_INTERACTION	6223:RPS19~ribosomal protein S19	7	3.9548	0.00209732	RPS27, HNRNPA2B1, RPL35, RPL38, RPS2, RPL8, RPS11	161	133	16152	5.28016	1	0.348889	0.347676
BIOGRID_INTERACTION	6780:STAU1~staufen double-stranded RNA binding protein 1	5	2.82486	0.00213566	CDC20, HNRNPD, RPS2, RPL8, PRR11	161	55	16152	9.12027	1	0.348889	0.347676
BIOGRID_INTERACTION	6128:RPL6~ribosomal protein L6	7	3.9548	0.00291053	RPS27, RPL36, RPL35, RPL27, WHSC1, RPL8, RPS11	161	142	16152	4.9455	1	0.445125	0.443577
BIOGRID_INTERACTION	6122:RPL3~ribosomal protein L3	6	3.38983	0.00303269	RPL36, RPL38, RPL27, RPS2, RPL8, PRR11	161	99	16152	6.08018	1	0.454145	0.452566
BIOGRID_INTERACTION	6217:RPS16~ribosomal protein S16	7	3.9548	0.00381362	RPL36, ATP5I, RPL27, RPS2, RPL8, RPS11, RPS24	161	150	16152	4.68174	1	0.559435	0.557489
BIOGRID_INTERACTION	1736:DKC1~dyskerin pseudouridine synthase 1	5	2.82486	0.00414969	NASP, EPB41L3, HNRNPD, RPL8, PRR11	161	66	16152	7.60023	1	0.578536	0.576524
BIOGRID_INTERACTION	6132:RPL8~ribosomal protein L8	6	3.38983	0.00494456	RPS27, RPL36, RPL35, RPL38, RPL27, RPS2	161	111	16152	5.42286	1	0.646209	0.643962
BIOGRID_INTERACTION	6230:RPS25~ribosomal protein S25	6	3.38983	0.00810673	RPS27, RPL36, RPL38, RPS2, RPL8, RPS24	161	125	16152	4.8155	1	0.934094	0.930845
BIOGRID_INTERACTION	6206:RPS12~ribosomal protein S12	5	2.82486	0.00818697	HNRNPD, RPL35, RPL38, RPS11, RPS24	161	80	16152	6.27019	1	0.934094	0.930845
BIOGRID_INTERACTION	6233:RPS27A~ribosomal protein S27a	5	2.82486	0.00818697	HNRNPA2B1, RPS2, HNRNPA1, RPS11, RPS24	161	80	16152	6.27019	1	0.934094	0.930845
BIOGRID_INTERACTION	6229:RPS24~ribosomal protein S24	6	3.38983	0.0086511	RPL36, RPL35, RPL27, RPS2, RPL8, RPS11	161	127	16152	4.73967	1	0.971627	0.968247
BIOGRID_INTERACTION	6124:RPL4~ribosomal protein L4	6	3.38983	0.0104352	FUS, RPL36, RPL35, RPL38, RPL27, RPL8	161	133	16152	4.52585	1	1	0.996661
BIOGRID_INTERACTION	6129:RPL7~ribosomal protein L7	6	3.38983	0.0104352	RPL36, RPL35, RPL38, RPL27, RPS2, RPS11	161	133	16152	4.52585	1	1	0.996661
BIOGRID_INTERACTION	6169:RPL38~ribosomal protein L38	5	2.82486	0.010504	RPL36, RPL35, RPS2, RPL8, RPS11	161	86	16152	5.83273	1	1	0.996661
BIOGRID_INTERACTION	6176:RPLP1~ribosomal protein lateral stalk subunit P1	5	2.82486	0.0118063	FUS, RPL36, RPL38, RPL27, RPS2	161	89	16152	5.63612	1	1	0.996661
BIOGRID_INTERACTION	6134:RPL10~ribosomal protein L10	5	2.82486	0.013208	RPL35, RPL38, RPL27, RPS2, RPS11	161	92	16152	5.45234	1	1	0.996661
UP_KEYWORDS	rRNA-binding	3	1.69492	0.0168017	RPL37, RPL8, RPS11	172	24	20581	14.9571	0.979355	0.137414	0.124212
BIOGRID_INTERACTION	6125:RPL5~ribosomal protein L5	6	3.38983	0.0177067	RPL36, RPL35A, RPL38, RPS2, RPL8, RPS11	161	152	16152	3.96012	1	1	0.996661
BIOGRID_INTERACTION	6141:RPL18~ribosomal protein L18	5	2.82486	0.0192361	RPS27, FUS, RPS2, RPL8, RPS11	161	103	16152	4.87005	1	1	0.996661
BIOGRID_INTERACTION	27067:STAU2~staufen double-stranded RNA binding protein 2	3	1.69492	0.0215279	RPS2, RPL8, PRR11	161	23	16152	13.0856	1	1	0.996661
BIOGRID_INTERACTION	6156:RPL30~ribosomal protein L30	5	2.82486	0.0231372	RPS27, RPL36, RPL27, RPS2, RPS11	161	109	16152	4.60197	1	1	0.996661
BIOGRID_INTERACTION	6161:RPL32~ribosomal protein L32	4	2.25989	0.0235656	RPL27, RPS2, RPL8, RPS11	161	62	16152	6.47245	1	1	0.996661
BIOGRID_INTERACTION	6137:RPL13~ribosomal protein L13	5	2.82486	0.0238307	RPL35, RPL38, TK1, RPL8, RPS11	161	110	16152	4.56014	1	1	0.996661
GOTERM_BP_DIRECT	GO:0002181~cytoplasmic translation	3	1.69492	0.0245507	RPL36, RPL35A, RPL8	165	25	16792	12.2124	1	0.689309	0.682384
BIOGRID_INTERACTION	6224:RPS20~ribosomal protein S20	5	2.82486	0.0252553	RPS27, RPL36, RPL35, RPL8, RPS24	161	112	16152	4.4787	1	1	0.996661
GOTERM_CC_DIRECT	GO:0015935~small ribosomal subunit	3	1.69492	0.0260637	RPS2, RPS27A, RPS24	171	27	18224	11.8415	0.996488	0.198805	0.179296
BIOGRID_INTERACTION	728689:EIF3CL~eukaryotic translation initiation factor 3 subunit C-like	3	1.69492	0.0271261	RPS27, RPL35, RPS11	161	26	16152	11.5757	1	1	0.996661
BIOGRID_INTERACTION	51121:RPL26L1~ribosomal protein L26 like 1	4	2.25989	0.0288073	RPL27, RPS2, RPL8, PRR11	161	67	16152	5.98943	1	1	0.996661
BIOGRID_INTERACTION	6205:RPS11~ribosomal protein S11	5	2.82486	0.0366528	RPL36, RPL35, RPL27, RPS2, RPL8	161	126	16152	3.98107	1	1	0.996661
BIOGRID_INTERACTION	6218:RPS17~ribosomal protein S17	4	2.25989	0.0450645	RPL27, RPS2, RPL8, RPS11	161	80	16152	5.01615	1	1	0.996661
BIOGRID_INTERACTION	11224:RPL35~ribosomal protein L35	4	2.25989	0.0493424	RPS27, RPL36, RPL27, RPS11	161	83	16152	4.83484	1	1	0.996661
BIOGRID_INTERACTION	10921:RNPS1~RNA binding protein with serine rich domain 1	4	2.25989	0.050811	EPB41L3, RPL36, RPL35A, RPL35	161	84	16152	4.77728	1	1	0.996661
BIOGRID_INTERACTION	6155:RPL27~ribosomal protein L27	4	2.25989	0.0538114	NRP1, RPS27, RPL36, RPL38	161	86	16152	4.66619	1	1	0.996661
GOTERM_MF_DIRECT	GO:0019843~rRNA binding	3	1.69492	0.0538629	RPL37, RPL8, RPS11	159	40	16881	7.96274	1	1	0.996454
BIOGRID_INTERACTION	11103:KRR1~KRR1, small subunit processome component homolog	3	1.69492	0.0569193	RPS2, RPS11, PRR11	161	39	16152	7.71715	1	1	0.996661
BIOGRID_INTERACTION	55720:TSR1~TSR1, ribosome maturation factor	4	2.25989	0.0735251	RPS27, RPS2, PRR11, RPS24	161	98	16152	4.09482	1	1	0.996661
GOTERM_CC_DIRECT	GO:0005925~focal adhesion	8	4.51977	0.0741381	NRP1, SDC1, ITGA6, RPL38, RPL27, RPS2, RPL8, RPS11	171	391	18224	2.18052	1	0.417515	0.376544
BIOGRID_INTERACTION	84305:PYM1~PYM homolog 1, exon junction complex associated factor	3	1.69492	0.078935	RPS27, RPS2, RPS24	161	47	16152	6.40359	1	1	0.996661
BIOGRID_INTERACTION	51065:RPS27L~ribosomal protein S27 like	3	1.69492	0.0907846	RPL35A, RPS11, RPS24	161	51	16152	5.90135	1	1	0.996661
BIOGRID_INTERACTION	6158:RPL28~ribosomal protein L28	3	1.69492	0.0968934	RPL36, RPL8, RPS11	161	53	16152	5.67866	1	1	0.996661
BIOGRID_INTERACTION	6175:RPLP0~ribosomal protein lateral stalk subunit P0	4	2.25989	0.114412	RPL36, RPL38, WHSC1, RPL8	161	119	16152	3.3722	1	1	0.996661
BIOGRID_INTERACTION	6160:RPL31~ribosomal protein L31	3	1.69492	0.29011	RPL27, RPL8, RPS11	161	108	16152	2.78675	1	1	0.996661
Annotation Cluster 6	Enrichment Score: 2.200429663856415
Category	Term	Count	%	PValue	Genes	List Total	Pop Hits	Pop Total	Fold Enrichment	Bonferroni	Benjamini	FDR
BIOGRID_INTERACTION	2033:EP300~E1A binding protein p300	11	6.21469	0.000619357	CCNA2, CDC20, CCNB1, PPP1R13B, MAF, PRDM6, SDC1, PTMA, HIST2H2BE, NR3C2, PTMS	161	289	16152	3.81852	0.98836	0.139123	0.138639
BIOGRID_INTERACTION	1387:CREBBP~CREB binding protein	7	3.9548	0.0119584	CCNA2, CDC20, MAF, PTTG1, PTMA, NR3C2, PTMS	161	191	16152	3.67676	1	1	0.996661
BIOGRID_INTERACTION	3066:HDAC2~histone deacetylase 2	7	3.9548	0.0338139	CCNA2, CDC20, SFPQ, MAF, PRDM6, WHSC1, PTMA	161	242	16152	2.9019	1	1	0.996661
Annotation Cluster 7	Enrichment Score: 2.107763594954942
Category	Term	Count	%	PValue	Genes	List Total	Pop Hits	Pop Total	Fold Enrichment	Bonferroni	Benjamini	FDR
BIOGRID_INTERACTION	6209:RPS15~ribosomal protein S15	6	3.38983	0.00132317	EPB41L3, RPL36, RPS2, RPL8, HNRNPA1, PRR11	161	82	16152	7.34071	0.999926	0.24387	0.243022
BIOGRID_INTERACTION	8446:DUSP11~dual specificity phosphatase 11	3	1.69492	0.00602999	RPS2, HNRNPA1, PRR11	161	12	16152	25.0807	1	0.760414	0.757769
BIOGRID_INTERACTION	4343:MOV10~Mov10 RISC complex RNA helicase	3	1.69492	0.0595358	RPS2, HNRNPA1, PRR11	161	40	16152	7.52422	1	1	0.996661
Annotation Cluster 8	Enrichment Score: 1.8701358427878245
Category	Term	Count	%	PValue	Genes	List Total	Pop Hits	Pop Total	Fold Enrichment	Bonferroni	Benjamini	FDR
INTERPRO	IPR009071:High mobility group (HMG) box domain	5	2.82486	0.00168617	HMGB2, HMGB3, SOX11, WHSC1, SSRP1	167	57	18559	9.7484	0.519254	0.182949	0.182528
SMART	SM00398:HMG	5	2.82486	0.00254574	HMGB2, HMGB3, SOX11, WHSC1, SSRP1	108	54	10057	8.62226	0.255976	0.147653	0.147653
GOTERM_CC_DIRECT	GO:0005694~chromosome	6	3.38983	0.00303581	CENPE, KIF4A, HMGB3, WHSC1, SSRP1, SMC4	171	105	18224	6.08989	0.478295	0.0324832	0.0292956
UP_SEQ_FEATURE	compositionally biased region:Asp/Glu-rich (acidic)	5	2.82486	0.0277001	HMGB2, HMGB3, SSRP1, PTMA, PTMS	173	133	20063	4.35982	1	1	1
UP_SEQ_FEATURE	DNA-binding region:HMG box	3	1.69492	0.0546715	SOX11, WHSC1, SSRP1	173	44	20063	7.90712	1	1	1
BIOGRID_INTERACTION	11198:SUPT16H~SPT16 homolog, facilitates chromatin remodeling subunit	3	1.69492	0.304756	HMGB2, HMGB3, SSRP1	161	112	16152	2.68722	1	1	0.996661
Annotation Cluster 9	Enrichment Score: 1.8346121731516938
Category	Term	Count	%	PValue	Genes	List Total	Pop Hits	Pop Total	Fold Enrichment	Bonferroni	Benjamini	FDR
BIOGRID_INTERACTION	51343:FZR1~fizzy/cell division cycle 20 related 1	10	5.64972	1.58648e-07	CCNA2, CDC20, EPHA4, TPX2, CCNB1, PTTG1, BUB1B, SIX1, TK1, FOXM1	161	85	16152	11.8027	0.00113971	0.00114036	0.0011364
GOTERM_BP_DIRECT	GO:0007062~sister chromatid cohesion	8	4.51977	6.73125e-05	CDC20, CENPE, CENPF, RPS27, BIRC5, BUB1B, BUB1, SPC24	165	103	16792	7.90444	0.0710587	0.00670066	0.00663334
BIOGRID_INTERACTION	991:CDC20~cell division cycle 20	7	3.9548	8.46709e-05	CCNA2, CDC20, CCNB1, PTTG1, BUB1B, TK1, BUB1	161	73	16152	9.62001	0.45591	0.0351335	0.0350113
KEGG_PATHWAY	hsa04110:Cell cycle	8	4.51977	0.000696658	CCNA2, CDC20, CCNB2, CCNB1, PTTG1, MCM7, BUB1B, BUB1	84	124	6879	5.28341	0.0621027	0.0128185	0.0124005
BIOGRID_INTERACTION	57082:KNL1~kinetochore scaffold 1	4	2.25989	0.00165707	CDC20, BUB1B, BUB1, SPC24	161	24	16152	16.7205	0.999993	0.297776	0.296741
BIOGRID_INTERACTION	1017:CDK2~cyclin dependent kinase 2	6	3.38983	0.00265379	CCNA2, CDC20, CCNB2, CCNB1, BIRC5, PTMA	161	96	16152	6.27019	1	0.414683	0.413241
BIOGRID_INTERACTION	7161:TP73~tumor protein p73	5	2.82486	0.00414969	CCNA2, CDC20, CCNB1, FUS, BUB1B	161	66	16152	7.60023	1	0.578536	0.576524
BIOGRID_INTERACTION	4085:MAD2L1~MAD2 mitotic arrest deficient-like 1 (yeast)	4	2.25989	0.00418529	CCNA2, CDC20, BUB1B, BUB1	161	33	16152	12.1604	1	0.578536	0.576524
BIOGRID_INTERACTION	29945:ANAPC4~anaphase promoting complex subunit 4	4	2.25989	0.00624207	CCNA2, CDC20, CCNB1, BUB1B	161	38	16152	10.5603	1	0.773586	0.770895
BIOGRID_INTERACTION	9088:PKMYT1~protein kinase, membrane associated tyrosine/threonine 1	3	1.69492	0.00708024	CCNA2, CCNB2, CCNB1	161	13	16152	23.1515	1	0.862589	0.859589
GOTERM_BP_DIRECT	GO:0031145~anaphase-promoting complex-dependent catabolic process	5	2.82486	0.00746929	CDC20, CCNB1, PTTG1, BUB1B, RPS27A	165	79	16792	6.44112	0.999728	0.340786	0.337363
BIOGRID_INTERACTION	996:CDC27~cell division cycle 27	5	2.82486	0.0074967	CCNA2, CDC20, CCNB1, PTTG1, BUB1B	161	78	16152	6.43096	1	0.898105	0.894982
BIOGRID_INTERACTION	701:BUB1B~BUB1 mitotic checkpoint serine/threonine kinase B	4	2.25989	0.00880888	CDC20, PTTG1, BUB1B, BUB1	161	43	16152	9.33237	1	0.974126	0.970738
BIOGRID_INTERACTION	1026:CDKN1A~cyclin dependent kinase inhibitor 1A	5	2.82486	0.010504	CCNA2, CDC20, CCNB2, CCNB1, TK1	161	86	16152	5.83273	1	1	0.996661
INTERPRO	IPR004367:Cyclin, C-terminal domain	3	1.69492	0.0110753	CCNA2, CCNB2, CCNB1	167	18	18559	18.522	0.992041	0.667608	0.66607
BIOGRID_INTERACTION	983:CDK1~cyclin dependent kinase 1	5	2.82486	0.0122623	CCNA2, CCNB2, CCNB1, PTMA, DLGAP5	161	90	16152	5.5735	1	1	0.996661
BIOGRID_INTERACTION	699:BUB1~BUB1 mitotic checkpoint serine/threonine kinase	3	1.69492	0.0134456	CDC20, BUB1B, BUB1	161	18	16152	16.7205	1	1	0.996661
BIOGRID_INTERACTION	1163:CKS1B~CDC28 protein kinase regulatory subunit 1B	3	1.69492	0.0149307	CCNA2, CDC20, CCNB1	161	19	16152	15.8405	1	1	0.996661
SMART	SM01332:SM01332	3	1.69492	0.0153546	CCNA2, CCNB2, CCNB1	108	18	10057	15.5201	0.833864	0.491064	0.491064
BIOGRID_INTERACTION	3024:HIST1H1A~histone cluster 1 H1 family member a	4	2.25989	0.0225856	CCNA2, CCNB1, PRR11, PTMA	161	61	16152	6.57856	1	1	0.996661
BIOGRID_INTERACTION	9232:PTTG1~pituitary tumor-transforming 1	3	1.69492	0.0233343	CDC20, PTTG1, BUB1B	161	24	16152	12.5404	1	1	0.996661
BIOGRID_INTERACTION	5111:PCNA~proliferating cell nuclear antigen	6	3.38983	0.0289769	CCNA2, CDC20, CCNB1, FUS, WHSC1, PTMA	161	173	16152	3.47941	1	1	0.996661
BIOGRID_INTERACTION	10393:ANAPC10~anaphase promoting complex subunit 10	3	1.69492	0.0311474	CDC20, CCNB1, BUB1B	161	28	16152	10.7489	1	1	0.996661
GOTERM_BP_DIRECT	GO:0051436~negative regulation of ubiquitin-protein ligase activity involved in mitotic cell cycle	4	2.25989	0.0322451	CDC20, CCNB1, BUB1B, RPS27A	165	71	16792	5.7335	1	0.821125	0.812877
INTERPRO	IPR006671:Cyclin, N-terminal	3	1.69492	0.0370044	CCNA2, CCNB2, CCNB1	167	34	18559	9.80574	1	0.985315	0.983045
GOTERM_BP_DIRECT	GO:0051437~positive regulation of ubiquitin-protein ligase activity involved in regulation of mitotic cell cycle transition	4	2.25989	0.0383005	CDC20, CCNB1, BUB1B, RPS27A	165	76	16792	5.3563	1	0.86038	0.851737
UP_KEYWORDS	Cyclin	3	1.69492	0.0435652	CCNA2, CCNB2, CCNB1	172	40	20581	8.97427	0.999963	0.311764	0.281813
KEGG_PATHWAY	hsa04114:Oocyte meiosis	5	2.82486	0.044651	CDC20, CCNB2, CCNB1, PTTG1, BUB1	84	111	6879	3.68887	0.985041	0.586841	0.567705
BIOGRID_INTERACTION	1022:CDK7~cyclin dependent kinase 7	3	1.69492	0.0468827	CCNA2, CCNB2, CCNB1	161	35	16152	8.59911	1	1	0.996661
BIOGRID_INTERACTION	3065:HDAC1~histone deacetylase 1	8	4.51977	0.0534122	CDC20, SFPQ, PRDM6, HNRNPD, BUB1B, WHSC1, BUB1, PTMA	161	341	16152	2.35362	1	1	0.996661
SMART	SM00385:CYCLIN	3	1.69492	0.0558956	CCNA2, CCNB2, CCNB1	108	36	10057	7.76003	0.998734	0.926269	0.926269
INTERPRO	IPR013763:Cyclin-like	3	1.69492	0.0589106	CCNA2, CCNB2, CCNB1	167	44	18559	7.57716	1	0.985315	0.983045
GOTERM_BP_DIRECT	GO:0042787~protein ubiquitination involved in ubiquitin-dependent protein catabolic process	5	2.82486	0.0632428	CDC20, CCNB1, PTTG1, BUB1B, RPS27A	165	153	16792	3.32581	1	1	0.990859
BIOGRID_INTERACTION	9184:BUB3~BUB3, mitotic checkpoint protein	3	1.69492	0.070399	CDC20, BUB1B, BUB1	161	44	16152	6.8402	1	1	0.996661
KEGG_PATHWAY	hsa04914:Progesterone-mediated oocyte maturation	4	2.25989	0.0873697	CCNA2, CCNB2, CCNB1, BUB1	84	87	6879	3.76519	0.999778	0.846031	0.818443
BIOGRID_INTERACTION	890:CCNA2~cyclin A2	3	1.69492	0.119123	CCNA2, CDC20, BUB1B	161	60	16152	5.01615	1	1	0.996661
BIOGRID_INTERACTION	51366:UBR5~ubiquitin protein ligase E3 component n-recognin 5	3	1.69492	0.220451	CDC20, BUB1B, BUB1	161	89	16152	3.38167	1	1	0.996661
BIOGRID_INTERACTION	5347:PLK1~polo like kinase 1	3	1.69492	0.25339	CDC20, BUB1B, BUB1	161	98	16152	3.07111	1	1	0.996661
GOTERM_BP_DIRECT	GO:0043161~proteasome-mediated ubiquitin-dependent protein catabolic process	4	2.25989	0.318577	CDC20, BUB1B, RPS27A, GTSE1	165	203	16792	2.00531	1	1	0.990859
KEGG_PATHWAY	hsa05166:HTLV-I infection	4	2.25989	0.596933	CDC20, NRP1, PTTG1, BUB1B	84	254	6879	1.28965	1	1	0.978022
GOTERM_CC_DIRECT	GO:0005813~centrosome	4	2.25989	0.762867	CDC20, CCNB2, CENPF, CCNB1	171	426	18224	1.00069	1	1	0.906103
Annotation Cluster 10	Enrichment Score: 1.8118583202941236
Category	Term	Count	%	PValue	Genes	List Total	Pop Hits	Pop Total	Fold Enrichment	Bonferroni	Benjamini	FDR
GOTERM_CC_DIRECT	GO:0030496~midbody	9	5.08475	2.84385e-05	ASPM, CENPE, CENPF, SPAG5, RACGAP1, PRC1, KIF4A, BIRC5, KIF20A	171	129	18224	7.43533	0.00606745	0.00101431	0.000914773
UP_KEYWORDS	Microtubule	11	6.21469	0.000121864	CENPE, TPX2, TUBA1B, SPAG5, RACGAP1, PRC1, KIF4A, STMN1, BIRC5, KIF20A, GTSE1	172	280	20581	4.70081	0.0275226	0.00155038	0.00140143
UP_KEYWORDS	Cytoskeleton	22	12.4294	0.000507999	SPAG5, CRMP1, BUB1B, SYNJ2, PPL, CDC20, ASPM, CENPE, TPX2, CENPF, TUBA1B, CCNB1, RACGAP1, TMSB15A, PRC1, KIF4A, EPB41L3, STMN1, BIRC5, KIF20A, GTSE1, DLGAP5	172	1138	20581	2.31323	0.109847	0.00553961	0.00500742
GOTERM_BP_DIRECT	GO:0000281~mitotic cytokinesis	4	2.25989	0.00277353	RACGAP1, KIF4A, STMN1, KIF20A	165	29	16792	14.0372	0.952224	0.178648	0.176853
GOTERM_MF_DIRECT	GO:0008017~microtubule binding	8	4.51977	0.00347404	CENPE, RACGAP1, PRC1, KIF4A, BIRC5, NEFM, KIF20A, JAKMIP2	159	208	16881	4.08345	0.626511	0.163859	0.162701
GOTERM_CC_DIRECT	GO:0005876~spindle microtubule	4	2.25989	0.00798067	SPAG5, PRC1, KIF4A, BIRC5	171	44	18224	9.68846	0.819985	0.0742549	0.0669682
GOTERM_CC_DIRECT	GO:0005874~microtubule	8	4.51977	0.0269408	CENPE, TPX2, TUBA1B, RACGAP1, KIF4A, STMN1, BIRC5, KIF20A	171	311	18224	2.74143	0.997104	0.198805	0.179296
GOTERM_BP_DIRECT	GO:0007018~microtubule-based movement	4	2.25989	0.0448929	CENPE, RACGAP1, KIF4A, KIF20A	165	81	16792	5.02566	1	0.874062	0.865281
INTERPRO	IPR019821:Kinesin, motor region, conserved site	3	1.69492	0.0519509	CENPE, KIF4A, KIF20A	167	41	18559	8.13159	1	0.985315	0.983045
UP_SEQ_FEATURE	domain:Kinesin-motor	3	1.69492	0.0546715	CENPE, KIF4A, KIF20A	173	44	20063	7.90712	1	1	1
INTERPRO	IPR001752:Kinesin, motor domain	3	1.69492	0.0612984	CENPE, KIF4A, KIF20A	167	45	18559	7.40878	1	0.985315	0.983045
SMART	SM00129:KISc	3	1.69492	0.0826475	CENPE, KIF4A, KIF20A	108	45	10057	6.20802	0.999955	1	1
GOTERM_CC_DIRECT	GO:0005871~kinesin complex	3	1.69492	0.087565	CENPE, KIF4A, KIF20A	171	53	18224	6.03244	1	0.457047	0.412196
UP_KEYWORDS	Motor protein	4	2.25989	0.102633	CENPE, KIF4A, MYH11, KIF20A	172	135	20581	3.54539	1	0.510934	0.461848
GOTERM_MF_DIRECT	GO:0003777~microtubule motor activity	3	1.69492	0.172279	CENPE, KIF4A, KIF20A	159	80	16881	3.98137	1	1	0.996454
GOTERM_BP_DIRECT	GO:0006890~retrograde vesicle-mediated transport, Golgi to ER	3	1.69492	0.190975	CENPE, RACGAP1, KIF4A	165	82	16792	3.72328	1	1	0.990859
GOTERM_BP_DIRECT	GO:0019886~antigen processing and presentation of exogenous peptide antigen via MHC class II	3	1.69492	0.226678	CENPE, RACGAP1, KIF4A	165	92	16792	3.31858	1	1	0.990859
Annotation Cluster 11	Enrichment Score: 1.7978348333898104
Category	Term	Count	%	PValue	Genes	List Total	Pop Hits	Pop Total	Fold Enrichment	Bonferroni	Benjamini	FDR
UP_KEYWORDS	Citrullination	9	5.08475	1.48589e-06	HIST1H3J, HIST1H2AI, HIST1H2AE, HIST1H3I, RPS2, RPS11, HIST1H3C, HIST1H4E, HIST1H1C	172	97	20581	11.1022	0.000340212	2.4305e-05	2.197e-05
GOTERM_CC_DIRECT	GO:0000228~nuclear chromosome	6	3.38983	0.000133063	HIST1H3J, BIRC5, NCAPD2, HIST1H3I, HIST1H3C, HIST1H4E	171	53	18224	12.0649	0.0280756	0.00316393	0.00285345
GOTERM_BP_DIRECT	GO:0006335~DNA replication-dependent nucleosome assembly	5	2.82486	0.000254809	HIST1H3J, NASP, HIST1H3I, HIST1H3C, HIST1H4E	165	32	16792	15.9015	0.243499	0.0217356	0.0215172
GOTERM_MF_DIRECT	GO:0042393~histone binding	7	3.9548	0.00101182	HIST1H3J, ANP32A, NCAPD2, HIST1H3I, HIST1H3C, PTMA, HIST1H4E	159	122	16881	6.09171	0.249104	0.0715859	0.07108
GOTERM_BP_DIRECT	GO:0032200~telomere organization	4	2.25989	0.00225212	HIST1H3J, HIST1H3I, HIST1H3C, HIST1H4E	165	27	16792	15.077	0.915318	0.155531	0.153968
GOTERM_BP_DIRECT	GO:0060968~regulation of gene silencing	3	1.69492	0.00492118	HIST1H3J, HIST1H3I, HIST1H3C	165	11	16792	27.7554	0.995492	0.269435	0.266728
DIP	8520:histone acetyltransferase 1(HAT1)	4	2.25989	0.00553403	HIST1H3J, HIST1H3I, HIST1H3C, HIST1H4E	37	24	2323	10.464	0.500264	0.146776	0.108027
GOTERM_BP_DIRECT	GO:0000183~chromatin silencing at rDNA	4	2.25989	0.00557107	HIST1H3J, HIST1H3I, HIST1H3C, HIST1H4E	165	37	16792	11.0021	0.997796	0.290492	0.287574
UP_SEQ_FEATURE	chain:Histone H2A type 1-D	3	1.69492	0.00621413	HIST1H3J, HIST1H3I, HIST1H3C	173	14	20063	24.8509	0.992642	0.713745	0.713745
UP_SEQ_FEATURE	chain:Histone H3.1	3	1.69492	0.00621413	HIST1H3J, HIST1H3I, HIST1H3C	173	14	20063	24.8509	0.992642	0.713745	0.713745
UP_SEQ_FEATURE	chain:Histone H3.2	3	1.69492	0.00621413	HIST1H3J, HIST1H3I, HIST1H3C	173	14	20063	24.8509	0.992642	0.713745	0.713745
GOTERM_CC_DIRECT	GO:0000784~nuclear chromosome, telomeric region	6	3.38983	0.00747722	MCM7, HIST1H3J, HIST1H3I, HIST1H2BB, HIST1H3C, HIST1H4E	171	130	18224	4.91876	0.799339	0.0727329	0.0655956
GOTERM_BP_DIRECT	GO:0051290~protein heterotetramerization	4	2.25989	0.00794403	HIST1H3J, HIST1H3I, HIST1H3C, HIST1H4E	165	42	16792	9.69235	0.999839	0.347949	0.344453
GOTERM_MF_DIRECT	GO:0031492~nucleosomal DNA binding	4	2.25989	0.00909757	HIST1H3J, HIST1H3I, HMGN2, HIST1H3C	159	46	16881	9.23216	0.924709	0.321826	0.319552
DIP	5931:RB binding protein 7, chromatin remodeling factor(RBBP7)	4	2.25989	0.00947389	HIST1H3J, HIST1H3I, HIST1H3C, HIST1H4E	37	29	2323	8.65983	0.695743	0.146776	0.108027
DIP	10765:lysine demethylase 5B(KDM5B)	3	1.69492	0.00972042	HIST1H3J, HIST1H3I, HIST1H3C	37	10	2323	18.8351	0.705064	0.146776	0.108027
DIP	4678:nuclear autoantigenic sperm protein(NASP)	3	1.69492	0.00972042	HIST1H3J, HIST1H3I, HIST1H3C	37	10	2323	18.8351	0.705064	0.146776	0.108027
INTERPRO	IPR000164:Histone H3	3	1.69492	0.0123061	HIST1H3J, HIST1H3I, HIST1H3C	167	19	18559	17.5471	0.995364	0.667608	0.66607
GOTERM_BP_DIRECT	GO:0045814~negative regulation of gene expression, epigenetic	4	2.25989	0.0128163	HIST1H3J, HIST1H3I, HIST1H3C, HIST1H4E	165	50	16792	8.14158	0.999999	0.501208	0.496173
DIP	1616:death domain associated protein(DAXX)	4	2.25989	0.0135586	HIST1H3J, HIST1H3I, HIST1H3C, HIST1H4E	37	33	2323	7.61016	0.818485	0.146776	0.108027
DIP	4869:nucleophosmin(NPM1)	3	1.69492	0.0139817	HIST1H3J, HIST1H3I, HIST1H3C	37	12	2323	15.6959	0.827963	0.146776	0.108027
DIP	8208:chromatin assembly factor 1 subunit B(CHAF1B)	3	1.69492	0.0139817	HIST1H3J, HIST1H3I, HIST1H3C	37	12	2323	15.6959	0.827963	0.146776	0.108027
KEGG_PATHWAY	hsa05202:Transcriptional misregulation in cancer	7	3.9548	0.0151482	MAF, HIST1H3J, FUS, SIX1, HIST1H3I, WHSC1, HIST1H3C	84	167	6879	3.43263	0.75446	0.232272	0.224698
SMART	SM00428:H3	3	1.69492	0.0170431	HIST1H3J, HIST1H3I, HIST1H3C	108	19	10057	14.7032	0.863856	0.491064	0.491064
DIP	5579:protein kinase C beta(PRKCB)	3	1.69492	0.0189067	HIST1H3J, HIST1H3I, HIST1H3C	37	14	2323	13.4537	0.908	0.146776	0.108027
DIP	10036:chromatin assembly factor 1 subunit A(CHAF1A)	3	1.69492	0.0216048	HIST1H3J, HIST1H3I, HIST1H3C	37	15	2323	12.5568	0.934794	0.146776	0.108027
GOTERM_BP_DIRECT	GO:0045815~positive regulation of gene expression, epigenetic	4	2.25989	0.0227258	HIST1H3J, HIST1H3I, HIST1H3C, HIST1H4E	165	62	16792	6.56579	1	0.67256	0.665803
DIP	5928:RB binding protein 4, chromatin remodeling factor(RBBP4)	3	1.69492	0.024453	HIST1H3J, HIST1H3I, HIST1H3C	37	16	2323	11.772	0.954708	0.146776	0.108027
DIP	84733:chromobox 2(CBX2)	3	1.69492	0.024453	HIST1H3J, HIST1H3I, HIST1H3C	37	16	2323	11.772	0.954708	0.146776	0.108027
DIP	8535:chromobox 4(CBX4)	3	1.69492	0.024453	HIST1H3J, HIST1H3I, HIST1H3C	37	16	2323	11.772	0.954708	0.146776	0.108027
DIP	142:poly(ADP-ribose) polymerase 1(PARP1)	3	1.69492	0.0274463	HIST1H3J, HIST1H3I, HIST1H3C	37	17	2323	11.0795	0.969154	0.146776	0.108027
DIP	23466:chromobox 6(CBX6)	3	1.69492	0.0274463	HIST1H3J, HIST1H3I, HIST1H3C	37	17	2323	11.0795	0.969154	0.146776	0.108027
DIP	2547:X-ray repair cross complementing 6(XRCC6)	3	1.69492	0.0274463	HIST1H3J, HIST1H3I, HIST1H3C	37	17	2323	11.0795	0.969154	0.146776	0.108027
DIP	5591:protein kinase, DNA-activated, catalytic polypeptide(PRKDC)	3	1.69492	0.0274463	HIST1H3J, HIST1H3I, HIST1H3C	37	17	2323	11.0795	0.969154	0.146776	0.108027
GOTERM_BP_DIRECT	GO:0044267~cellular protein metabolic process	5	2.82486	0.0285439	HIST1H3J, HIST1H3I, RPS27A, HIST1H3C, HIST1H4E	165	118	16792	4.31228	1	0.756493	0.748893
DIP	23028:lysine demethylase 1A(KDM1A)	3	1.69492	0.0305798	HIST1H3J, HIST1H3I, HIST1H3C	37	18	2323	10.464	0.979393	0.146776	0.108027
DIP	7520:X-ray repair cross complementing 5(XRCC5)	3	1.69492	0.0305798	HIST1H3J, HIST1H3I, HIST1H3C	37	18	2323	10.464	0.979393	0.146776	0.108027
DIP	23492:chromobox 7(CBX7)	3	1.69492	0.0338487	HIST1H3J, HIST1H3I, HIST1H3C	37	19	2323	9.91323	0.98649	0.146776	0.108027
GOTERM_CC_DIRECT	GO:0043234~protein complex	9	5.08475	0.0396955	CDC20, HIST1H3J, NASP, NRXN3, HMGB2, SDC1, HIST1H3I, HIST1H3C, HIST1H4E	171	412	18224	2.32805	0.999828	0.274027	0.247137
DIP	57332:chromobox 8(CBX8)	3	1.69492	0.0407739	HIST1H3J, HIST1H3I, HIST1H3C	37	21	2323	8.96911	0.994503	0.146776	0.108027
DIP	121504:histone cluster 4 H4(HIST4H4)	3	1.69492	0.0444212	HIST1H3J, HIST1H3I, HIST1H3C	37	22	2323	8.56143	0.996586	0.146776	0.108027
DIP	554313:histone cluster 2 H4 family member b(HIST2H4B)	3	1.69492	0.0444212	HIST1H3J, HIST1H3I, HIST1H3C	37	22	2323	8.56143	0.996586	0.146776	0.108027
DIP	8294:histone cluster 1 H4 family member i(HIST1H4I)	3	1.69492	0.0444212	HIST1H3J, HIST1H3I, HIST1H3C	37	22	2323	8.56143	0.996586	0.146776	0.108027
DIP	8359:histone cluster 1 H4 family member a(HIST1H4A)	3	1.69492	0.0444212	HIST1H3J, HIST1H3I, HIST1H3C	37	22	2323	8.56143	0.996586	0.146776	0.108027
DIP	8360:histone cluster 1 H4 family member d(HIST1H4D)	3	1.69492	0.0444212	HIST1H3J, HIST1H3I, HIST1H3C	37	22	2323	8.56143	0.996586	0.146776	0.108027
DIP	8361:histone cluster 1 H4 family member f(HIST1H4F)	3	1.69492	0.0444212	HIST1H3J, HIST1H3I, HIST1H3C	37	22	2323	8.56143	0.996586	0.146776	0.108027
DIP	8362:histone cluster 1 H4 family member k(HIST1H4K)	3	1.69492	0.0444212	HIST1H3J, HIST1H3I, HIST1H3C	37	22	2323	8.56143	0.996586	0.146776	0.108027
DIP	8363:histone cluster 1 H4 family member j(HIST1H4J)	3	1.69492	0.0444212	HIST1H3J, HIST1H3I, HIST1H3C	37	22	2323	8.56143	0.996586	0.146776	0.108027
DIP	8364:histone cluster 1 H4 family member c(HIST1H4C)	3	1.69492	0.0444212	HIST1H3J, HIST1H3I, HIST1H3C	37	22	2323	8.56143	0.996586	0.146776	0.108027
DIP	8365:histone cluster 1 H4 family member h(HIST1H4H)	3	1.69492	0.0444212	HIST1H3J, HIST1H3I, HIST1H3C	37	22	2323	8.56143	0.996586	0.146776	0.108027
DIP	8366:histone cluster 1 H4 family member b(HIST1H4B)	3	1.69492	0.0444212	HIST1H3J, HIST1H3I, HIST1H3C	37	22	2323	8.56143	0.996586	0.146776	0.108027
DIP	8367:histone cluster 1 H4 family member e(HIST1H4E)	3	1.69492	0.0444212	HIST1H3J, HIST1H3I, HIST1H3C	37	22	2323	8.56143	0.996586	0.146776	0.108027
DIP	8368:histone cluster 1 H4 family member l(HIST1H4L)	3	1.69492	0.0444212	HIST1H3J, HIST1H3I, HIST1H3C	37	22	2323	8.56143	0.996586	0.146776	0.108027
DIP	8370:histone cluster 2 H4 family member a(HIST2H4A)	3	1.69492	0.0444212	HIST1H3J, HIST1H3I, HIST1H3C	37	22	2323	8.56143	0.996586	0.146776	0.108027
GOTERM_MF_DIRECT	GO:0098641~cadherin binding involved in cell-cell adhesion	7	3.9548	0.0554108	CCNB2, HIST1H3J, ITGA6, HIST1H3I, RPS2, HIST1H3C, PPL	159	290	16881	2.56272	1	1	0.996454
GOTERM_CC_DIRECT	GO:0005913~cell-cell adherens junction	7	3.9548	0.0824537	CCNB2, HIST1H3J, ITGA6, HIST1H3I, RPS2, HIST1H3C, PPL	171	323	18224	2.30963	1	0.441127	0.397839
GOTERM_BP_DIRECT	GO:0031047~gene silencing by RNA	4	2.25989	0.0948929	HIST1H3J, HIST1H3I, HIST1H3C, HIST1H4E	165	111	16792	3.66738	1	1	0.990859
GOTERM_BP_DIRECT	GO:0098609~cell-cell adhesion	6	3.38983	0.126569	CCNB2, HIST1H3J, HIST1H3I, RPS2, HIST1H3C, PPL	165	271	16792	2.2532	1	1	0.990859
GOTERM_BP_DIRECT	GO:0007596~blood coagulation	3	1.69492	0.538993	HIST1H3J, HIST1H3I, HIST1H3C	165	184	16792	1.65929	1	1	0.990859
Annotation Cluster 12	Enrichment Score: 1.6725987809445066
Category	Term	Count	%	PValue	Genes	List Total	Pop Hits	Pop Total	Fold Enrichment	Bonferroni	Benjamini	FDR
BIOGRID_INTERACTION	5230:PGK1~phosphoglycerate kinase 1	5	2.82486	0.0046181	FUS, HNRNPA2B1, HNRNPD, HNRNPA1, TKT	161	68	16152	7.37669	1	0.614721	0.612583
BIOGRID_INTERACTION	10449:ACAA2~acetyl-CoA acyltransferase 2	3	1.69492	0.0421377	HNRNPA2B1, HNRNPA1, TKT	161	33	16152	9.12027	1	1	0.996661
BIOGRID_INTERACTION	3704:ITPA~inosine triphosphatase	3	1.69492	0.0493252	HNRNPA2B1, HNRNPA1, TKT	161	36	16152	8.36025	1	1	0.996661
Annotation Cluster 13	Enrichment Score: 1.6243316999047177
Category	Term	Count	%	PValue	Genes	List Total	Pop Hits	Pop Total	Fold Enrichment	Bonferroni	Benjamini	FDR
KEGG_PATHWAY	hsa04110:Cell cycle	8	4.51977	0.000696658	CCNA2, CDC20, CCNB2, CCNB1, PTTG1, MCM7, BUB1B, BUB1	84	124	6879	5.28341	0.0621027	0.0128185	0.0124005
BIOGRID_INTERACTION	990:CDC6~cell division cycle 6	3	1.69492	0.0375872	CCNA2, CCNB1, MCM7	161	31	16152	9.70868	1	1	0.996661
BIOGRID_INTERACTION	5925:RB1~RB transcriptional corepressor 1	3	1.69492	0.511617	CCNA2, CCNB1, MCM7	161	171	16152	1.76005	1	1	0.996661
Annotation Cluster 14	Enrichment Score: 1.5014192883156823
Category	Term	Count	%	PValue	Genes	List Total	Pop Hits	Pop Total	Fold Enrichment	Bonferroni	Benjamini	FDR
INTERPRO	IPR000463:Cytosolic fatty-acid binding	3	1.69492	0.00990241	CRABP2, FABP5, RBP1	167	17	18559	19.6115	0.986688	0.667608	0.66607
INTERPRO	IPR000566:Lipocalin/cytosolic fatty-acid binding protein domain	3	1.69492	0.0370044	CRABP2, FABP5, RBP1	167	34	18559	9.80574	1	0.985315	0.983045
GOTERM_MF_DIRECT	GO:0005215~transporter activity	6	3.38983	0.0414065	CRABP2, FABP5, RBP1, KIF20A, ATP5G2, STEAP2	159	202	16881	3.15356	0.999994	0.976504	0.969603
INTERPRO	IPR012674:Calycin	3	1.69492	0.0431766	CRABP2, FABP5, RBP1	167	37	18559	9.01068	1	0.985315	0.983045
INTERPRO	IPR011038:Calycin-like	3	1.69492	0.0474888	CRABP2, FABP5, RBP1	167	39	18559	8.5486	1	0.985315	0.983045
Annotation Cluster 15	Enrichment Score: 1.3794675036607675
Category	Term	Count	%	PValue	Genes	List Total	Pop Hits	Pop Total	Fold Enrichment	Bonferroni	Benjamini	FDR
INTERPRO	IPR011332:Ribosomal protein, zinc-binding domain	3	1.69492	0.00494844	RPS27, RPL37, RPS27A	167	12	18559	27.7829	0.88386	0.429525	0.428535
BIOGRID_INTERACTION	4193:MDM2~MDM2 proto-oncogene	6	3.38983	0.0905937	DIRAS3, RPS27, BUB1B, RPL37, RPS27A, HIST2H2BE	161	240	16152	2.50807	1	1	0.996661
UP_SEQ_FEATURE	zinc finger region:C4-type	3	1.69492	0.162193	RPS27, RPL37, RPS27A	173	84	20063	4.14182	1	1	1
Annotation Cluster 16	Enrichment Score: 1.235889286725696
Category	Term	Count	%	PValue	Genes	List Total	Pop Hits	Pop Total	Fold Enrichment	Bonferroni	Benjamini	FDR
UP_SEQ_FEATURE	domain:EGF-like 3	5	2.82486	0.00414271	RELN, TENM4, NRXN3, FAT3, THBS2	173	76	20063	7.62968	0.962041	0.713745	0.713745
UP_SEQ_FEATURE	domain:EGF-like 2	5	2.82486	0.00723696	RELN, TENM4, NRXN3, FAT3, FBLN2	173	89	20063	6.51523	0.996732	0.713745	0.713745
UP_SEQ_FEATURE	domain:EGF-like 1	5	2.82486	0.0198767	RELN, TENM4, NRXN3, FAT3, THBS2	173	120	20063	4.83213	1	1	1
UP_KEYWORDS	EGF-like domain	6	3.38983	0.0486214	RELN, TENM4, NRXN3, FAT3, THBS2, FBLN2	172	238	20581	3.01656	0.999989	0.327479	0.296019
SMART	SM00181:EGF	6	3.38983	0.0500132	RELN, TENM4, NRXN3, FAT3, THBS2, FBLN2	108	188	10057	2.97193	0.997398	0.926269	0.926269
INTERPRO	IPR000742:Epidermal growth factor-like domain	6	3.38983	0.05681	RELN, TENM4, NRXN3, FAT3, THBS2, FBLN2	167	231	18559	2.88654	1	0.985315	0.983045
INTERPRO	IPR013320:Concanavalin A-like lectin/glucanase, subgroup	6	3.38983	0.0576735	NRP1, NRXN3, FAT3, NPTX1, THBS2, MDGA1	167	232	18559	2.8741	1	0.985315	0.983045
INTERPRO	IPR001791:Laminin G domain	3	1.69492	0.100622	NRXN3, FAT3, THBS2	167	60	18559	5.55659	1	1	1
INTERPRO	IPR013032:EGF-like, conserved site	5	2.82486	0.103582	RELN, TENM4, FAT3, THBS2, FBLN2	167	199	18559	2.79225	1	1	1
INTERPRO	IPR000152:EGF-type aspartate/asparagine hydroxylation site	3	1.69492	0.241699	NRXN3, FAT3, FBLN2	167	105	18559	3.17519	1	1	1
INTERPRO	IPR001881:EGF-like calcium-binding	3	1.69492	0.314488	FAT3, THBS2, FBLN2	167	127	18559	2.62516	1	1	1
SMART	SM00179:EGF_CA	3	1.69492	0.392621	FAT3, THBS2, FBLN2	108	127	10057	2.19969	1	1	1
Annotation Cluster 17	Enrichment Score: 1.07215638517643
Category	Term	Count	%	PValue	Genes	List Total	Pop Hits	Pop Total	Fold Enrichment	Bonferroni	Benjamini	FDR
BIOGRID_INTERACTION	7161:TP73~tumor protein p73	5	2.82486	0.00414969	CCNA2, CDC20, CCNB1, FUS, BUB1B	161	66	16152	7.60023	1	0.578536	0.576524
BIOGRID_INTERACTION	203068:TUBB~tubulin beta class I	4	2.25989	0.30728	CDC20, TUBA1B, FUS, BUB1B	161	196	16152	2.04741	1	1	0.996661
BIOGRID_INTERACTION	10576:CCT2~chaperonin containing TCP1 subunit 2	3	1.69492	0.476411	CDC20, FUS, BUB1B	161	161	16152	1.86937	1	1	0.996661
Annotation Cluster 18	Enrichment Score: 1.0367371023998393
Category	Term	Count	%	PValue	Genes	List Total	Pop Hits	Pop Total	Fold Enrichment	Bonferroni	Benjamini	FDR
BIOGRID_INTERACTION	5230:PGK1~phosphoglycerate kinase 1	5	2.82486	0.0046181	FUS, HNRNPA2B1, HNRNPD, HNRNPA1, TKT	161	68	16152	7.37669	1	0.614721	0.612583
BIOGRID_INTERACTION	226:ALDOA~aldolase, fructose-bisphosphate A	3	1.69492	0.163165	FUS, HNRNPA1, TKT	161	73	16152	4.12286	1	1	0.996661
BIOGRID_INTERACTION	2597:GAPDH~glyceraldehyde-3-phosphate dehydrogenase	4	2.25989	0.171588	FUS, TK1, HNRNPA1, TKT	161	144	16152	2.78675	1	1	0.996661
BIOGRID_INTERACTION	3939:LDHA~lactate dehydrogenase A	3	1.69492	0.205926	FUS, HNRNPA1, TKT	161	85	16152	3.54081	1	1	0.996661
BIOGRID_INTERACTION	2023:ENO1~enolase 1	3	1.69492	0.246051	FUS, HNRNPA1, TKT	161	96	16152	3.13509	1	1	0.996661
Annotation Cluster 19	Enrichment Score: 0.9967882767753168
Category	Term	Count	%	PValue	Genes	List Total	Pop Hits	Pop Total	Fold Enrichment	Bonferroni	Benjamini	FDR
UP_SEQ_FEATURE	region of interest:Linker 2	3	1.69492	0.00455794	DES, NEFM, LMNB1	173	12	20063	28.9928	0.972673	0.713745	0.713745
GOTERM_MF_DIRECT	GO:0005198~structural molecule activity	6	3.38983	0.0827304	CLDN11, TUBA1B, DES, EPB41L3, NEFM, LMNB1	159	247	16881	2.57902	1	1	0.996454
INTERPRO	IPR018039:Intermediate filament protein, conserved site	3	1.69492	0.112044	DES, NEFM, LMNB1	167	64	18559	5.2093	1	1	1
UP_SEQ_FEATURE	region of interest:Linker 1	3	1.69492	0.132587	DES, NEFM, LMNB1	173	74	20063	4.70153	1	1	1
UP_SEQ_FEATURE	region of interest:Coil 1A	3	1.69492	0.132587	DES, NEFM, LMNB1	173	74	20063	4.70153	1	1	1
UP_SEQ_FEATURE	region of interest:Coil 1B	3	1.69492	0.132587	DES, NEFM, LMNB1	173	74	20063	4.70153	1	1	1
UP_KEYWORDS	Intermediate filament	3	1.69492	0.134416	DES, NEFM, LMNB1	172	77	20581	4.66196	1	0.591946	0.535078
UP_SEQ_FEATURE	region of interest:Rod	3	1.69492	0.135489	DES, NEFM, LMNB1	173	75	20063	4.63884	1	1	1
UP_SEQ_FEATURE	region of interest:Head	3	1.69492	0.141335	DES, NEFM, LMNB1	173	77	20063	4.51835	1	1	1
UP_SEQ_FEATURE	region of interest:Tail	3	1.69492	0.147234	DES, NEFM, LMNB1	173	79	20063	4.40397	1	1	1
INTERPRO	IPR001664:Intermediate filament protein	3	1.69492	0.154289	DES, NEFM, LMNB1	167	78	18559	4.2743	1	1	1
SMART	SM01391:SM01391	3	1.69492	0.189788	DES, NEFM, LMNB1	108	75	10057	3.72481	1	1	1
Annotation Cluster 20	Enrichment Score: 0.9759440240737302
Category	Term	Count	%	PValue	Genes	List Total	Pop Hits	Pop Total	Fold Enrichment	Bonferroni	Benjamini	FDR
BIOGRID_INTERACTION	5230:PGK1~phosphoglycerate kinase 1	5	2.82486	0.0046181	FUS, HNRNPA2B1, HNRNPD, HNRNPA1, TKT	161	68	16152	7.37669	1	0.614721	0.612583
BIOGRID_INTERACTION	5725:PTBP1~polypyrimidine tract binding protein 1	5	2.82486	0.010504	SFPQ, RPS27, HNRNPA2B1, HNRNPD, HNRNPA1	161	86	16152	5.83273	1	1	0.996661
BIOGRID_INTERACTION	220988:HNRNPA3~heterogeneous nuclear ribonucleoprotein A3	5	2.82486	0.013208	SFPQ, FUS, HNRNPA2B1, HNRNPD, HNRNPA1	161	92	16152	5.45234	1	1	0.996661
BIOGRID_INTERACTION	3184:HNRNPD~heterogeneous nuclear ribonucleoprotein D	5	2.82486	0.0231372	SFPQ, FUS, HNRNPA2B1, HNRNPD, HNRNPA1	161	109	16152	4.60197	1	1	0.996661
INTERPRO	IPR012677:Nucleotide-binding, alpha-beta plait	7	3.9548	0.0316343	SFPQ, FUS, HNRNPA2B1, HNRNPD, SYNJ2, HNRNPA1, RPS24	167	264	18559	2.94667	0.999999	0.980662	0.978402
BIOGRID_INTERACTION	10262:SF3B4~splicing factor 3b subunit 4	4	2.25989	0.0334083	TCERG1, FUS, HNRNPD, RPS2	161	71	16152	5.652	1	1	0.996661
BIOGRID_INTERACTION	3185:HNRNPF~heterogeneous nuclear ribonucleoprotein F	5	2.82486	0.0348704	CDC20, FUS, HNRNPA2B1, HNRNPD, HNRNPA1	161	124	16152	4.04528	1	1	0.996661
BIOGRID_INTERACTION	3191:HNRNPL~heterogeneous nuclear ribonucleoprotein L	4	2.25989	0.0396636	FUS, HNRNPA2B1, HNRNPD, HNRNPA1	161	76	16152	5.28016	1	1	0.996661
BIOGRID_INTERACTION	3192:HNRNPU~heterogeneous nuclear ribonucleoprotein U	6	3.38983	0.0400508	TCERG1, RPS27, FUS, HNRNPD, RPL35, HNRNPA1	161	189	16152	3.18486	1	1	0.996661
BIOGRID_INTERACTION	3182:HNRNPAB~heterogeneous nuclear ribonucleoprotein A/B	4	2.25989	0.040981	PTTG1, HNRNPA2B1, HNRNPD, HNRNPA1	161	77	16152	5.21158	1	1	0.996661
UP_KEYWORDS	RNA-binding	11	6.21469	0.0513607	SFPQ, FUS, HNRNPA2B1, HNRNPD, RPL35A, RPL37, SYNJ2, RPL8, HNRNPA1, RPS11, APOBEC3B	172	665	20581	1.97929	0.999994	0.336046	0.303762
INTERPRO	IPR000504:RNA recognition motif domain	6	3.38983	0.0529583	SFPQ, FUS, HNRNPA2B1, HNRNPD, SYNJ2, HNRNPA1	167	226	18559	2.9504	1	0.985315	0.983045
BIOGRID_INTERACTION	27316:RBMX~RNA binding motif protein, X-linked	4	2.25989	0.055343	FUS, HNRNPD, FOXM1, HNRNPA1	161	87	16152	4.61255	1	1	0.996661
BIOGRID_INTERACTION	4904:YBX1~Y-box binding protein 1	5	2.82486	0.0584906	FUS, HNRNPA2B1, HNRNPD, RPS2, HIST1H1C	161	147	16152	3.41235	1	1	0.996661
BIOGRID_INTERACTION	4841:NONO~non-POU domain containing, octamer-binding	4	2.25989	0.066636	TCERG1, SFPQ, FUS, HNRNPA1	161	94	16152	4.26906	1	1	0.996661
GOTERM_BP_DIRECT	GO:0010467~gene expression	3	1.69492	0.0798948	HNRNPA2B1, HNRNPD, HNRNPA1	165	48	16792	6.36061	1	1	0.990859
BIOGRID_INTERACTION	3178:HNRNPA1~heterogeneous nuclear ribonucleoprotein A1	5	2.82486	0.0873328	SFPQ, HNRNPA2B1, HNRNPD, RPL38, HNRNPA1	161	169	16152	2.96814	1	1	0.996661
BIOGRID_INTERACTION	1938:EEF2~eukaryotic translation elongation factor 2	4	2.25989	0.0882041	FUS, HNRNPD, BUB1B, HNRNPA1	161	106	16152	3.78577	1	1	0.996661
UP_SEQ_FEATURE	domain:RRM 1	4	2.25989	0.0925718	SFPQ, HNRNPA2B1, HNRNPD, HNRNPA1	173	125	20063	3.71108	1	1	1
UP_SEQ_FEATURE	domain:RRM 2	4	2.25989	0.0925718	SFPQ, HNRNPA2B1, HNRNPD, HNRNPA1	173	125	20063	3.71108	1	1	1
BIOGRID_INTERACTION	6421:SFPQ~splicing factor proline and glutamine rich	4	2.25989	0.0979554	TCERG1, SFPQ, FUS, HNRNPA1	161	111	16152	3.61524	1	1	0.996661
BIOGRID_INTERACTION	11051:NUDT21~nudix hydrolase 21	3	1.69492	0.103116	TCERG1, FUS, HNRNPA1	161	55	16152	5.47216	1	1	0.996661
BIOGRID_INTERACTION	11052:CPSF6~cleavage and polyadenylation specific factor 6	3	1.69492	0.103116	TCERG1, FUS, HNRNPA1	161	55	16152	5.47216	1	1	0.996661
GOTERM_MF_DIRECT	GO:0000166~nucleotide binding	7	3.9548	0.108911	SFPQ, FUS, HNRNPA2B1, HNRNPD, SYNJ2, HNRNPA1, RPS24	159	348	16881	2.1356	1	1	0.996454
BIOGRID_INTERACTION	10492:SYNCRIP~synaptotagmin binding cytoplasmic RNA interacting protein	4	2.25989	0.114412	SYT1, FUS, HNRNPD, HNRNPA1	161	119	16152	3.3722	1	1	0.996661
BIOGRID_INTERACTION	9987:HNRNPDL~heterogeneous nuclear ribonucleoprotein D like	3	1.69492	0.119123	FUS, HNRNPA2B1, HNRNPA1	161	60	16152	5.01615	1	1	0.996661
GOTERM_CC_DIRECT	GO:0030529~intracellular ribonucleoprotein complex	4	2.25989	0.134322	HNRNPA2B1, HNRNPD, RPL27, HNRNPA1	171	136	18224	3.1345	1	0.648867	0.585193
GOTERM_MF_DIRECT	GO:0003723~RNA binding	9	5.08475	0.141776	FUS, HNRNPA2B1, HNRNPD, RPL38, RPL37, SYNJ2, RPS2, RPL8, HNRNPA1	159	547	16881	1.74685	1	1	0.996454
BIOGRID_INTERACTION	3187:HNRNPH1~heterogeneous nuclear ribonucleoprotein H1 (H)	4	2.25989	0.143165	TCERG1, FUS, HNRNPA2B1, HNRNPA1	161	132	16152	3.04009	1	1	0.996661
BIOGRID_INTERACTION	3189:HNRNPH3~heterogeneous nuclear ribonucleoprotein H3	3	1.69492	0.145874	HNRNPA2B1, HNRNPD, HNRNPA1	161	68	16152	4.42601	1	1	0.996661
BIOGRID_INTERACTION	11338:U2AF2~U2 small nuclear RNA auxiliary factor 2	4	2.25989	0.150115	TCERG1, SFPQ, HNRNPD, RPS24	161	135	16152	2.97253	1	1	0.996661
UP_SEQ_FEATURE	compositionally biased region:Gly-rich	5	2.82486	0.170867	MAF, FUS, HNRNPA2B1, HNRNPD, HNRNPA1	173	252	20063	2.30101	1	1	1
BIOGRID_INTERACTION	3312:HSPA8~heat shock protein family A (Hsp70) member 8	6	3.38983	0.172579	CDC20, TCERG1, FUS, STMN1, HNRNPD, HNRNPA1	161	297	16152	2.02673	1	1	0.996661
BIOGRID_INTERACTION	10949:HNRNPA0~heterogeneous nuclear ribonucleoprotein A0	3	1.69492	0.1808	RPS27, HNRNPD, HNRNPA1	161	78	16152	3.85858	1	1	0.996661
SMART	SM00360:RRM	5	2.82486	0.189241	SFPQ, FUS, HNRNPA2B1, HNRNPD, HNRNPA1	108	212	10057	2.19624	1	1	1
BIOGRID_INTERACTION	3329:HSPD1~heat shock protein family D (Hsp60) member 1	4	2.25989	0.191279	CDC20, FUS, HNRNPA1, PTMS	161	152	16152	2.64008	1	1	0.996661
BIOGRID_INTERACTION	3190:HNRNPK~heterogeneous nuclear ribonucleoprotein K	4	2.25989	0.214634	TCERG1, FUS, HNRNPD, HNRNPA1	161	161	16152	2.4925	1	1	0.996661
BIOGRID_INTERACTION	6633:SNRPD2~small nuclear ribonucleoprotein D2 polypeptide	3	1.69492	0.227746	SFPQ, FUS, HNRNPA1	161	91	16152	3.30735	1	1	0.996661
BIOGRID_INTERACTION	60:ACTB~actin beta	4	2.25989	0.282723	FUS, HNRNPD, TK1, HNRNPA1	161	187	16152	2.14595	1	1	0.996661
GOTERM_BP_DIRECT	GO:0000398~mRNA splicing, via spliceosome	4	2.25989	0.369249	FUS, HNRNPA2B1, HNRNPD, HNRNPA1	165	222	16792	1.83369	1	1	0.990859
BIOGRID_INTERACTION	3309:HSPA5~heat shock protein family A (Hsp70) member 5	4	2.25989	0.40446	CDC20, TCERG1, FUS, HNRNPA1	161	232	16152	1.72971	1	1	0.996661
BIOGRID_INTERACTION	3313:HSPA9~heat shock protein family A (Hsp70) member 9	3	1.69492	0.422045	CDC20, FUS, HNRNPA1	161	145	16152	2.07565	1	1	0.996661
BIOGRID_INTERACTION	3181:HNRNPA2B1~heterogeneous nuclear ribonucleoprotein A2/B1	3	1.69492	0.435596	SFPQ, HNRNPD, HNRNPA1	161	149	16152	2.01993	1	1	0.996661
GOTERM_BP_DIRECT	GO:0006397~mRNA processing	3	1.69492	0.5234	SFPQ, HNRNPA2B1, HNRNPA1	165	179	16792	1.70564	1	1	0.990859
UP_KEYWORDS	mRNA splicing	3	1.69492	0.638669	SFPQ, HNRNPA2B1, HNRNPA1	172	260	20581	1.38066	1	1	0.907895
GOTERM_MF_DIRECT	GO:0003676~nucleic acid binding	9	5.08475	0.709746	SFPQ, FUS, PRDM6, HNRNPA2B1, ENPP2, HNRNPD, DPF3, SYNJ2, HNRNPA1	159	985	16881	0.970079	1	1	0.996454
UP_KEYWORDS	mRNA processing	3	1.69492	0.765525	SFPQ, HNRNPA2B1, HNRNPA1	172	332	20581	1.08124	1	1	0.907895
Annotation Cluster 21	Enrichment Score: 0.9605078559077719
Category	Term	Count	%	PValue	Genes	List Total	Pop Hits	Pop Total	Fold Enrichment	Bonferroni	Benjamini	FDR
UP_SEQ_FEATURE	repeat:LRR 9	5	2.82486	0.0283678	IGSF10, CENPE, LRRN3, SLITRK5, LRRC2	173	134	20063	4.32728	1	1	1
UP_SEQ_FEATURE	repeat:LRR 8	5	2.82486	0.0386706	IGSF10, CENPE, LRRN3, SLITRK5, LRRC2	173	148	20063	3.91794	1	1	1
UP_SEQ_FEATURE	repeat:LRR 12	4	2.25989	0.0423143	IGSF10, CENPE, LRRN3, SLITRK5	173	90	20063	5.15427	1	1	1
UP_SEQ_FEATURE	repeat:LRR 11	4	2.25989	0.0561317	IGSF10, CENPE, LRRN3, SLITRK5	173	101	20063	4.59291	1	1	1
UP_SEQ_FEATURE	repeat:LRR 7	5	2.82486	0.0651261	IGSF10, CENPE, LRRN3, SLITRK5, LRRC2	173	176	20063	3.29463	1	1	1
UP_SEQ_FEATURE	repeat:LRR 4	6	3.38983	0.0689368	IGSF10, CENPE, LRRN3, ANP32A, SLITRK5, LRRC2	173	255	20063	2.72873	1	1	1
UP_SEQ_FEATURE	repeat:LRR 10	4	2.25989	0.0779553	IGSF10, CENPE, LRRN3, SLITRK5	173	116	20063	3.999	1	1	1
UP_SEQ_FEATURE	repeat:LRR 6	5	2.82486	0.106308	IGSF10, CENPE, LRRN3, SLITRK5, LRRC2	173	209	20063	2.77443	1	1	1
UP_SEQ_FEATURE	repeat:LRR 3	6	3.38983	0.118639	IGSF10, CENPE, LRRN3, ANP32A, SLITRK5, LRRC2	173	302	20063	2.30406	1	1	1
UP_SEQ_FEATURE	repeat:LRR 13	3	1.69492	0.135489	IGSF10, CENPE, SLITRK5	173	75	20063	4.63884	1	1	1
UP_SEQ_FEATURE	repeat:LRR 5	5	2.82486	0.137392	IGSF10, CENPE, LRRN3, SLITRK5, LRRC2	173	231	20063	2.5102	1	1	1
UP_SEQ_FEATURE	repeat:LRR 1	6	3.38983	0.142394	IGSF10, CENPE, LRRN3, ANP32A, SLITRK5, LRRC2	173	321	20063	2.16768	1	1	1
UP_SEQ_FEATURE	repeat:LRR 2	6	3.38983	0.143874	IGSF10, CENPE, LRRN3, ANP32A, SLITRK5, LRRC2	173	322	20063	2.16095	1	1	1
INTERPRO	IPR000483:Cysteine-rich flanking region, C-terminal	3	1.69492	0.17004	IGSF10, LRRN3, SLITRK5	167	83	18559	4.01681	1	1	1
INTERPRO	IPR001611:Leucine-rich repeat	5	2.82486	0.209756	IGSF10, LRRN3, ANP32A, SLITRK5, LRRC2	167	263	18559	2.11277	1	1	1
INTERPRO	IPR003591:Leucine-rich repeat, typical subtype	4	2.25989	0.213622	IGSF10, LRRN3, SLITRK5, LRRC2	167	178	18559	2.49734	1	1	1
SMART	SM00082:LRRCT	3	1.69492	0.220898	IGSF10, LRRN3, SLITRK5	108	83	10057	3.3658	1	1	1
UP_KEYWORDS	Leucine-rich repeat	5	2.82486	0.259168	IGSF10, LRRN3, ANP32A, SLITRK5, LRRC2	172	311	20581	1.92375	1	0.871773	0.788022
SMART	SM00369:LRR_TYP	4	2.25989	0.294159	IGSF10, LRRN3, SLITRK5, LRRC2	108	178	10057	2.09259	1	1	1
Annotation Cluster 22	Enrichment Score: 0.9584966456465178
Category	Term	Count	%	PValue	Genes	List Total	Pop Hits	Pop Total	Fold Enrichment	Bonferroni	Benjamini	FDR
BIOGRID_INTERACTION	5230:PGK1~phosphoglycerate kinase 1	5	2.82486	0.0046181	FUS, HNRNPA2B1, HNRNPD, HNRNPA1, TKT	161	68	16152	7.37669	1	0.614721	0.612583
BIOGRID_INTERACTION	213:ALB~albumin	3	1.69492	0.0493252	FUS, TK1, HNRNPA1	161	36	16152	8.36025	1	1	0.996661
BIOGRID_INTERACTION	2597:GAPDH~glyceraldehyde-3-phosphate dehydrogenase	4	2.25989	0.171588	FUS, TK1, HNRNPA1, TKT	161	144	16152	2.78675	1	1	0.996661
BIOGRID_INTERACTION	506:ATP5B~ATP synthase, H+ transporting, mitochondrial F1 complex, beta polypeptide	3	1.69492	0.224096	FUS, TK1, HNRNPA1	161	90	16152	3.3441	1	1	0.996661
BIOGRID_INTERACTION	1915:EEF1A1~eukaryotic translation elongation factor 1 alpha 1	5	2.82486	0.268344	FUS, RPS2, TK1, HNRNPA1, RPS11	161	265	16152	1.89289	1	1	0.996661
BIOGRID_INTERACTION	60:ACTB~actin beta	4	2.25989	0.282723	FUS, HNRNPD, TK1, HNRNPA1	161	187	16152	2.14595	1	1	0.996661
BIOGRID_INTERACTION	5315:PKM~pyruvate kinase, muscle	3	1.69492	0.293776	FUS, TK1, HNRNPA1	161	109	16152	2.76118	1	1	0.996661
Annotation Cluster 23	Enrichment Score: 0.9272235368697319
Category	Term	Count	%	PValue	Genes	List Total	Pop Hits	Pop Total	Fold Enrichment	Bonferroni	Benjamini	FDR
GOTERM_MF_DIRECT	GO:0005215~transporter activity	6	3.38983	0.0414065	CRABP2, FABP5, RBP1, KIF20A, ATP5G2, STEAP2	159	202	16881	3.15356	0.999994	0.976504	0.969603
UP_KEYWORDS	Lipid-binding	5	2.82486	0.0965843	RACGAP1, FABP5, RBP1, ATP5G2, NR3C2	172	209	20581	2.86261	1	0.502677	0.454385
GOTERM_MF_DIRECT	GO:0008289~lipid binding	3	1.69492	0.413384	FABP5, RBP1, ATP5G2	159	151	16881	2.10933	1	1	0.996454
Annotation Cluster 24	Enrichment Score: 0.8174210468652297
Category	Term	Count	%	PValue	Genes	List Total	Pop Hits	Pop Total	Fold Enrichment	Bonferroni	Benjamini	FDR
INTERPRO	IPR003961:Fibronectin, type III	6	3.38983	0.03861	EPHA4, LRRN3, NCAM2, MDGA1, EPHA3, CRLF1	167	207	18559	3.22121	1	0.985315	0.983045
UP_SEQ_FEATURE	domain:Fibronectin type-III 2	4	2.25989	0.106439	EPHA4, NCAM2, EPHA3, CRLF1	173	133	20063	3.48785	1	1	1
UP_SEQ_FEATURE	domain:Fibronectin type-III 1	4	2.25989	0.108226	EPHA4, NCAM2, EPHA3, CRLF1	173	134	20063	3.46182	1	1	1
SMART	SM00060:FN3	4	2.25989	0.214205	EPHA4, NCAM2, EPHA3, CRLF1	108	150	10057	2.48321	1	1	1
INTERPRO	IPR013783:Immunoglobulin-like fold	7	3.9548	0.858883	IGSF10, EPHA4, LRRN3, NCAM2, MDGA1, EPHA3, CRLF1	167	951	18559	0.818004	1	1	1
Annotation Cluster 25	Enrichment Score: 0.7960203844980689
Category	Term	Count	%	PValue	Genes	List Total	Pop Hits	Pop Total	Fold Enrichment	Bonferroni	Benjamini	FDR
GOTERM_BP_DIRECT	GO:0000122~negative regulation of transcription from RNA polymerase II promoter	14	7.9096	0.0243711	TCERG1, SIX1, SOX11, FOXM1, SFPQ, MAF, NFIB, HNRNPA2B1, RARB, WHSC1, RPS27A, MDFI, E2F8, HIST1H1C	165	720	16792	1.97886	1	0.689309	0.682384
UP_KEYWORDS	Activator	10	5.64972	0.100607	TCERG1, SFPQ, MAF, MYRF, EYA2, NFIB, DPF3, SIX1, FOXM1, E2F8	172	661	20581	1.81024	1	0.510934	0.461848
GOTERM_BP_DIRECT	GO:0006366~transcription from RNA polymerase II promoter	8	4.51977	0.236293	TCERG1, MAF, PTTG1, NFIB, SIX1, SOX11, SSRP1, FOXM1	165	513	16792	1.58705	1	1	0.990859
GOTERM_MF_DIRECT	GO:0003700~transcription factor activity, sequence-specific DNA binding	12	6.77966	0.289188	MAF, PTTG1, MYRF, NFIB, HMGB2, SIX1, SOX11, FOXM1, HOXB8, TBX4, NR3C2, E2F8	159	961	16881	1.32574	1	1	0.996454
GOTERM_BP_DIRECT	GO:0045944~positive regulation of transcription from RNA polymerase II promoter	10	5.64972	0.624835	MAF, NFIB, HMGB2, RARB, SIX1, ITGA6, SOX11, FOXM1, RPS27A, E2F8	165	981	16792	1.03741	1	1	0.990859
Annotation Cluster 26	Enrichment Score: 0.7473983493981406
Category	Term	Count	%	PValue	Genes	List Total	Pop Hits	Pop Total	Fold Enrichment	Bonferroni	Benjamini	FDR
UP_SEQ_FEATURE	short sequence motif:PDZ-binding	3	1.69492	0.141335	EFNB1, EPHA4, EPHA3	173	77	20063	4.51835	1	1	1
KEGG_PATHWAY	hsa04360:Axon guidance	4	2.25989	0.197437	EFNB1, EPHA4, NRP1, EPHA3	84	127	6879	2.5793	1	1	0.978022
GOTERM_BP_DIRECT	GO:0048013~ephrin receptor signaling pathway	3	1.69492	0.205176	EFNB1, EPHA4, EPHA3	165	86	16792	3.55011	1	1	0.990859
Annotation Cluster 27	Enrichment Score: 0.6263488634352028
Category	Term	Count	%	PValue	Genes	List Total	Pop Hits	Pop Total	Fold Enrichment	Bonferroni	Benjamini	FDR
UP_KEYWORDS	Oxidoreductase	8	4.51977	0.211108	CYB5R2, FADS2, ALDH1A3, AKR1B10, SCD, CYP1B1, FMO2, STEAP2	172	582	20581	1.64477	1	0.792522	0.716384
UP_KEYWORDS	FAD	3	1.69492	0.232398	CYB5R2, FMO2, STEAP2	172	110	20581	3.26337	1	0.804061	0.726815
UP_KEYWORDS	Flavoprotein	3	1.69492	0.269287	CYB5R2, FMO2, STEAP2	172	122	20581	2.94238	1	0.880955	0.796322
Annotation Cluster 28	Enrichment Score: 0.6070931879065056
Category	Term	Count	%	PValue	Genes	List Total	Pop Hits	Pop Total	Fold Enrichment	Bonferroni	Benjamini	FDR
UP_KEYWORDS	Activator	10	5.64972	0.100607	TCERG1, SFPQ, MAF, MYRF, EYA2, NFIB, DPF3, SIX1, FOXM1, E2F8	172	661	20581	1.81024	1	0.510934	0.461848
UP_KEYWORDS	Repressor	9	5.08475	0.121051	TCERG1, SFPQ, MAF, ANP32A, PRDM6, BIRC5, DPF3, SIX1, E2F8	172	592	20581	1.81911	1	0.554413	0.501151
UP_KEYWORDS	Transcription regulation	24	13.5593	0.220559	TCERG1, MYRF, ANP32A, EYA2, PRDM6, HMGB2, HMGB3, SIX1, SOX11, SSRP1, FOXM1, TBX4, NR3C2, SFPQ, MAF, NFIB, HNRNPD, BIRC5, DPF3, RARB, MAP3K9, WHSC1, HOXB8, E2F8	172	2332	20581	1.23146	1	0.799696	0.72287
UP_KEYWORDS	Transcription	24	13.5593	0.262674	TCERG1, MYRF, ANP32A, EYA2, PRDM6, HMGB2, HMGB3, SIX1, SOX11, SSRP1, FOXM1, TBX4, NR3C2, SFPQ, MAF, NFIB, HNRNPD, BIRC5, DPF3, RARB, MAP3K9, WHSC1, HOXB8, E2F8	172	2398	20581	1.19757	1	0.871773	0.788022
GOTERM_MF_DIRECT	GO:0003700~transcription factor activity, sequence-specific DNA binding	12	6.77966	0.289188	MAF, PTTG1, MYRF, NFIB, HMGB2, SIX1, SOX11, FOXM1, HOXB8, TBX4, NR3C2, E2F8	159	961	16881	1.32574	1	1	0.996454
GOTERM_BP_DIRECT	GO:0006351~transcription, DNA-templated	21	11.8644	0.44834	MYRF, ANP32A, EYA2, PRDM6, HMGB2, HMGB3, FOXM1, TBX4, NR3C2, SFPQ, MAF, NFIB, HNRNPD, BIRC5, DPF3, RARB, MAP3K9, WHSC1, HOXB8, PTMA, E2F8	165	1955	16792	1.09318	1	1	0.990859
GOTERM_BP_DIRECT	GO:0006355~regulation of transcription, DNA-templated	15	8.47458	0.61521	CRABP2, ANP32A, EYA2, HMGB2, HMGB3, SIX1, SSRP1, TBX4, NR3C2, PTTG1, HNRNPD, DPF3, RARB, MAP3K9, HOXB8	165	1504	16792	1.01499	1	1	0.990859
Annotation Cluster 29	Enrichment Score: 0.5972723553568006
Category	Term	Count	%	PValue	Genes	List Total	Pop Hits	Pop Total	Fold Enrichment	Bonferroni	Benjamini	FDR
UP_KEYWORDS	Fatty acid biosynthesis	3	1.69492	0.0694727	FADS2, PTGIS, SCD	172	52	20581	6.90329	1	0.38803	0.350752
UP_KEYWORDS	Lipid biosynthesis	4	2.25989	0.140688	CYB5R2, FADS2, PTGIS, SCD	172	156	20581	3.06813	1	0.607879	0.54948
UP_KEYWORDS	Fatty acid metabolism	3	1.69492	0.275443	FADS2, PTGIS, SCD	172	124	20581	2.89493	1	0.888402	0.803053
GOTERM_BP_DIRECT	GO:0055114~oxidation-reduction process	8	4.51977	0.357842	CYB5R2, FADS2, ALDH1A3, AKR1B10, PTGIS, SCD, CYP1B1, STEAP2	165	592	16792	1.37527	1	1	0.990859
UP_KEYWORDS	Lipid metabolism	5	2.82486	0.486149	CYB5R2, FADS2, PTGIS, SCD, ENPP2	172	433	20581	1.38172	1	1	0.907895
GOTERM_CC_DIRECT	GO:0005789~endoplasmic reticulum membrane	9	5.08475	0.55693	CYB5R2, FADS2, PTGIS, MYRF, SCD, CYP1B1, TMTC2, FMO2, NR3C2	171	862	18224	1.11271	1	1	0.906103
Annotation Cluster 30	Enrichment Score: 0.589306486368007
Category	Term	Count	%	PValue	Genes	List Total	Pop Hits	Pop Total	Fold Enrichment	Bonferroni	Benjamini	FDR
UP_KEYWORDS	Glycoprotein	50	28.2486	0.0264895	NRP1, TENM4, MCM7, SLC7A14, BMPER, ENPP2, NEFM, EPHA4, POSTN, EPDR1, PRSS12, HIST2H2BF, HIST2H2BE, SFRP1, CDCP1, HIST1H2BF, HIST1H2BH, ITGA6, HIST1H2BB, B4GALT6, EPHA3, HIST1H2BM, HIST1H2BO, MYRF, PCDH10, HIST1H2BL, NRXN3, TMTC2, THBS2, FBLN2, EFNB1, RELN, PDPN, ST8SIA4, SPOCK1, SLITRK5, NPTX1, NCAM2, CSMD2, SLC38A5, LRRN3, SYT1, PCDH9, APCDD1L, IGSF10, TSPAN18, SDC1, FAT3, MDGA1, CRLF1	172	4551	20581	1.31462	0.997862	0.209176	0.18908
UP_KEYWORDS	Secreted	21	11.8644	0.200228	NRP1, POSTN, HTRA3, RARRES2, HMGB2, EPDR1, MIF, PRSS12, FBLN2, IGSF10, SFRP1, CDCP1, RELN, AKR1B10, BMPER, HNRNPA2B1, ENPP2, SPOCK1, SDC1, EPHA3, CRLF1	172	1965	20581	1.27878	1	0.777157	0.702496
UP_SEQ_FEATURE	signal peptide	33	18.6441	0.276584	NRP1, PCDH10, HTRA3, NRXN3, THBS2, FBLN2, EFNB1, RELN, BMPER, PDPN, ENPP2, SLITRK5, SPOCK1, NCAM2, NPTX1, EPHA4, POSTN, LRRN3, PCDH9, RARRES2, APCDD1L, EPDR1, PRSS12, IGSF10, SFRP1, TMIE, CDCP1, SDC1, ITGA6, FAT3, MDGA1, CRLF1, EPHA3	173	3346	20063	1.14377	1	1	1
UP_KEYWORDS	Signal	38	21.4689	0.349687	NRP1, PCDH10, HTRA3, NRXN3, TMTC2, THBS2, FBLN2, EFNB1, RELN, BMPER, PDPN, ST8SIA4, ENPP2, SLITRK5, SPOCK1, NCAM2, NPTX1, EPHA4, POSTN, PTGIS, LRRN3, PCDH9, RARRES2, APCDD1L, EPDR1, SOX11, SYNJ2, PRSS12, IGSF10, SFRP1, TMIE, CDCP1, SDC1, ITGA6, FAT3, MDGA1, CRLF1, EPHA3	172	4160	20581	1.09302	1	1	0.907895
UP_SEQ_FEATURE	glycosylation site:N-linked (GlcNAc...)	38	21.4689	0.477798	NRP1, TENM4, PCDH10, NRXN3, SLC7A14, TMTC2, THBS2, FBLN2, EFNB1, RELN, BMPER, ST8SIA4, ENPP2, SLITRK5, NCAM2, NPTX1, CSMD2, SLC38A5, EPHA4, POSTN, SYT1, LRRN3, PCDH9, RARRES1, APCDD1L, EPDR1, PRSS12, IGSF10, SFRP1, CDCP1, TSPAN18, SDC1, ITGA6, FAT3, B4GALT6, MDGA1, CRLF1, EPHA3	173	4234	20063	1.04084	1	1	1
UP_KEYWORDS	Disulfide bond	30	16.9492	0.493599	NRP1, TENM4, HMGB2, NRXN3, HMGB3, THBS2, FBLN2, LMNB1, EFNB1, RELN, ST8SIA4, ENPP2, SPOCK1, NCAM2, NPTX1, CSMD2, POSTN, LRRN3, RARRES2, PRSS12, IGSF10, SFRP1, CDCP1, FABP5, NDUFS5, ITGA6, FAT3, B4GALT6, MDGA1, CRLF1	172	3434	20581	1.04534	1	1	0.907895
UP_SEQ_FEATURE	disulfide bond	25	14.1243	0.619626	NRP1, TENM4, NRXN3, THBS2, FBLN2, EFNB1, RELN, ST8SIA4, ENPP2, SPOCK1, NCAM2, NPTX1, CSMD2, POSTN, LRRN3, PRSS12, IGSF10, SFRP1, CDCP1, FABP5, ITGA6, FAT3, B4GALT6, MDGA1, CRLF1	173	2917	20063	0.993924	1	1	1
Annotation Cluster 31	Enrichment Score: 0.5697220481856003
Category	Term	Count	%	PValue	Genes	List Total	Pop Hits	Pop Total	Fold Enrichment	Bonferroni	Benjamini	FDR
UP_SEQ_FEATURE	domain:Cadherin 6	3	1.69492	0.159179	PCDH9, PCDH10, FAT3	173	83	20063	4.19173	1	1	1
UP_SEQ_FEATURE	domain:Cadherin 5	3	1.69492	0.227312	PCDH9, PCDH10, FAT3	173	105	20063	3.31346	1	1	1
UP_SEQ_FEATURE	domain:Cadherin 3	3	1.69492	0.249478	PCDH9, PCDH10, FAT3	173	112	20063	3.10637	1	1	1
UP_SEQ_FEATURE	domain:Cadherin 4	3	1.69492	0.249478	PCDH9, PCDH10, FAT3	173	112	20063	3.10637	1	1	1
UP_SEQ_FEATURE	domain:Cadherin 1	3	1.69492	0.259002	PCDH9, PCDH10, FAT3	173	115	20063	3.02533	1	1	1
UP_SEQ_FEATURE	domain:Cadherin 2	3	1.69492	0.259002	PCDH9, PCDH10, FAT3	173	115	20063	3.02533	1	1	1
INTERPRO	IPR020894:Cadherin conserved site	3	1.69492	0.268202	PCDH9, PCDH10, FAT3	167	113	18559	2.9504	1	1	1
INTERPRO	IPR002126:Cadherin	3	1.69492	0.284771	PCDH9, PCDH10, FAT3	167	118	18559	2.82538	1	1	1
INTERPRO	IPR015919:Cadherin-like	3	1.69492	0.291391	PCDH9, PCDH10, FAT3	167	120	18559	2.77829	1	1	1
SMART	SM00112:CA	3	1.69492	0.350599	PCDH9, PCDH10, FAT3	108	116	10057	2.40829	1	1	1
GOTERM_BP_DIRECT	GO:0007156~homophilic cell adhesion via plasma membrane adhesion molecules	3	1.69492	0.458812	PCDH9, PCDH10, FAT3	165	158	16792	1.93234	1	1	0.990859
Annotation Cluster 32	Enrichment Score: 0.5046038893445267
Category	Term	Count	%	PValue	Genes	List Total	Pop Hits	Pop Total	Fold Enrichment	Bonferroni	Benjamini	FDR
UP_KEYWORDS	DNA repair	5	2.82486	0.226988	SFPQ, PTTG1, EYA2, SSRP1, FOXM1	172	293	20581	2.04193	1	0.799696	0.72287
UP_KEYWORDS	DNA damage	5	2.82486	0.334585	SFPQ, PTTG1, EYA2, SSRP1, FOXM1	172	352	20581	1.69967	1	0.998937	0.90297
GOTERM_BP_DIRECT	GO:0006281~DNA repair	4	2.25989	0.403347	PTTG1, EYA2, SSRP1, FOXM1	165	235	16792	1.73225	1	1	0.990859
Annotation Cluster 33	Enrichment Score: 0.4979913921253835
Category	Term	Count	%	PValue	Genes	List Total	Pop Hits	Pop Total	Fold Enrichment	Bonferroni	Benjamini	FDR
GOTERM_MF_DIRECT	GO:0008236~serine-type peptidase activity	3	1.69492	0.117614	RELN, HTRA3, PRSS12	159	63	16881	5.05571	1	1	0.996454
UP_KEYWORDS	Serine protease	3	1.69492	0.32707	RELN, HTRA3, PRSS12	172	141	20581	2.54589	1	0.998654	0.902713
UP_KEYWORDS	Protease	4	2.25989	0.833542	RELN, MYRF, HTRA3, PRSS12	172	544	20581	0.879831	1	1	0.907895
Annotation Cluster 34	Enrichment Score: 0.49278374801499697
Category	Term	Count	%	PValue	Genes	List Total	Pop Hits	Pop Total	Fold Enrichment	Bonferroni	Benjamini	FDR
UP_KEYWORDS	Apoptosis	8	4.51977	0.159606	TPX2, PPP1R13B, EPB41L3, BIRC5, BUB1B, SIX1, MAP3K9, BUB1	172	536	20581	1.78593	1	0.664542	0.600699
GOTERM_BP_DIRECT	GO:0006915~apoptotic process	8	4.51977	0.318216	TPX2, PPP1R13B, EPB41L3, BIRC5, BUB1B, SIX1, MAP3K9, BUB1	165	567	16792	1.4359	1	1	0.990859
GOTERM_BP_DIRECT	GO:0006468~protein phosphorylation	5	2.82486	0.654451	BIRC5, BUB1B, MAP3K9, BUB1, CIT	165	456	16792	1.1159	1	1	0.990859
Annotation Cluster 35	Enrichment Score: 0.4644530112860589
Category	Term	Count	%	PValue	Genes	List Total	Pop Hits	Pop Total	Fold Enrichment	Bonferroni	Benjamini	FDR
UP_SEQ_FEATURE	metal ion-binding site:Iron (heme axial ligand)	3	1.69492	0.208435	PTGIS, CYP1B1, STEAP2	173	99	20063	3.51428	1	1	1
UP_KEYWORDS	Heme	3	1.69492	0.300027	PTGIS, CYP1B1, STEAP2	172	132	20581	2.71948	1	0.941179	0.85076
GOTERM_BP_DIRECT	GO:0055114~oxidation-reduction process	8	4.51977	0.357842	CYB5R2, FADS2, ALDH1A3, AKR1B10, PTGIS, SCD, CYP1B1, STEAP2	165	592	16792	1.37527	1	1	0.990859
GOTERM_MF_DIRECT	GO:0005506~iron ion binding	3	1.69492	0.419625	PTGIS, SCD, CYP1B1	159	153	16881	2.08176	1	1	0.996454
UP_KEYWORDS	Iron	4	2.25989	0.507051	PTGIS, SCD, CYP1B1, STEAP2	172	324	20581	1.47725	1	1	0.907895
Annotation Cluster 36	Enrichment Score: 0.45810787565071026
Category	Term	Count	%	PValue	Genes	List Total	Pop Hits	Pop Total	Fold Enrichment	Bonferroni	Benjamini	FDR
UP_KEYWORDS	Oxidoreductase	8	4.51977	0.211108	CYB5R2, FADS2, ALDH1A3, AKR1B10, SCD, CYP1B1, FMO2, STEAP2	172	582	20581	1.64477	1	0.792522	0.716384
GOTERM_BP_DIRECT	GO:0055114~oxidation-reduction process	8	4.51977	0.357842	CYB5R2, FADS2, ALDH1A3, AKR1B10, PTGIS, SCD, CYP1B1, STEAP2	165	592	16792	1.37527	1	1	0.990859
GOTERM_MF_DIRECT	GO:0016491~oxidoreductase activity	3	1.69492	0.559086	CYB5R2, ALDH1A3, SCD	159	200	16881	1.59255	1	1	0.996454
Annotation Cluster 37	Enrichment Score: 0.44499085008390993
Category	Term	Count	%	PValue	Genes	List Total	Pop Hits	Pop Total	Fold Enrichment	Bonferroni	Benjamini	FDR
UCSC_TFBS	BACH1	77	43.5028	0.264755	TCERG1, NRP1, TENM4, PRDM6, SLC7A14, SMC4, NR3C2, CDC20, BMPER, DPYSL3, ENPP2, DPF3, WHSC1, RPS11, DLGAP5, EPHA4, EPDR1, HIST2H2BF, SYTL2, CIT, ALDH1A3, SFRP1, DOK5, HIST1H2BF, RARB, RPL27, KIF20A, TKT, B4GALT6, PRR11, EPHA3, CRABP2, MYRF, PCDH10, ODC1, NRXN3, TMTC2, THBS2, PPL, JAKMIP2, CYB5R2, EFNB1, RELN, RACGAP1, EPB41L3, SPOCK1, SLITRK5, MYH11, RPS2, NCAM2, CSMD2, E2F8, PPP1R14A, LRRN3, SYT1…	173	8612	20726	1.07116	1	0.316985	0.264755
UCSC_TFBS	BACH2	66	37.2881	0.270485	NRP1, PPP1R13B, TENM4, PRDM6, SLC7A14, FOXM1, LRRC2, NR3C2, ENPP2, DPF3, RPL35, WHSC1, RPS11, GTSE1, EPHA4, EPDR1, HIST2H2BF, HIST2H2BE, CIT, ALDH1A3, SFRP1, MAF, DOK5, RBP1, RARB, ITGA6, KIF20A, TKT, STEAP2, MDFI, CRABP2, PCDH10, HTRA3, NRXN3, TMTC2, PPL, EFNB1, RELN, RACGAP1, EPB41L3, CSMD2, SLC38A5, E2F8, PPP1R14A, LRRN3, SYT1, PCDH9, SPAG5, RARRES1, APCDD1L, SSRP1, TBX4, CENPF, TMIE, DES, NFI…	173	7316	20726	1.08079	1	0.321658	0.270485
UCSC_TFBS	AP1	85	48.0226	0.645713	NRP1, PPP1R13B, TENM4, PRDM6, SLC7A14, SIX1, LRRC2, NR3C2, FADS2, TUBA1B, BMPER, DPYSL3, ENPP2, DPF3, NEFM, WHSC1, MAP3K9, GTSE1, EPHA4, EPDR1, HIST2H2BF, HIST2H2BE, SYTL2, CIT, ASPM, ALDH1A3, CDCP1, DOK5, RBP1, RARB, RPL27, ITGA6, KIF20A, TKT, B4GALT6, STEAP2, MDFI, EPHA3, ANP32A, CRABP2, MYRF, PCDH10, HTRA3, ODC1, NRXN3, TMTC2, ATP5I, THBS2, FBLN2, PPL, EFNB1, CCNB2, RELN, EPB41L3, SPOCK1, MYH1…	173	10356	20726	0.983323	1	0.676462	0.645713
Annotation Cluster 38	Enrichment Score: 0.4123258889308796
Category	Term	Count	%	PValue	Genes	List Total	Pop Hits	Pop Total	Fold Enrichment	Bonferroni	Benjamini	FDR
KEGG_PATHWAY	hsa04512:ECM-receptor interaction	4	2.25989	0.0873697	RELN, SDC1, ITGA6, THBS2	84	87	6879	3.76519	0.999778	0.846031	0.818443
KEGG_PATHWAY	hsa04510:Focal adhesion	3	1.69492	0.716233	RELN, ITGA6, THBS2	84	206	6879	1.19261	1	1	0.978022
KEGG_PATHWAY	hsa04151:PI3K-Akt signaling pathway	3	1.69492	0.925992	RELN, ITGA6, THBS2	84	345	6879	0.712112	1	1	0.978022
Annotation Cluster 39	Enrichment Score: 0.3469185921868946
Category	Term	Count	%	PValue	Genes	List Total	Pop Hits	Pop Total	Fold Enrichment	Bonferroni	Benjamini	FDR
UP_SEQ_FEATURE	nucleotide phosphate-binding region:ATP	14	7.9096	0.0859366	EPHA4, MCM7, BUB1B, MKI67, SMC4, CIT, CENPE, KIF4A, MYH11, KIF20A, MAP3K9, TK1, BUB1, EPHA3	173	994	20063	1.6334	1	1	1
INTERPRO	IPR020635:Tyrosine-protein kinase, catalytic domain	3	1.69492	0.176415	EPHA4, MAP3K9, EPHA3	167	85	18559	3.9223	1	1	1
SMART	SM00219:TyrKc	3	1.69492	0.228748	EPHA4, MAP3K9, EPHA3	108	85	10057	3.2866	1	1	1
INTERPRO	IPR001245:Serine-threonine/tyrosine-protein kinase catalytic domain	3	1.69492	0.356824	EPHA4, MAP3K9, EPHA3	167	140	18559	2.38139	1	1	1
UP_KEYWORDS	ATP-binding	14	7.9096	0.371459	EPHA4, MCM7, BUB1B, MKI67, SMC4, CIT, CENPE, KIF4A, MYH11, KIF20A, MAP3K9, TK1, BUB1, EPHA3	172	1391	20581	1.20431	1	1	0.907895
UP_SEQ_FEATURE	domain:Protein kinase	6	3.38983	0.390565	EPHA4, BUB1B, MAP3K9, BUB1, EPHA3, CIT	173	478	20063	1.4557	1	1	1
GOTERM_MF_DIRECT	GO:0004672~protein kinase activity	5	2.82486	0.434102	EPHA4, BUB1B, MAP3K9, BUB1, CIT	159	359	16881	1.47869	1	1	0.996454
INTERPRO	IPR000719:Protein kinase, catalytic domain	6	3.38983	0.441548	EPHA4, BUB1B, MAP3K9, BUB1, EPHA3, CIT	167	487	18559	1.36918	1	1	1
INTERPRO	IPR017441:Protein kinase, ATP binding site	5	2.82486	0.44466	EPHA4, MAP3K9, BUB1, EPHA3, CIT	167	381	18559	1.45842	1	1	1
INTERPRO	IPR011009:Protein kinase-like domain	6	3.38983	0.517112	EPHA4, BUB1B, MAP3K9, BUB1, EPHA3, CIT	167	531	18559	1.25573	1	1	1
UP_SEQ_FEATURE	active site:Proton acceptor	7	3.9548	0.517909	EPHA4, ALDH1A3, BUB1B, MAP3K9, BUB1, EPHA3, CIT	173	672	20063	1.20803	1	1	1
UP_SEQ_FEATURE	binding site:ATP	6	3.38983	0.523398	EPHA4, BUB1B, MAP3K9, BUB1, EPHA3, CIT	173	558	20063	1.247	1	1	1
UP_KEYWORDS	Nucleotide-binding	16	9.03955	0.523897	DIRAS3, EPHA4, MCM7, BUB1B, MKI67, SMC4, CIT, CENPE, TUBA1B, KIF4A, MYH11, KIF20A, MAP3K9, TK1, BUB1, EPHA3	172	1788	20581	1.07076	1	1	0.907895
INTERPRO	IPR027417:P-loop containing nucleoside triphosphate hydrolase	9	5.08475	0.531146	DIRAS3, ASPM, CENPE, MCM7, KIF4A, MYH11, KIF20A, TK1, SMC4	167	879	18559	1.13787	1	1	1
GOTERM_MF_DIRECT	GO:0005524~ATP binding	15	8.47458	0.54016	EPHA4, MCM7, BUB1B, MKI67, SMC4, CIT, CENPE, TPX2, KIF4A, MYH11, KIF20A, MAP3K9, TK1, BUB1, EPHA3	159	1495	16881	1.06525	1	1	0.996454
UP_KEYWORDS	Kinase	7	3.9548	0.575224	EPHA4, BUB1B, MAP3K9, TK1, BUB1, EPHA3, CIT	172	735	20581	1.13959	1	1	0.907895
UP_KEYWORDS	Serine/threonine-protein kinase	4	2.25989	0.637107	BUB1B, MAP3K9, BUB1, CIT	172	393	20581	1.21788	1	1	0.907895
GOTERM_BP_DIRECT	GO:0006468~protein phosphorylation	5	2.82486	0.654451	BIRC5, BUB1B, MAP3K9, BUB1, CIT	165	456	16792	1.1159	1	1	0.990859
GOTERM_MF_DIRECT	GO:0004674~protein serine/threonine kinase activity	4	2.25989	0.687134	BUB1B, MAP3K9, BUB1, CIT	159	376	16881	1.12947	1	1	0.996454
SMART	SM00220:S_TKc	4	2.25989	0.741067	EPHA4, MAP3K9, BUB1, CIT	108	359	10057	1.03755	1	1	1
UP_KEYWORDS	Transferase	13	7.34463	0.768015	EPHA4, TIPARP, PRDM6, BUB1B, CIT, ST8SIA4, MAP3K9, TK1, WHSC1, TKT, B4GALT6, BUB1, EPHA3	172	1708	20581	0.910738	1	1	0.907895
INTERPRO	IPR008271:Serine/threonine-protein kinase, active site	3	1.69492	0.771292	MAP3K9, BUB1, CIT	167	312	18559	1.06857	1	1	1
Annotation Cluster 40	Enrichment Score: 0.3307927373626624
Category	Term	Count	%	PValue	Genes	List Total	Pop Hits	Pop Total	Fold Enrichment	Bonferroni	Benjamini	FDR
INTERPRO	IPR003961:Fibronectin, type III	6	3.38983	0.03861	EPHA4, LRRN3, NCAM2, MDGA1, EPHA3, CRLF1	167	207	18559	3.22121	1	0.985315	0.983045
INTERPRO	IPR013098:Immunoglobulin I-set	3	1.69492	0.36006	IGSF10, LRRN3, NCAM2	167	141	18559	2.36451	1	1	1
INTERPRO	IPR003598:Immunoglobulin subtype 2	4	2.25989	0.385911	IGSF10, LRRN3, NCAM2, MDGA1	167	250	18559	1.77811	1	1	1
SMART	SM00408:IGc2	4	2.25989	0.499394	IGSF10, LRRN3, NCAM2, MDGA1	108	250	10057	1.48993	1	1	1
UP_KEYWORDS	Immunoglobulin domain	5	2.82486	0.668333	IGSF10, LRRN3, NCAM2, MDGA1, CRLF1	172	546	20581	1.09576	1	1	0.907895
INTERPRO	IPR003599:Immunoglobulin subtype	4	2.25989	0.825277	IGSF10, LRRN3, NCAM2, MDGA1	167	497	18559	0.89442	1	1	1
INTERPRO	IPR013783:Immunoglobulin-like fold	7	3.9548	0.858883	IGSF10, EPHA4, LRRN3, NCAM2, MDGA1, EPHA3, CRLF1	167	951	18559	0.818004	1	1	1
SMART	SM00409:IG	4	2.25989	0.904576	IGSF10, LRRN3, NCAM2, MDGA1	108	497	10057	0.74946	1	1	1
INTERPRO	IPR007110:Immunoglobulin-like domain	5	2.82486	0.918099	IGSF10, LRRN3, NCAM2, MDGA1, CRLF1	167	771	18559	0.720699	1	1	1
Annotation Cluster 41	Enrichment Score: 0.29058892728532093
Category	Term	Count	%	PValue	Genes	List Total	Pop Hits	Pop Total	Fold Enrichment	Bonferroni	Benjamini	FDR
UP_KEYWORDS	Innate immunity	4	2.25989	0.368202	HMGB2, HMGB3, MIF, APOBEC3B	172	261	20581	1.83382	1	1	0.907895
UP_KEYWORDS	Immunity	5	2.82486	0.599643	HMGB2, HMGB3, MIF, PTMS, APOBEC3B	172	500	20581	1.19657	1	1	0.907895
GOTERM_BP_DIRECT	GO:0045087~innate immune response	5	2.82486	0.608491	HMGB2, HMGB3, MIF, RPS27A, APOBEC3B	165	430	16792	1.18337	1	1	0.990859
Annotation Cluster 42	Enrichment Score: 0.20367306461970036
Category	Term	Count	%	PValue	Genes	List Total	Pop Hits	Pop Total	Fold Enrichment	Bonferroni	Benjamini	FDR
UP_SEQ_FEATURE	repeat:3	3	1.69492	0.575225	SFPQ, NEFM, MKI67	173	225	20063	1.54628	1	1	1
UP_SEQ_FEATURE	repeat:1	3	1.69492	0.649365	SFPQ, NEFM, MKI67	173	257	20063	1.35375	1	1	1
UP_SEQ_FEATURE	repeat:2	3	1.69492	0.655623	SFPQ, NEFM, MKI67	173	260	20063	1.33813	1	1	1
Annotation Cluster 43	Enrichment Score: 0.11536121494948708
Category	Term	Count	%	PValue	Genes	List Total	Pop Hits	Pop Total	Fold Enrichment	Bonferroni	Benjamini	FDR
GOTERM_MF_DIRECT	GO:0046872~metal ion binding	19	10.7345	0.666431	NRP1, POSTN, TIPARP, EYA2, PRDM6, NRXN3, CIT, RELN, RACGAP1, ENPP2, BIRC5, DPF3, ITGA6, NPTX1, RPL37, TKT, B4GALT6, RPS27A, STEAP2	159	2069	16881	0.974977	1	1	0.996454
UP_KEYWORDS	Metal-binding	29	16.3842	0.704353	NRP1, PRDM6, NRXN3, NR3C2, RELN, RACGAP1, ENPP2, CYP1B1, DPF3, NPTX1, RPL37, TK1, WHSC1, RPS27A, PTGIS, SYT1, FUS, EYA2, TIPARP, CIT, RPS27, SCD, BIRC5, RARB, ITGA6, TKT, B4GALT6, STEAP2, APOBEC3B	172	3640	20581	0.953311	1	1	0.907895
UP_KEYWORDS	Zinc	17	9.60452	0.83335	TIPARP, FUS, PRDM6, CIT, NR3C2, RELN, RPS27, RACGAP1, ENPP2, BIRC5, DPF3, RARB, TK1, WHSC1, RPL37, RPS27A, APOBEC3B	172	2348	20581	0.866341	1	1	0.907895
UP_KEYWORDS	Zinc-finger	12	6.77966	0.883451	RPS27, RACGAP1, TIPARP, FUS, PRDM6, RARB, DPF3, RPL37, WHSC1, RPS27A, NR3C2, CIT	172	1781	20581	0.806223	1	1	0.907895
Annotation Cluster 44	Enrichment Score: 0.11116638489222037
Category	Term	Count	%	PValue	Genes	List Total	Pop Hits	Pop Total	Fold Enrichment	Bonferroni	Benjamini	FDR
UP_SEQ_FEATURE	signal peptide	33	18.6441	0.276584	NRP1, PCDH10, HTRA3, NRXN3, THBS2, FBLN2, EFNB1, RELN, BMPER, PDPN, ENPP2, SLITRK5, SPOCK1, NCAM2, NPTX1, EPHA4, POSTN, LRRN3, PCDH9, RARRES2, APCDD1L, EPDR1, PRSS12, IGSF10, SFRP1, TMIE, CDCP1, SDC1, ITGA6, FAT3, MDGA1, CRLF1, EPHA3	173	3346	20063	1.14377	1	1	1
UP_SEQ_FEATURE	glycosylation site:N-linked (GlcNAc...)	38	21.4689	0.477798	NRP1, TENM4, PCDH10, NRXN3, SLC7A14, TMTC2, THBS2, FBLN2, EFNB1, RELN, BMPER, ST8SIA4, ENPP2, SLITRK5, NCAM2, NPTX1, CSMD2, SLC38A5, EPHA4, POSTN, SYT1, LRRN3, PCDH9, RARRES1, APCDD1L, EPDR1, PRSS12, IGSF10, SFRP1, CDCP1, TSPAN18, SDC1, ITGA6, FAT3, B4GALT6, MDGA1, CRLF1, EPHA3	173	4234	20063	1.04084	1	1	1
UP_SEQ_FEATURE	topological domain:Extracellular	22	12.4294	0.770271	EPHA4, NRP1, PCDH9, LRRN3, TENM4, PCDH10, RARRES1, NRXN3, CLDN11, EFNB1, TMIE, CDCP1, TSPAN18, PDPN, SLITRK5, SDC1, ITGA6, FAT3, NCAM2, CSMD2, SLC38A5, EPHA3	173	2787	20063	0.915452	1	1	1
UP_SEQ_FEATURE	topological domain:Cytoplasmic	26	14.6893	0.851449	NRP1, TENM4, PCDH10, NRXN3, FADS2, EFNB1, PDPN, ST8SIA4, SLITRK5, NCAM2, CSMD2, SLC38A5, EPHA4, SYT1, LRRN3, PCDH9, RARRES1, CLDN11, TMIE, CDCP1, TSPAN18, SDC1, ITGA6, FAT3, B4GALT6, EPHA3	173	3456	20063	0.872468	1	1	1
UP_KEYWORDS	Cell membrane	22	12.4294	0.897297	DIRAS3, EPHA4, NRP1, PCDH9, TENM4, PCDH10, SYNJ2, PPL, SYTL2, CLDN11, CDCP1, DES, RACGAP1, EPB41L3, PDPN, ITGA6, NCAM2, CSMD2, STEAP2, MDGA1, SLC38A5, EPHA3	172	3175	20581	0.829119	1	1	0.907895
UP_KEYWORDS	Transmembrane	40	22.5989	0.929276	NRP1, TENM4, MYRF, PCDH10, NRXN3, SLC7A14, TMTC2, ATP5G2, CYB5R2, FADS2, EFNB1, PDPN, EPB41L3, ST8SIA4, ENPP2, SLITRK5, CYP1B1, MAP3K9, NCAM2, CSMD2, SLC38A5, EPHA4, PTGIS, SYT1, LRRN3, PCDH9, RARRES1, APCDD1L, FMO2, CLDN11, TMIE, CDCP1, SCD, TSPAN18, SDC1, ITGA6, FAT3, B4GALT6, STEAP2, EPHA3	172	5651	20581	0.846979	1	1	0.929276
GOTERM_CC_DIRECT	GO:0005886~plasma membrane	32	18.0791	0.931178	DIRAS3, NRP1, PPP1R13B, TENM4, PCDH10, PPL, EFNB1, RELN, PDPN, EPB41L3, ENPP2, NCAM2, RPS27A, CSMD2, SLC38A5, EPHA4, SYT1, PCDH9, SYNJ2, PRSS12, CIT, SYTL2, CLDN11, SFRP1, CDCP1, PRC1, SDC1, ITGA6, FAT3, STEAP2, MDGA1, EPHA3	171	4121	18224	0.827551	1	1	0.931178
UP_KEYWORDS	Transmembrane helix	39	22.0339	0.948084	NRP1, TENM4, MYRF, PCDH10, NRXN3, SLC7A14, TMTC2, ATP5G2, CYB5R2, FADS2, EFNB1, PDPN, EPB41L3, ST8SIA4, ENPP2, SLITRK5, CYP1B1, MAP3K9, NCAM2, CSMD2, SLC38A5, EPHA4, PTGIS, SYT1, LRRN3, PCDH9, RARRES1, APCDD1L, CLDN11, TMIE, CDCP1, SCD, TSPAN18, SDC1, ITGA6, FAT3, B4GALT6, STEAP2, EPHA3	172	5634	20581	0.828296	1	1	0.948084
UP_SEQ_FEATURE	transmembrane region	35	19.774	0.96163	NRP1, TENM4, MYRF, PCDH10, NRXN3, SLC7A14, TMTC2, ATP5G2, FADS2, EFNB1, PDPN, STMN1, ST8SIA4, SLITRK5, NCAM2, CSMD2, SLC38A5, EPHA4, PTGIS, SYT1, LRRN3, PCDH9, RARRES1, APCDD1L, CLDN11, TMIE, CDCP1, SCD, TSPAN18, SDC1, ITGA6, FAT3, B4GALT6, STEAP2, EPHA3	173	5056	20063	0.802806	1	1	1
UP_KEYWORDS	Membrane	51	28.8136	0.98049	DIRAS3, NRP1, TENM4, SLC7A14, ATP5G2, LMNB1, NR3C2, FADS2, ENPP2, CYP1B1, MAP3K9, EPHA4, PTGIS, SYTL2, CLDN11, CDCP1, NDUFS5, ITGA6, B4GALT6, STEAP2, EPHA3, MYRF, PCDH10, NRXN3, TMTC2, ATP5I, PPL, CYB5R2, EFNB1, RACGAP1, PDPN, EPB41L3, ST8SIA4, SLITRK5, NCAM2, CSMD2, SLC38A5, LRRN3, SYT1, PCDH9, RARRES1, APCDD1L, FMO2, SYNJ2, TMIE, DES, SCD, TSPAN18, SDC1, FAT3, MDGA1	172	7494	20581	0.814319	1	1	0.98049
GOTERM_CC_DIRECT	GO:0016021~integral component of membrane	35	19.774	0.99514	NRP1, MYRF, PCDH10, NRXN3, TMTC2, ATP5G2, CYB5R2, FADS2, PDPN, ENPP2, SLITRK5, CYP1B1, MAP3K9, NCAM2, CSMD2, SLC38A5, EPHA4, PTGIS, SYT1, LRRN3, PCDH9, RARRES1, APCDD1L, FMO2, CLDN11, SFRP1, TMIE, CDCP1, SCD, TSPAN18, ITGA6, FAT3, B4GALT6, STEAP2, EPHA3	171	5163	18224	0.72246	1	1	0.99514
