# Supplementary material for: Retinoblastoma protein regulates carcinogen susceptibility at heterochromatic cancer driver loci
Source: Life Sci Alliance. 2022 Jan 4;5(4):e202101134. doi: 10.26508/lsa.202101134 (PMC8739494; doi:10.26508/lsa.202101134)
Supplement: Supplementary file 2 [file LSA-2021-01134_TableS2.xlsx]

## Sheet: DAVID_Top5_susceptible
															ENSEMBL_GENE_ID	Name	Species
Current Gene List: 5up															ENSG00000187612	olfactory receptor family 5 subfamily W member 2(OR5W2)	Homo sapiens
Current Background: Homo sapiens															ENSG00000171916	galectin 9C(LGALS9C)	Homo sapiens
669 DAVID IDs															ENSG00000129757	cyclin dependent kinase inhibitor 1C(CDKN1C)	Homo sapiens
															ENSG00000115705	thyroid peroxidase(TPO)	Homo sapiens
Annotation Cluster 1	Enrichment Score: 9.432899928950416														ENSG00000205029	olfactory receptor family 5 subfamily D member 16(OR5D16)	Homo sapiens
Category	Term	Count	%	PValue	Genes	List Total	Pop Hits	Pop Total	Fold Enrichment	Bonferroni	Benjamini	FDR			ENSG00000149124	glycine-N-acyltransferase(GLYAT)	Homo sapiens
INTERPRO	IPR006861:Hyaluronan/mRNA-binding protein	18	2.69058	4.7949e-23	ENSG00000231051, ENSG00000248933, ENSG00000227140, ENSG00000249811, ENSG00000248920, ENSG00000249104, ENSG00000227551, ENSG00000229579, ENSG00000231637, ENSG00000228856, ENSG00000250745, ENSG00000250844, ENSG00000223569, ENSG00000230430, ENSG00000233136, ENSG00000232399, ENSG00000232264, ENSG00000235780	609	20	18559	27.4271	3.97497e-20	3.97497e-20	3.86948e-20			ENSG00000183273	coiled-coil domain containing 60(CCDC60)	Homo sapiens
GOTERM_MF_DIRECT	GO:0036459~thiol-dependent ubiquitinyl hydrolase activity	21	3.13901	9.53549e-15	ENSG00000231051, ENSG00000145390, ENSG00000248933, ENSG00000227140, ENSG00000249811, ENSG00000248920, ENSG00000249104, ENSG00000227551, ENSG00000229579, ENSG00000231637, ENSG00000228856, ENSG00000250745, ENSG00000250844, ENSG00000223569, ENSG00000230430, ENSG00000187555, ENSG00000233136, ENSG00000232399, ENSG00000232264, ENSG00000231396, ENSG00000235780	507	70	16881	9.98876	5.7192e-12	5.71176e-12	5.67362e-12			ENSG00000186523	family with sequence similarity 86 member B1(FAM86B1)	Homo sapiens
INTERPRO	IPR001394:Peptidase C19, ubiquitin carboxyl-terminal hydrolase 2	21	3.13901	8.39374e-13	ENSG00000231051, ENSG00000145390, ENSG00000248933, ENSG00000227140, ENSG00000249811, ENSG00000248920, ENSG00000249104, ENSG00000227551, ENSG00000229579, ENSG00000231637, ENSG00000228856, ENSG00000250745, ENSG00000250844, ENSG00000223569, ENSG00000230430, ENSG00000187555, ENSG00000233136, ENSG00000232399, ENSG00000232264, ENSG00000231396, ENSG00000235780	609	80	18559	7.99957	6.95803e-10	3.47921e-10	3.38688e-10			ENSG00000109466	kelch like family member 2(KLHL2)	Homo sapiens
INTERPRO	IPR018200:Peptidase C19, ubiquitin carboxyl-terminal hydrolase 2, conserved site	20	2.98954	3.13954e-12	ENSG00000231051, ENSG00000248933, ENSG00000227140, ENSG00000249811, ENSG00000248920, ENSG00000249104, ENSG00000227551, ENSG00000229579, ENSG00000231637, ENSG00000228856, ENSG00000250745, ENSG00000250844, ENSG00000223569, ENSG00000230430, ENSG00000187555, ENSG00000233136, ENSG00000232399, ENSG00000232264, ENSG00000231396, ENSG00000235780	609	76	18559	8.01962	2.60264e-09	8.67559e-10	8.44536e-10			ENSG00000188993	leucine rich repeat containing 66(LRRC66)	Homo sapiens
GOTERM_BP_DIRECT	GO:0016579~protein deubiquitination	21	3.13901	1.64478e-11	ENSG00000231051, ENSG00000145390, ENSG00000248933, ENSG00000227140, ENSG00000249811, ENSG00000248920, ENSG00000249104, ENSG00000227551, ENSG00000229579, ENSG00000231637, ENSG00000228856, ENSG00000250745, ENSG00000250844, ENSG00000223569, ENSG00000230430, ENSG00000187555, ENSG00000233136, ENSG00000232399, ENSG00000232264, ENSG00000231396, ENSG00000235780	515	99	16792	6.91639	2.73528e-08	2.73527e-08	2.73363e-08			ENSG00000188389	programmed cell death 1(PDCD1)	Homo sapiens
UP_KEYWORDS	Thiol protease	22	3.28849	1.6718e-08	ENSG00000231051, ENSG00000248933, ENSG00000227140, ENSG00000249811, ENSG00000248920, ENSG00000136943, ENSG00000249104, ENSG00000227551, ENSG00000229579, ENSG00000231637, ENSG00000228856, ENSG00000250745, ENSG00000250844, ENSG00000223569, ENSG00000230430, ENSG00000169918, ENSG00000187555, ENSG00000233136, ENSG00000232399, ENSG00000232264, ENSG00000231396, ENSG00000235780	653	153	20581	4.53194	6.0519e-06	6.05191e-06	5.80114e-06			ENSG00000172650	ArfGAP with GTPase domain, ankyrin repeat and PH domain 5(AGAP5)	Homo sapiens
GOTERM_BP_DIRECT	GO:0006511~ubiquitin-dependent protein catabolic process	22	3.28849	1.87356e-07	ENSG00000231051, ENSG00000248933, ENSG00000227140, ENSG00000249811, ENSG00000248920, ENSG00000249104, ENSG00000227551, ENSG00000229579, ENSG00000231637, ENSG00000183580, ENSG00000228856, ENSG00000250745, ENSG00000250844, ENSG00000223569, ENSG00000230430, ENSG00000187555, ENSG00000233136, ENSG00000147364, ENSG00000232399, ENSG00000232264, ENSG00000231396, ENSG00000235780	515	182	16792	3.94136	0.000311524	0.000155786	0.000155693			ENSG00000154678	phosphodiesterase 1C(PDE1C)	Homo sapiens
UP_KEYWORDS	Protease	37	5.53064	2.83713e-05	ENSG00000231051, ENSG00000137747, ENSG00000249811, ENSG00000248920, ENSG00000227551, ENSG00000145536, ENSG00000189056, ENSG00000229579, ENSG00000231637, ENSG00000057593, ENSG00000205403, ENSG00000187555, ENSG00000126218, ENSG00000233136, ENSG00000232264, ENSG00000231396, ENSG00000248933, ENSG00000227140, ENSG00000151388, ENSG00000137673, ENSG00000136943, ENSG00000269113, ENSG00000113088, ENSG0000…	653	544	20581	2.14366	0.010218	0.0025676	0.00246121			ENSG00000153395	lysophosphatidylcholine acyltransferase 1(LPCAT1)	Homo sapiens
GOTERM_CC_DIRECT	GO:0005783~endoplasmic reticulum	44	6.57698	0.000950583	ENSG00000231051, ENSG00000188818, ENSG00000130558, ENSG00000153395, ENSG00000112367, ENSG00000169340, ENSG00000006118, ENSG00000249811, ENSG00000248920, ENSG00000135226, ENSG00000155974, ENSG00000227551, ENSG00000113296, ENSG00000160191, ENSG00000145934, ENSG00000229579, ENSG00000186480, ENSG00000231637, ENSG00000101439, ENSG00000130508, ENSG00000145354, ENSG00000233136, ENSG00000232264, ENSG0000…	576	828	18224	1.68129	0.283131	0.166352	0.166352			ENSG00000243896	olfactory receptor family 2 subfamily A member 7(OR2A7)	Homo sapiens
UP_KEYWORDS	Ubl conjugation pathway	32	4.78326	0.0280045	ENSG00000231051, ENSG00000110429, ENSG00000110107, ENSG00000249811, ENSG00000248920, ENSG00000078043, ENSG00000227551, ENSG00000229579, ENSG00000231637, ENSG00000164197, ENSG00000187555, ENSG00000233136, ENSG00000232264, ENSG00000231396, ENSG00000132109, ENSG00000248933, ENSG00000109906, ENSG00000227140, ENSG00000249104, ENSG00000091073, ENSG00000183580, ENSG00000164162, ENSG00000228856, ENSG0000…	653	680	20581	1.48318	0.999966	0.405504	0.388702			ENSG00000172005	mal, T-cell differentiation protein(MAL)	Homo sapiens
															ENSG00000179172	heterogeneous nuclear ribonucleoprotein C-like 1(HNRNPCL1)	Homo sapiens
Annotation Cluster 2	Enrichment Score: 8.134295134859263														ENSG00000222011	family with sequence similarity 185 member A(FAM185A)	Homo sapiens
Category	Term	Count	%	PValue	Genes	List Total	Pop Hits	Pop Total	Fold Enrichment	Bonferroni	Benjamini	FDR			ENSG00000187545	PRAME family member 10(PRAMEF10)	Homo sapiens
INTERPRO	IPR006861:Hyaluronan/mRNA-binding protein	18	2.69058	4.7949e-23	ENSG00000231051, ENSG00000248933, ENSG00000227140, ENSG00000249811, ENSG00000248920, ENSG00000249104, ENSG00000227551, ENSG00000229579, ENSG00000231637, ENSG00000228856, ENSG00000250745, ENSG00000250844, ENSG00000223569, ENSG00000230430, ENSG00000233136, ENSG00000232399, ENSG00000232264, ENSG00000235780	609	20	18559	27.4271	3.97497e-20	3.97497e-20	3.86948e-20			ENSG00000134490	transmembrane protein 241(TMEM241)	Homo sapiens
INTERPRO	IPR018200:Peptidase C19, ubiquitin carboxyl-terminal hydrolase 2, conserved site	20	2.98954	3.13954e-12	ENSG00000231051, ENSG00000248933, ENSG00000227140, ENSG00000249811, ENSG00000248920, ENSG00000249104, ENSG00000227551, ENSG00000229579, ENSG00000231637, ENSG00000228856, ENSG00000250745, ENSG00000250844, ENSG00000223569, ENSG00000230430, ENSG00000187555, ENSG00000233136, ENSG00000232399, ENSG00000232264, ENSG00000231396, ENSG00000235780	609	76	18559	8.01962	2.60264e-09	8.67559e-10	8.44536e-10			ENSG00000145002	family with sequence similarity 86 member B2(FAM86B2)	Homo sapiens
UP_SEQ_FEATURE	chain:Ubiquitin carboxyl-terminal hydrolase 17	7	1.04634	5.8744e-08	ENSG00000231051, ENSG00000229579, ENSG00000231637, ENSG00000228856, ENSG00000230430, ENSG00000232264, ENSG00000235780	609	9	20063	25.6232	9.26937e-05	4.63784e-05	4.59671e-05			ENSG00000185864	nuclear pore complex interacting protein family member B4(NPIPB4)	Homo sapiens
UP_SEQ_FEATURE	chain:Ubiquitin carboxyl-terminal hydrolase 17- like protein 2	7	1.04634	5.8744e-08	ENSG00000231051, ENSG00000229579, ENSG00000231637, ENSG00000228856, ENSG00000230430, ENSG00000232264, ENSG00000235780	609	9	20063	25.6232	9.26937e-05	4.63784e-05	4.59671e-05			ENSG00000256374	peptidylprolyl isomerase A like 4D(PPIAL4D)	Homo sapiens
GOTERM_BP_DIRECT	GO:0006915~apoptotic process	20	2.98954	0.37375	ENSG00000231051, ENSG00000109906, ENSG00000198722, ENSG00000227140, ENSG00000249437, ENSG00000172005, ENSG00000169679, ENSG00000144118, ENSG00000229579, ENSG00000145779, ENSG00000231637, ENSG00000188389, ENSG00000101439, ENSG00000145649, ENSG00000228856, ENSG00000230430, ENSG00000181649, ENSG00000232264, ENSG00000235780, ENSG00000108443	515	567	16792	1.15012	1	1	1			ENSG00000160191	phosphodiesterase 9A(PDE9A)	Homo sapiens
UP_KEYWORDS	Apoptosis	15	2.24215	0.805521	ENSG00000231051, ENSG00000227140, ENSG00000249437, ENSG00000169679, ENSG00000144118, ENSG00000229579, ENSG00000145779, ENSG00000231637, ENSG00000188389, ENSG00000145649, ENSG00000228856, ENSG00000230430, ENSG00000232264, ENSG00000235780, ENSG00000108443	653	536	20581	0.882023	1	1	0.961219			ENSG00000137747	transmembrane protease, serine 13(TMPRSS13)	Homo sapiens
															ENSG00000153048	calcium regulated heat stable protein 1(CARHSP1)	Homo sapiens
Annotation Cluster 3	Enrichment Score: 4.1140856623854605														ENSG00000138778	centromere protein E(CENPE)	Homo sapiens
Category	Term	Count	%	PValue	Genes	List Total	Pop Hits	Pop Total	Fold Enrichment	Bonferroni	Benjamini	FDR			ENSG00000176809	leucine rich repeat containing 37 member A3(LRRC37A3)	Homo sapiens
INTERPRO	IPR011629:Cobalamin (vitamin B12) biosynthesis CobW-like, C-terminal	5	0.747384	1.62341e-05	ENSG00000215126, ENSG00000136682, ENSG00000196873, ENSG00000172785, ENSG00000147996	609	6	18559	25.3955	0.013368	0.00149534	0.00145565			ENSG00000188558	olfactory receptor family 2 subfamily G member 6(OR2G6)	Homo sapiens
INTERPRO	IPR003495:CobW/HypB/UreG domain	5	0.747384	1.62341e-05	ENSG00000215126, ENSG00000136682, ENSG00000196873, ENSG00000172785, ENSG00000147996	609	6	18559	25.3955	0.013368	0.00149534	0.00145565			ENSG00000204287	major histocompatibility complex, class II, DR alpha(HLA-DRA)	Homo sapiens
UP_SEQ_FEATURE	domain:CobW C-terminal	5	0.747384	2.71767e-05	ENSG00000215126, ENSG00000136682, ENSG00000196873, ENSG00000172785, ENSG00000147996	609	7	20063	23.5316	0.0419789	0.00715201	0.0070886			ENSG00000071242	ribosomal protein S6 kinase A2(RPS6KA2)	Homo sapiens
SMART	SM00833:SM00833	3	0.44843	0.00488209	ENSG00000215126, ENSG00000196873, ENSG00000147996	294	4	10057	25.6556	0.613045	0.133419	0.129981			ENSG00000108443	ribosomal protein S6 kinase B1(RPS6KB1)	Homo sapiens
															ENSG00000198502	major histocompatibility complex, class II, DR beta 5(HLA-DRB5)	Homo sapiens
Annotation Cluster 4	Enrichment Score: 3.599808203271602														ENSG00000177693	olfactory receptor family 4 subfamily F member 4(OR4F4)	Homo sapiens
Category	Term	Count	%	PValue	Genes	List Total	Pop Hits	Pop Total	Fold Enrichment	Bonferroni	Benjamini	FDR			ENSG00000230178	olfactory receptor family 4 subfamily F member 3(OR4F3)	Homo sapiens
UP_SEQ_FEATURE	glycosylation site:N-linked (GlcNAc...)	178	26.6069	1.35363e-06	ENSG00000173040, ENSG00000091262, ENSG00000133424, ENSG00000177489, ENSG00000106688, ENSG00000137747, ENSG00000130558, ENSG00000154529, ENSG00000170571, ENSG00000169340, ENSG00000196600, ENSG00000198502, ENSG00000005108, ENSG00000117335, ENSG00000183090, ENSG00000132334, ENSG00000145536, ENSG00000145934, ENSG00000057593, ENSG00000188389, ENSG00000170848, ENSG00000205403, ENSG00000123901, ENSG0000…	609	4234	20063	1.38499	0.00213375	0.000534347	0.000529609			ENSG00000166317	synaptopodin 2 like(SYNPO2L)	Homo sapiens
UP_SEQ_FEATURE	topological domain:Extracellular	126	18.8341	2.93426e-06	ENSG00000091262, ENSG00000177489, ENSG00000106688, ENSG00000137747, ENSG00000154529, ENSG00000170571, ENSG00000196600, ENSG00000198502, ENSG00000005108, ENSG00000117335, ENSG00000132334, ENSG00000145934, ENSG00000188389, ENSG00000184185, ENSG00000123901, ENSG00000187612, ENSG00000183134, ENSG00000203747, ENSG00000016402, ENSG00000109667, ENSG00000066230, ENSG00000115705, ENSG00000148110, ENSG0000…	609	2787	20063	1.4894	0.00461956	0.000926638	0.000918423			ENSG00000174358	solute carrier family 6 member 19(SLC6A19)	Homo sapiens
UP_KEYWORDS	Glycoprotein	188	28.1016	3.93019e-05	ENSG00000173040, ENSG00000091262, ENSG00000133424, ENSG00000177489, ENSG00000106688, ENSG00000137747, ENSG00000130558, ENSG00000237515, ENSG00000154529, ENSG00000170571, ENSG00000169340, ENSG00000196600, ENSG00000198502, ENSG00000005108, ENSG00000117335, ENSG00000183090, ENSG00000132334, ENSG00000145536, ENSG00000145934, ENSG00000057593, ENSG00000188389, ENSG00000170848, ENSG00000101439, ENSG0000…	653	4551	20581	1.30198	0.0141269	0.00284546	0.00272756			ENSG00000184923	NUT family member 2A(NUTM2A)	Homo sapiens
UP_SEQ_FEATURE	topological domain:Cytoplasmic	143	21.3752	5.58034e-05	ENSG00000091262, ENSG00000133424, ENSG00000177489, ENSG00000106688, ENSG00000137747, ENSG00000153395, ENSG00000154529, ENSG00000170571, ENSG00000196600, ENSG00000198502, ENSG00000005108, ENSG00000117335, ENSG00000132334, ENSG00000186480, ENSG00000145934, ENSG00000188389, ENSG00000184185, ENSG00000123901, ENSG00000187612, ENSG00000183134, ENSG00000203747, ENSG00000016402, ENSG00000147676, ENSG0000…	609	3456	20063	1.36314	0.0842943	0.0097904	0.00970359			ENSG00000106714	contactin associated protein-like 3(CNTNAP3)	Homo sapiens
UP_SEQ_FEATURE	transmembrane region	194	28.9985	0.000136143	ENSG00000173040, ENSG00000106688, ENSG00000137747, ENSG00000154529, ENSG00000170571, ENSG00000151812, ENSG00000196600, ENSG00000117335, ENSG00000186480, ENSG00000145934, ENSG00000184185, ENSG00000123901, ENSG00000016402, ENSG00000147676, ENSG00000184967, ENSG00000066230, ENSG00000115705, ENSG00000133958, ENSG00000139133, ENSG00000230178, ENSG00000180934, ENSG00000164588, ENSG00000127362, ENSG0000…	609	5056	20063	1.26408	0.193336	0.0208194	0.0206349			ENSG00000134419	ribosomal protein S15a(RPS15A)	Homo sapiens
UP_KEYWORDS	Transmembrane helix	220	32.8849	0.000224805	ENSG00000173040, ENSG00000106688, ENSG00000137747, ENSG00000154529, ENSG00000170571, ENSG00000151812, ENSG00000196600, ENSG00000117335, ENSG00000186480, ENSG00000145934, ENSG00000184185, ENSG00000123901, ENSG00000016402, ENSG00000147676, ENSG00000184967, ENSG00000066230, ENSG00000115705, ENSG00000133958, ENSG00000244693, ENSG00000139133, ENSG00000205754, ENSG00000230178, ENSG00000180934, ENSG0000…	653	5634	20581	1.23072	0.0781645	0.0101017	0.00968315			ENSG00000170075	G protein-coupled receptor 37 like 1(GPR37L1)	Homo sapiens
GOTERM_CC_DIRECT	GO:0016021~integral component of membrane	202	30.1943	0.00025753	ENSG00000173040, ENSG00000106688, ENSG00000137747, ENSG00000154529, ENSG00000170571, ENSG00000151812, ENSG00000196600, ENSG00000117335, ENSG00000183090, ENSG00000186480, ENSG00000123901, ENSG00000016402, ENSG00000147676, ENSG00000184967, ENSG00000066230, ENSG00000115705, ENSG00000133958, ENSG00000244693, ENSG00000139133, ENSG00000205754, ENSG00000230178, ENSG00000180934, ENSG00000164588, ENSG0000…	576	5163	18224	1.23786	0.0862034	0.0901356	0.0901356			ENSG00000183426	nuclear pore complex interacting protein family member A1(NPIPA1)	Homo sapiens
UP_KEYWORDS	Transmembrane	220	32.8849	0.000279053	ENSG00000173040, ENSG00000106688, ENSG00000137747, ENSG00000154529, ENSG00000170571, ENSG00000151812, ENSG00000196600, ENSG00000117335, ENSG00000186480, ENSG00000145934, ENSG00000184185, ENSG00000123901, ENSG00000016402, ENSG00000147676, ENSG00000184967, ENSG00000066230, ENSG00000115705, ENSG00000133958, ENSG00000244693, ENSG00000139133, ENSG00000205754, ENSG00000230178, ENSG00000180934, ENSG0000…	653	5651	20581	1.22702	0.0960953	0.0101017	0.00968315			ENSG00000177951	Bet1 golgi vesicular membrane trafficking protein like(BET1L)	Homo sapiens
UP_KEYWORDS	Cell membrane	124	18.5351	0.00913577	ENSG00000173040, ENSG00000091262, ENSG00000177489, ENSG00000106688, ENSG00000237515, ENSG00000170571, ENSG00000198502, ENSG00000005108, ENSG00000132334, ENSG00000119522, ENSG00000155974, ENSG00000145934, ENSG00000166351, ENSG00000184185, ENSG00000123901, ENSG00000187612, ENSG00000183134, ENSG00000126217, ENSG00000203747, ENSG00000147676, ENSG00000109667, ENSG00000066230, ENSG00000132744, ENSG0000…	653	3175	20581	1.23092	0.963932	0.165357	0.158506			ENSG00000180777	ankyrin repeat domain 30B(ANKRD30B)	Homo sapiens
UP_KEYWORDS	Membrane	263	39.3124	0.0236759	ENSG00000173040, ENSG00000106688, ENSG00000137747, ENSG00000154529, ENSG00000170571, ENSG00000151812, ENSG00000196600, ENSG00000117335, ENSG00000119522, ENSG00000155974, ENSG00000186480, ENSG00000145934, ENSG00000184185, ENSG00000123901, ENSG00000016402, ENSG00000147676, ENSG00000184967, ENSG00000066230, ENSG00000132744, ENSG00000115705, ENSG00000133958, ENSG00000244693, ENSG00000171435, ENSG0000…	653	7494	20581	1.1061	0.999829	0.357111	0.342313			ENSG00000185811	IKAROS family zinc finger 1(IKZF1)	Homo sapiens
GOTERM_CC_DIRECT	GO:0005886~plasma membrane	147	21.9731	0.0609073	ENSG00000091262, ENSG00000177489, ENSG00000106688, ENSG00000170571, ENSG00000198502, ENSG00000005108, ENSG00000117335, ENSG00000132334, ENSG00000155974, ENSG00000145934, ENSG00000057593, ENSG00000188389, ENSG00000166351, ENSG00000184185, ENSG00000123901, ENSG00000187612, ENSG00000183134, ENSG00000126218, ENSG00000100068, ENSG00000126217, ENSG00000203747, ENSG00000016402, ENSG00000109667, ENSG0000…	576	4121	18224	1.12859	1	1	1			ENSG00000183148	ankyrin repeat domain 20 family member A2(ANKRD20A2)	Homo sapiens
															ENSG00000214414	tripartite motif containing 77(TRIM77)	Homo sapiens
Annotation Cluster 5	Enrichment Score: 3.598849259311715														ENSG00000117335	CD46 molecule(CD46)	Homo sapiens
Category	Term	Count	%	PValue	Genes	List Total	Pop Hits	Pop Total	Fold Enrichment	Bonferroni	Benjamini	FDR			ENSG00000188848	BEN domain containing 4(BEND4)	Homo sapiens
PIR_SUPERFAMILY	PIRSF038286:PRAME family protein	11	1.64425	2.87297e-10	ENSG00000120952, ENSG00000239810, ENSG00000243073, ENSG00000204510, ENSG00000204501, ENSG00000182330, ENSG00000232423, ENSG00000229571, ENSG00000187545, ENSG00000204480, ENSG00000204481	51	24	1692	15.2059	9.76809e-09	9.76808e-09	9.76808e-09			ENSG00000101132	prefoldin subunit 4(PFDN4)	Homo sapiens
INTERPRO	IPR026271:PRAME family	11	1.64425	1.71456e-09	ENSG00000120952, ENSG00000239810, ENSG00000243073, ENSG00000204510, ENSG00000204501, ENSG00000182330, ENSG00000232423, ENSG00000229571, ENSG00000187545, ENSG00000204480, ENSG00000204481	609	24	18559	13.9675	1.42137e-06	3.55342e-07	3.45912e-07			ENSG00000177947	outer dense fiber of sperm tails 3(ODF3)	Homo sapiens
GOTERM_BP_DIRECT	GO:0045596~negative regulation of cell differentiation	11	1.64425	2.73521e-06	ENSG00000120952, ENSG00000239810, ENSG00000243073, ENSG00000204510, ENSG00000204501, ENSG00000182330, ENSG00000232423, ENSG00000229571, ENSG00000187545, ENSG00000204480, ENSG00000204481	515	51	16792	7.03263	0.00453833	0.00151622	0.00151531			ENSG00000112972	3-hydroxy-3-methylglutaryl-CoA synthase 1(HMGCS1)	Homo sapiens
UP_SEQ_FEATURE	repeat:LRR 1	22	3.28849	0.000848638	ENSG00000174482, ENSG00000239810, ENSG00000112877, ENSG00000138778, ENSG00000133067, ENSG00000229571, ENSG00000204480, ENSG00000204481, ENSG00000120952, ENSG00000176809, ENSG00000243073, ENSG00000139223, ENSG00000204510, ENSG00000183580, ENSG00000188993, ENSG00000204501, ENSG00000182330, ENSG00000232423, ENSG00000130508, ENSG00000187545, ENSG00000183423, ENSG00000148655	609	321	20063	2.25786	0.738081	0.0862095	0.0854451			ENSG00000169436	collagen type XXII alpha 1 chain(COL22A1)	Homo sapiens
UP_SEQ_FEATURE	repeat:LRR 2	22	3.28849	0.00087356	ENSG00000174482, ENSG00000239810, ENSG00000112877, ENSG00000138778, ENSG00000133067, ENSG00000229571, ENSG00000204480, ENSG00000204481, ENSG00000120952, ENSG00000176809, ENSG00000243073, ENSG00000139223, ENSG00000204510, ENSG00000183580, ENSG00000188993, ENSG00000204501, ENSG00000182330, ENSG00000232423, ENSG00000130508, ENSG00000187545, ENSG00000183423, ENSG00000148655	609	322	20063	2.25084	0.74819	0.0862095	0.0854451			ENSG00000163377	family with sequence similarity 19 member A4, C-C motif chemokine like(FAM19A4)	Homo sapiens
UP_KEYWORDS	Leucine-rich repeat	22	3.28849	0.000989722	ENSG00000174482, ENSG00000239810, ENSG00000112877, ENSG00000133067, ENSG00000229571, ENSG00000204480, ENSG00000204481, ENSG00000120952, ENSG00000176809, ENSG00000243073, ENSG00000139223, ENSG00000204510, ENSG00000183580, ENSG00000188993, ENSG00000153815, ENSG00000204501, ENSG00000182330, ENSG00000232423, ENSG00000130508, ENSG00000187545, ENSG00000183423, ENSG00000148655	653	311	20581	2.22954	0.301246	0.0255914	0.024531			ENSG00000181649	pleckstrin homology like domain family A member 2(PHLDA2)	Homo sapiens
UP_SEQ_FEATURE	repeat:LRR 3	20	2.98954	0.00227406	ENSG00000174482, ENSG00000239810, ENSG00000138778, ENSG00000133067, ENSG00000229571, ENSG00000204480, ENSG00000204481, ENSG00000120952, ENSG00000176809, ENSG00000243073, ENSG00000139223, ENSG00000204510, ENSG00000183580, ENSG00000188993, ENSG00000204501, ENSG00000182330, ENSG00000232423, ENSG00000130508, ENSG00000187545, ENSG00000183423	609	302	20063	2.18173	0.972472	0.171179	0.169661			ENSG00000243716	nuclear pore complex interacting protein family member B5(NPIPB5)	Homo sapiens
GOTERM_BP_DIRECT	GO:0043066~negative regulation of apoptotic process	23	3.43797	0.0237462	ENSG00000075945, ENSG00000240972, ENSG00000239810, ENSG00000229571, ENSG00000020922, ENSG00000249437, ENSG00000204480, ENSG00000204481, ENSG00000120952, ENSG00000146648, ENSG00000145779, ENSG00000243073, ENSG00000077092, ENSG00000204510, ENSG00000188389, ENSG00000204501, ENSG00000182330, ENSG00000232423, ENSG00000187545, ENSG00000071205, ENSG00000017427, ENSG00000085063, ENSG00000108443	515	455	16792	1.64821	1	1	1			ENSG00000182132	potassium voltage-gated channel interacting protein 1(KCNIP1)	Homo sapiens
GOTERM_BP_DIRECT	GO:0008284~positive regulation of cell proliferation	22	3.28849	0.050376	ENSG00000068024, ENSG00000239810, ENSG00000134419, ENSG00000110651, ENSG00000229571, ENSG00000204480, ENSG00000204481, ENSG00000120952, ENSG00000146648, ENSG00000166664, ENSG00000243073, ENSG00000077092, ENSG00000204510, ENSG00000101439, ENSG00000164283, ENSG00000204501, ENSG00000182330, ENSG00000232423, ENSG00000178394, ENSG00000187545, ENSG00000017427, ENSG00000131808	515	466	16792	1.53933	1	1	1			ENSG00000178287	sperm associated antigen 11A(SPAG11A)	Homo sapiens
GOTERM_BP_DIRECT	GO:0045892~negative regulation of transcription, DNA-templated	20	2.98954	0.193913	ENSG00000068024, ENSG00000239810, ENSG00000142182, ENSG00000229571, ENSG00000109906, ENSG00000204480, ENSG00000204481, ENSG00000120952, ENSG00000169756, ENSG00000243073, ENSG00000204510, ENSG00000204501, ENSG00000182330, ENSG00000048052, ENSG00000232423, ENSG00000129757, ENSG00000187545, ENSG00000164532, ENSG00000185811, ENSG00000142611	515	499	16792	1.30685	1	1	1			ENSG00000196576	plexin B2(PLXNB2)	Homo sapiens
INTERPRO	IPR001611:Leucine-rich repeat	10	1.49477	0.49594	ENSG00000174482, ENSG00000176809, ENSG00000139223, ENSG00000112877, ENSG00000183580, ENSG00000188993, ENSG00000133067, ENSG00000130508, ENSG00000183423, ENSG00000148655	609	263	18559	1.15873	1	1	0.974638			ENSG00000071539	thyroid hormone receptor interactor 13(TRIP13)	Homo sapiens
															ENSG00000189366	ALG1, chitobiosyldiphosphodolichol beta-mannosyltransferase like(ALG1L)	Homo sapiens
Annotation Cluster 6	Enrichment Score: 3.470115993042434														ENSG00000186231	kelch like family member 32(KLHL32)	Homo sapiens
Category	Term	Count	%	PValue	Genes	List Total	Pop Hits	Pop Total	Fold Enrichment	Bonferroni	Benjamini	FDR			ENSG00000145934	teneurin transmembrane protein 2(TENM2)	Homo sapiens
KEGG_PATHWAY	hsa05204:Chemical carcinogenesis	13	1.9432	6.50137e-06	ENSG00000106258, ENSG00000160868, ENSG00000099984, ENSG00000132746, ENSG00000243955, ENSG00000261052, ENSG00000213648, ENSG00000133433, ENSG00000135226, ENSG00000244067, ENSG00000006534, ENSG00000109181, ENSG00000160870	218	80	6879	5.12769	0.00148771	0.00148881	0.00146931			ENSG00000057593	coagulation factor VII(F7)	Homo sapiens
GOTERM_BP_DIRECT	GO:0006805~xenobiotic metabolic process	10	1.49477	0.000614631	ENSG00000106258, ENSG00000160868, ENSG00000132744, ENSG00000149124, ENSG00000160870, ENSG00000261052, ENSG00000213648, ENSG00000135226, ENSG00000133475, ENSG00000100031	515	78	16792	4.18023	0.640286	0.170355	0.170253			ENSG00000183423	leucine rich repeat, Ig-like and transmembrane domains 3(LRIT3)	Homo sapiens
GOTERM_BP_DIRECT	GO:0008202~steroid metabolic process	6	0.896861	0.0097282	ENSG00000106258, ENSG00000160868, ENSG00000160870, ENSG00000261052, ENSG00000213648, ENSG00000157326	515	43	16792	4.54965	1	1	1			ENSG00000151005	transketolase like 2(TKTL2)	Homo sapiens
															ENSG00000177103	DS cell adhesion molecule like 1(DSCAML1)	Homo sapiens
Annotation Cluster 7	Enrichment Score: 3.335429054599777														ENSG00000126218	coagulation factor X(F10)	Homo sapiens
Category	Term	Count	%	PValue	Genes	List Total	Pop Hits	Pop Total	Fold Enrichment	Bonferroni	Benjamini	FDR			ENSG00000152932	RAB3C, member RAS oncogene family(RAB3C)	Homo sapiens
KEGG_PATHWAY	hsa04740:Olfactory transduction	30	4.4843	1.85612e-05	ENSG00000181963, ENSG00000185926, ENSG00000196240, ENSG00000176294, ENSG00000177489, ENSG00000176299, ENSG00000176695, ENSG00000130538, ENSG00000243896, ENSG00000203661, ENSG00000196539, ENSG00000258817, ENSG00000205029, ENSG00000188124, ENSG00000187612, ENSG00000221996, ENSG00000183313, ENSG00000237388, ENSG00000177476, ENSG00000177693, ENSG00000186092, ENSG00000154678, ENSG00000212807, ENSG0000…	218	399	6879	2.37256	0.00424153	0.00212526	0.00209742			ENSG00000255378	proline rich 23 domain containing 2(PRR23D2)	Homo sapiens
GOTERM_MF_DIRECT	GO:0004930~G-protein coupled receptor activity	42	6.27803	4.73159e-05	ENSG00000181963, ENSG00000127362, ENSG00000124493, ENSG00000185926, ENSG00000196240, ENSG00000127364, ENSG00000176294, ENSG00000177489, ENSG00000197177, ENSG00000176299, ENSG00000176695, ENSG00000130538, ENSG00000133067, ENSG00000243896, ENSG00000203661, ENSG00000196539, ENSG00000258817, ENSG00000205029, ENSG00000188124, ENSG00000123901, ENSG00000187612, ENSG00000221996, ENSG00000183695, ENSG0000…	507	710	16881	1.96961	0.027945	0.00708555	0.00703824			ENSG00000222014	RAB6C, member RAS oncogene family(RAB6C)	Homo sapiens
UP_KEYWORDS	Sensory transduction	39	5.8296	6.02255e-05	ENSG00000181963, ENSG00000127362, ENSG00000091262, ENSG00000185926, ENSG00000196240, ENSG00000127364, ENSG00000176294, ENSG00000177489, ENSG00000176299, ENSG00000176695, ENSG00000130538, ENSG00000243896, ENSG00000203661, ENSG00000196539, ENSG00000258817, ENSG00000205029, ENSG00000188124, ENSG00000071909, ENSG00000187612, ENSG00000221996, ENSG00000185974, ENSG00000183313, ENSG00000127366, ENSG0000…	653	609	20581	2.01837	0.0215663	0.0036336	0.00348304			ENSG00000230453	ankyrin repeat domain 18B(ANKRD18B)	Homo sapiens
GOTERM_MF_DIRECT	GO:0004984~olfactory receptor activity	29	4.33483	0.000112472	ENSG00000181963, ENSG00000185926, ENSG00000196240, ENSG00000176294, ENSG00000177489, ENSG00000176299, ENSG00000176695, ENSG00000130538, ENSG00000243896, ENSG00000203661, ENSG00000196539, ENSG00000258817, ENSG00000205029, ENSG00000188124, ENSG00000187612, ENSG00000221996, ENSG00000183313, ENSG00000237388, ENSG00000177476, ENSG00000177693, ENSG00000186092, ENSG00000212807, ENSG00000221840, ENSG0000…	507	431	16881	2.24032	0.0651548	0.0134741	0.0133841			ENSG00000087008	acyl-CoA oxidase 3, pristanoyl(ACOX3)	Homo sapiens
GOTERM_BP_DIRECT	GO:0050911~detection of chemical stimulus involved in sensory perception of smell	29	4.33483	0.000125001	ENSG00000181963, ENSG00000185926, ENSG00000196240, ENSG00000176294, ENSG00000177489, ENSG00000176299, ENSG00000176695, ENSG00000130538, ENSG00000243896, ENSG00000203661, ENSG00000196539, ENSG00000258817, ENSG00000205029, ENSG00000188124, ENSG00000187612, ENSG00000221996, ENSG00000183313, ENSG00000237388, ENSG00000177476, ENSG00000177693, ENSG00000186092, ENSG00000212807, ENSG00000221840, ENSG0000…	515	425	16792	2.22487	0.187703	0.050617	0.0505866			ENSG00000188152	NUT family member 2G(NUTM2G)	Homo sapiens
GOTERM_BP_DIRECT	GO:0050907~detection of chemical stimulus involved in sensory perception	12	1.79372	0.000152186	ENSG00000237388, ENSG00000258817, ENSG00000185926, ENSG00000176294, ENSG00000176299, ENSG00000221840, ENSG00000177693, ENSG00000176695, ENSG00000243896, ENSG00000182652, ENSG00000230178, ENSG00000186092	515	95	16792	4.11863	0.223613	0.050617	0.0505866			ENSG00000154330	phosphoglucomutase 5(PGM5)	Homo sapiens
UP_KEYWORDS	Olfaction	29	4.33483	0.000446997	ENSG00000181963, ENSG00000185926, ENSG00000196240, ENSG00000176294, ENSG00000177489, ENSG00000176299, ENSG00000176695, ENSG00000130538, ENSG00000243896, ENSG00000203661, ENSG00000196539, ENSG00000258817, ENSG00000205029, ENSG00000188124, ENSG00000187612, ENSG00000221996, ENSG00000183313, ENSG00000237388, ENSG00000177476, ENSG00000177693, ENSG00000186092, ENSG00000212807, ENSG00000221840, ENSG0000…	653	443	20581	2.06323	0.14943	0.0147103	0.0141007			ENSG00000141179	phosphatidylcholine transfer protein(PCTP)	Homo sapiens
INTERPRO	IPR000725:Olfactory receptor	29	4.33483	0.000473328	ENSG00000181963, ENSG00000185926, ENSG00000196240, ENSG00000176294, ENSG00000177489, ENSG00000176299, ENSG00000176695, ENSG00000130538, ENSG00000243896, ENSG00000203661, ENSG00000196539, ENSG00000258817, ENSG00000205029, ENSG00000188124, ENSG00000187612, ENSG00000221996, ENSG00000183313, ENSG00000237388, ENSG00000177476, ENSG00000177693, ENSG00000186092, ENSG00000212807, ENSG00000221840, ENSG0000…	609	430	18559	2.05526	0.324622	0.0217994	0.0212209			ENSG00000145384	fatty acid binding protein 2(FABP2)	Homo sapiens
GOTERM_MF_DIRECT	GO:0004888~transmembrane signaling receptor activity	17	2.54111	0.000749493	ENSG00000237388, ENSG00000185926, ENSG00000176294, ENSG00000072694, ENSG00000176299, ENSG00000176695, ENSG00000177693, ENSG00000110448, ENSG00000133067, ENSG00000243896, ENSG00000111796, ENSG00000186092, ENSG00000258817, ENSG00000146648, ENSG00000221840, ENSG00000182652, ENSG00000230178	507	214	16881	2.645	0.361807	0.0748244	0.0743247			ENSG00000269028	MT-RNR2-like 2(MTRNR2L2)	Homo sapiens
UP_KEYWORDS	G-protein coupled receptor	45	6.72646	0.000830902	ENSG00000181963, ENSG00000127362, ENSG00000124493, ENSG00000185926, ENSG00000196240, ENSG00000127364, ENSG00000176294, ENSG00000177489, ENSG00000197177, ENSG00000176299, ENSG00000170075, ENSG00000176695, ENSG00000130538, ENSG00000133067, ENSG00000243896, ENSG00000203661, ENSG00000196539, ENSG00000258817, ENSG00000205029, ENSG00000188124, ENSG00000123901, ENSG00000187612, ENSG00000221996, ENSG0000…	653	842	20581	1.68443	0.259857	0.0237626	0.022778			ENSG00000256618	MT-RNR2-like 1(MTRNR2L1)	Homo sapiens
INTERPRO	IPR000276:G protein-coupled receptor, rhodopsin-like	40	5.97907	0.00148438	ENSG00000181963, ENSG00000185926, ENSG00000196240, ENSG00000176294, ENSG00000177489, ENSG00000176299, ENSG00000170075, ENSG00000176695, ENSG00000130538, ENSG00000133067, ENSG00000243896, ENSG00000203661, ENSG00000196539, ENSG00000258817, ENSG00000205029, ENSG00000188124, ENSG00000123901, ENSG00000187612, ENSG00000221996, ENSG00000183695, ENSG00000183134, ENSG00000178394, ENSG00000183313, ENSG0000…	609	719	18559	1.69539	0.708135	0.0560794	0.0545912			ENSG00000196539	olfactory receptor family 2 subfamily T member 3(OR2T3)	Homo sapiens
UP_KEYWORDS	Transducer	45	6.72646	0.00293934	ENSG00000181963, ENSG00000127362, ENSG00000124493, ENSG00000185926, ENSG00000196240, ENSG00000127364, ENSG00000176294, ENSG00000177489, ENSG00000197177, ENSG00000176299, ENSG00000170075, ENSG00000176695, ENSG00000130538, ENSG00000133067, ENSG00000243896, ENSG00000203661, ENSG00000196539, ENSG00000258817, ENSG00000205029, ENSG00000188124, ENSG00000123901, ENSG00000187612, ENSG00000221996, ENSG0000…	653	899	20581	1.57763	0.655482	0.0625907	0.0599971			ENSG00000112511	PHD finger protein 1(PHF1)	Homo sapiens
INTERPRO	IPR017452:GPCR, rhodopsin-like, 7TM	39	5.8296	0.00401165	ENSG00000181963, ENSG00000185926, ENSG00000196240, ENSG00000176294, ENSG00000177489, ENSG00000176299, ENSG00000170075, ENSG00000176695, ENSG00000130538, ENSG00000243896, ENSG00000203661, ENSG00000196539, ENSG00000258817, ENSG00000205029, ENSG00000188124, ENSG00000123901, ENSG00000187612, ENSG00000221996, ENSG00000183695, ENSG00000183134, ENSG00000178394, ENSG00000183313, ENSG00000237388, ENSG0000…	609	736	18559	1.61482	0.964291	0.123172	0.119904			ENSG00000196873	COBW domain containing 3(CBWD3)	Homo sapiens
UP_KEYWORDS	Receptor	72	10.7623	0.00504243	ENSG00000177489, ENSG00000196240, ENSG00000162747, ENSG00000197177, ENSG00000133067, ENSG00000203661, ENSG00000171189, ENSG00000111796, ENSG00000132334, ENSG00000117335, ENSG00000258817, ENSG00000123901, ENSG00000187612, ENSG00000183695, ENSG00000183134, ENSG00000203747, ENSG00000016402, ENSG00000177693, ENSG00000198019, ENSG00000212807, ENSG00000143226, ENSG00000169676, ENSG00000183840, ENSG0000…	653	1648	20581	1.37698	0.839583	0.101409	0.0972068			ENSG00000131730	creatine kinase, mitochondrial 2(CKMT2)	Homo sapiens
GOTERM_BP_DIRECT	GO:0007186~G-protein coupled receptor signaling pathway	42	6.27803	0.00706805	ENSG00000181963, ENSG00000127362, ENSG00000124493, ENSG00000185926, ENSG00000196240, ENSG00000127364, ENSG00000176294, ENSG00000177489, ENSG00000197177, ENSG00000176299, ENSG00000176695, ENSG00000130538, ENSG00000133067, ENSG00000243896, ENSG00000203661, ENSG00000196539, ENSG00000258817, ENSG00000205029, ENSG00000188124, ENSG00000187612, ENSG00000221996, ENSG00000183695, ENSG00000183134, ENSG0000…	515	899	16792	1.5233	0.999992	1	1			ENSG00000221996	olfactory receptor family 52 subfamily B member 4 (gene/pseudogene)(OR52B4)	Homo sapiens
															ENSG00000250127	uncharacterized LOC101928600(LOC101928600)	Homo sapiens
Annotation Cluster 8	Enrichment Score: 3.237845818229352														ENSG00000055609	lysine methyltransferase 2C(KMT2C)	Homo sapiens
Category	Term	Count	%	PValue	Genes	List Total	Pop Hits	Pop Total	Fold Enrichment	Bonferroni	Benjamini	FDR			ENSG00000116544	DLG associated protein 3(DLGAP3)	Homo sapiens
UP_SEQ_FEATURE	disulfide bond	133	19.8804	8.93964e-07	ENSG00000177489, ENSG00000137747, ENSG00000130558, ENSG00000177243, ENSG00000154529, ENSG00000170571, ENSG00000198502, ENSG00000005108, ENSG00000176797, ENSG00000117335, ENSG00000145536, ENSG00000145934, ENSG00000057593, ENSG00000188389, ENSG00000170848, ENSG00000101439, ENSG00000205403, ENSG00000123901, ENSG00000187733, ENSG00000183134, ENSG00000126218, ENSG00000203747, ENSG00000016402, ENSG0000…	609	2917	20063	1.50208	0.00140968	0.000470523	0.000466351			ENSG00000184659	forkhead box D4-like 4(FOXD4L4)	Homo sapiens
UP_SEQ_FEATURE	glycosylation site:N-linked (GlcNAc...)	178	26.6069	1.35363e-06	ENSG00000173040, ENSG00000091262, ENSG00000133424, ENSG00000177489, ENSG00000106688, ENSG00000137747, ENSG00000130558, ENSG00000154529, ENSG00000170571, ENSG00000169340, ENSG00000196600, ENSG00000198502, ENSG00000005108, ENSG00000117335, ENSG00000183090, ENSG00000132334, ENSG00000145536, ENSG00000145934, ENSG00000057593, ENSG00000188389, ENSG00000170848, ENSG00000205403, ENSG00000123901, ENSG0000…	609	4234	20063	1.38499	0.00213375	0.000534347	0.000529609			ENSG00000204928	glutaredoxin and cysteine rich domain containing 2(GRXCR2)	Homo sapiens
UP_KEYWORDS	Glycoprotein	188	28.1016	3.93019e-05	ENSG00000173040, ENSG00000091262, ENSG00000133424, ENSG00000177489, ENSG00000106688, ENSG00000137747, ENSG00000130558, ENSG00000237515, ENSG00000154529, ENSG00000170571, ENSG00000169340, ENSG00000196600, ENSG00000198502, ENSG00000005108, ENSG00000117335, ENSG00000183090, ENSG00000132334, ENSG00000145536, ENSG00000145934, ENSG00000057593, ENSG00000188389, ENSG00000170848, ENSG00000101439, ENSG0000…	653	4551	20581	1.30198	0.0141269	0.00284546	0.00272756			ENSG00000184276	defensin beta 108B(DEFB108B)	Homo sapiens
UP_KEYWORDS	Disulfide bond	147	21.9731	7.77634e-05	ENSG00000177489, ENSG00000137747, ENSG00000130558, ENSG00000177243, ENSG00000154529, ENSG00000170571, ENSG00000169340, ENSG00000198502, ENSG00000005108, ENSG00000176797, ENSG00000117335, ENSG00000145536, ENSG00000145934, ENSG00000057593, ENSG00000188389, ENSG00000170848, ENSG00000101439, ENSG00000184185, ENSG00000205403, ENSG00000123901, ENSG00000187733, ENSG00000183134, ENSG00000126218, ENSG0000…	653	3434	20581	1.34918	0.0277589	0.00402148	0.00385484			ENSG00000186572	defensin beta 107A(DEFB107A)	Homo sapiens
UP_SEQ_FEATURE	signal peptide	125	18.6846	0.00833557	ENSG00000130558, ENSG00000177243, ENSG00000154529, ENSG00000170571, ENSG00000169340, ENSG00000198502, ENSG00000005108, ENSG00000176797, ENSG00000117335, ENSG00000183090, ENSG00000132334, ENSG00000145536, ENSG00000057593, ENSG00000188389, ENSG00000170848, ENSG00000101439, ENSG00000205403, ENSG00000123901, ENSG00000187733, ENSG00000126218, ENSG00000203747, ENSG00000016402, ENSG00000237763, ENSG0000…	609	3346	20063	1.23073	0.999998	0.412812	0.409152			ENSG00000198353	homeobox C4(HOXC4)	Homo sapiens
UP_KEYWORDS	Secreted	81	12.1076	0.0121139	ENSG00000162747, ENSG00000130635, ENSG00000130558, ENSG00000155011, ENSG00000177243, ENSG00000242221, ENSG00000269028, ENSG00000170373, ENSG00000172551, ENSG00000005108, ENSG00000176797, ENSG00000183090, ENSG00000136698, ENSG00000258818, ENSG00000145536, ENSG00000113296, ENSG00000057593, ENSG00000170848, ENSG00000101439, ENSG00000273294, ENSG00000205403, ENSG00000186562, ENSG00000187733, ENSG0000…	653	1965	20581	1.2992	0.987869	0.208821	0.200168			ENSG00000186579	defensin beta 106A(DEFB106A)	Homo sapiens
UP_KEYWORDS	Signal	144	21.5247	0.14097	ENSG00000173040, ENSG00000153395, ENSG00000130558, ENSG00000237515, ENSG00000177243, ENSG00000154529, ENSG00000170571, ENSG00000169340, ENSG00000198502, ENSG00000005108, ENSG00000176797, ENSG00000117335, ENSG00000183090, ENSG00000132334, ENSG00000145536, ENSG00000057593, ENSG00000188389, ENSG00000170848, ENSG00000101439, ENSG00000205403, ENSG00000123901, ENSG00000187733, ENSG00000126218, ENSG0000…	653	4160	20581	1.09099	1	1	0.961219			ENSG00000172789	homeobox C5(HOXC5)	Homo sapiens
GOTERM_CC_DIRECT	GO:0005576~extracellular region	57	8.52018	0.237617	ENSG00000130635, ENSG00000155011, ENSG00000177243, ENSG00000242221, ENSG00000269028, ENSG00000172551, ENSG00000176797, ENSG00000136698, ENSG00000258818, ENSG00000113296, ENSG00000057593, ENSG00000170848, ENSG00000101439, ENSG00000273294, ENSG00000205403, ENSG00000186562, ENSG00000126218, ENSG00000214274, ENSG00000240972, ENSG00000177257, ENSG00000164816, ENSG00000106714, ENSG00000219438, ENSG0000…	576	1610	18224	1.12013	1	1	1			ENSG00000258150	SAGA complex associated factor 29 pseudogene(LOC388242)	Homo sapiens
															ENSG00000166401	serpin family B member 8(SERPINB8)	Homo sapiens
Annotation Cluster 9	Enrichment Score: 2.863376880330232														ENSG00000186562	defensin beta 105A(DEFB105A)	Homo sapiens
Category	Term	Count	%	PValue	Genes	List Total	Pop Hits	Pop Total	Fold Enrichment	Bonferroni	Benjamini	FDR			ENSG00000197757	homeobox C6(HOXC6)	Homo sapiens
UP_KEYWORDS	Defensin	11	1.64425	4.52045e-06	ENSG00000177257, ENSG00000164816, ENSG00000186146, ENSG00000184276, ENSG00000186572, ENSG00000176782, ENSG00000177243, ENSG00000186562, ENSG00000186579, ENSG00000176797, ENSG00000171711	653	52	20581	6.66719	0.00163507	0.000545468	0.000522866			ENSG00000037965	homeobox C8(HOXC8)	Homo sapiens
GAD_DISEASE	HIV Infections	10	1.49477	0.000125346	ENSG00000106258, ENSG00000160868, ENSG00000164816, ENSG00000184276, ENSG00000176782, ENSG00000177243, ENSG00000186562, ENSG00000186579, ENSG00000198502, ENSG00000171711	365	69	12971	5.15029	0.165679	0.036225	0.0361498			ENSG00000164162	anaphase promoting complex subunit 10(ANAPC10)	Homo sapiens
UP_KEYWORDS	Antibiotic	11	1.64425	0.000853354	ENSG00000177257, ENSG00000164816, ENSG00000186146, ENSG00000184276, ENSG00000186572, ENSG00000176782, ENSG00000177243, ENSG00000186562, ENSG00000186579, ENSG00000176797, ENSG00000171711	653	95	20581	3.64941	0.265853	0.0237626	0.022778			ENSG00000070985	transient receptor potential cation channel subfamily M member 5(TRPM5)	Homo sapiens
UP_KEYWORDS	Antimicrobial	11	1.64425	0.00226916	ENSG00000177257, ENSG00000164816, ENSG00000186146, ENSG00000184276, ENSG00000186572, ENSG00000176782, ENSG00000177243, ENSG00000186562, ENSG00000186579, ENSG00000176797, ENSG00000171711	653	108	20581	3.21013	0.56061	0.0513397	0.0492124			ENSG00000169627	bolA family member 2B(BOLA2B)	Homo sapiens
INTERPRO	IPR025933:Beta-defensin	6	0.896861	0.00534139	ENSG00000186146, ENSG00000184276, ENSG00000186572, ENSG00000176782, ENSG00000186562, ENSG00000186579	609	35	18559	5.22421	0.988203	0.158143	0.153947			ENSG00000151882	C-C motif chemokine ligand 28(CCL28)	Homo sapiens
GOTERM_BP_DIRECT	GO:0042742~defense response to bacterium	11	1.64425	0.0138047	ENSG00000177257, ENSG00000156234, ENSG00000186146, ENSG00000184276, ENSG00000186572, ENSG00000176782, ENSG00000177243, ENSG00000186562, ENSG00000186579, ENSG00000176797, ENSG00000171711	515	145	16792	2.47355	1	1	1			ENSG00000127366	taste 2 receptor member 5(TAS2R5)	Homo sapiens
GOTERM_BP_DIRECT	GO:0045087~innate immune response	19	2.84006	0.111787	ENSG00000177257, ENSG00000240972, ENSG00000164816, ENSG00000132109, ENSG00000176782, ENSG00000177243, ENSG00000110057, ENSG00000249437, ENSG00000176797, ENSG00000171711, ENSG00000117335, ENSG00000186146, ENSG00000205403, ENSG00000184276, ENSG00000186572, ENSG00000186562, ENSG00000186579, ENSG00000186832, ENSG00000214274	515	430	16792	1.44072	1	1	1			ENSG00000225190	microRNA 4315-1(MIR4315-1)	Homo sapiens
															ENSG00000181625	SLX1 homolog B, structure-specific endonuclease subunit(SLX1B)	Homo sapiens
Annotation Cluster 10	Enrichment Score: 2.4340422723322503														ENSG00000109534	GAR1 ribonucleoprotein(GAR1)	Homo sapiens
Category	Term	Count	%	PValue	Genes	List Total	Pop Hits	Pop Total	Fold Enrichment	Bonferroni	Benjamini	FDR			ENSG00000150337	Fc fragment of IgG receptor Ia(FCGR1A)	Homo sapiens
SMART	SM00336:BBOX	13	1.9432	1.30343e-06	ENSG00000132109, ENSG00000214414, ENSG00000241322, ENSG00000155428, ENSG00000168930, ENSG00000189253, ENSG00000204449, ENSG00000124900, ENSG00000182053, ENSG00000223417, ENSG00000166326, ENSG00000214891, ENSG00000221926	294	74	10057	6.00942	0.000252834	0.000252866	0.000246349			ENSG00000177791	myozenin 1(MYOZ1)	Homo sapiens
INTERPRO	IPR000315:Zinc finger, B-box	13	1.9432	1.39949e-05	ENSG00000132109, ENSG00000214414, ENSG00000241322, ENSG00000155428, ENSG00000168930, ENSG00000189253, ENSG00000204449, ENSG00000124900, ENSG00000182053, ENSG00000223417, ENSG00000166326, ENSG00000214891, ENSG00000221926	609	82	18559	4.83133	0.0115348	0.00149534	0.00145565			ENSG00000198019	Fc fragment of IgG receptor Ib(FCGR1B)	Homo sapiens
INTERPRO	IPR013320:Concanavalin A-like lectin/glucanase, subgroup	21	3.13901	8.29708e-05	ENSG00000171094, ENSG00000132109, ENSG00000164309, ENSG00000130635, ENSG00000214414, ENSG00000106714, ENSG00000154529, ENSG00000241322, ENSG00000155974, ENSG00000168930, ENSG00000113296, ENSG00000169436, ENSG00000189253, ENSG00000204449, ENSG00000124900, ENSG00000182053, ENSG00000171916, ENSG00000223417, ENSG00000214891, ENSG00000148204, ENSG00000221926	609	232	18559	2.75847	0.0664732	0.00529098	0.00515057			ENSG00000130699	microRNA 1257(MIR1257)	Homo sapiens
INTERPRO	IPR003879:Butyrophylin-like	10	1.49477	0.000553904	ENSG00000168930, ENSG00000189253, ENSG00000204449, ENSG00000132109, ENSG00000124900, ENSG00000214414, ENSG00000182053, ENSG00000223417, ENSG00000214891, ENSG00000221926	609	72	18559	4.23258	0.368283	0.0241677	0.0235263			ENSG00000130538	olfactory receptor family 11 subfamily H member 1(OR11H1)	Homo sapiens
UP_SEQ_FEATURE	zinc finger region:B box-type	9	1.34529	0.00101371	ENSG00000168930, ENSG00000189253, ENSG00000204449, ENSG00000132109, ENSG00000182053, ENSG00000223417, ENSG00000155428, ENSG00000166326, ENSG00000214891	609	68	20063	4.36026	0.798192	0.0941555	0.0933206			ENSG00000143226	Fc fragment of IgG receptor IIa(FCGR2A)	Homo sapiens
INTERPRO	IPR001870:B30.2/SPRY domain	11	1.64425	0.00150407	ENSG00000168930, ENSG00000189253, ENSG00000204449, ENSG00000132109, ENSG00000164309, ENSG00000124900, ENSG00000214414, ENSG00000182053, ENSG00000223417, ENSG00000214891, ENSG00000221926	609	99	18559	3.38606	0.712869	0.0560794	0.0545912			ENSG00000072694	Fc fragment of IgG receptor IIb(FCGR2B)	Homo sapiens
UP_SEQ_FEATURE	domain:B30.2/SPRY	10	1.49477	0.00272043	ENSG00000168930, ENSG00000189253, ENSG00000204449, ENSG00000132109, ENSG00000164309, ENSG00000124900, ENSG00000182053, ENSG00000223417, ENSG00000214891, ENSG00000221926	609	97	20063	3.39631	0.986414	0.178982	0.177395			ENSG00000203747	Fc fragment of IgG receptor IIIa(FCGR3A)	Homo sapiens
INTERPRO	IPR003877:SPla/RYanodine receptor SPRY	10	1.49477	0.00367303	ENSG00000168930, ENSG00000189253, ENSG00000204449, ENSG00000132109, ENSG00000124900, ENSG00000214414, ENSG00000182053, ENSG00000223417, ENSG00000214891, ENSG00000221926	609	94	18559	3.24197	0.952667	0.117113	0.114005			ENSG00000162747	Fc fragment of IgG receptor IIIb(FCGR3B)	Homo sapiens
SMART	SM00449:SPRY	8	1.19581	0.0176583	ENSG00000168930, ENSG00000189253, ENSG00000204449, ENSG00000132109, ENSG00000182053, ENSG00000223417, ENSG00000214891, ENSG00000221926	294	92	10057	2.97456	0.968454	0.311428	0.303402			ENSG00000155886	solute carrier family 24 member 2(SLC24A2)	Homo sapiens
SMART	SM00184:RING	14	2.09268	0.0263338	ENSG00000055609, ENSG00000132109, ENSG00000214414, ENSG00000155428, ENSG00000189050, ENSG00000172985, ENSG00000091073, ENSG00000168930, ENSG00000189253, ENSG00000204449, ENSG00000124900, ENSG00000182053, ENSG00000164197, ENSG00000223417	294	244	10057	1.96272	0.994356	0.392982	0.382854			ENSG00000273294	C1QTNF3-AMACR readthrough (NMD candidate)(C1QTNF3-AMACR)	Homo sapiens
UP_SEQ_FEATURE	zinc finger region:RING-type	13	1.9432	0.048228	ENSG00000055609, ENSG00000132109, ENSG00000155428, ENSG00000189050, ENSG00000172985, ENSG00000091073, ENSG00000168930, ENSG00000189253, ENSG00000204449, ENSG00000182053, ENSG00000164197, ENSG00000223417, ENSG00000214891	609	230	20063	1.86206	1	1	0.991762			ENSG00000071909	myosin IIIB(MYO3B)	Homo sapiens
INTERPRO	IPR001841:Zinc finger, RING-type	15	2.24215	0.107735	ENSG00000055609, ENSG00000132109, ENSG00000214414, ENSG00000155428, ENSG00000189050, ENSG00000172985, ENSG00000091073, ENSG00000168930, ENSG00000189253, ENSG00000204449, ENSG00000124900, ENSG00000182053, ENSG00000164197, ENSG00000223417, ENSG00000214891	609	295	18559	1.54955	1	1	0.974638			ENSG00000153165	RANBP2-like and GRIP domain containing 3(RGPD3)	Homo sapiens
INTERPRO	IPR013083:Zinc finger, RING/FYVE/PHD-type	21	3.13901	0.11141	ENSG00000055609, ENSG00000015171, ENSG00000132109, ENSG00000214414, ENSG00000110107, ENSG00000142182, ENSG00000181031, ENSG00000112511, ENSG00000155428, ENSG00000078043, ENSG00000189050, ENSG00000172985, ENSG00000091073, ENSG00000168930, ENSG00000189253, ENSG00000204449, ENSG00000124900, ENSG00000182053, ENSG00000164197, ENSG00000223417, ENSG00000214891	609	453	18559	1.41273	1	1	0.974638			ENSG00000240972	macrophage migration inhibitory factor (glycosylation-inhibiting factor)(MIF)	Homo sapiens
INTERPRO	IPR017907:Zinc finger, RING-type, conserved site	9	1.34529	0.191112	ENSG00000189253, ENSG00000132109, ENSG00000124900, ENSG00000214414, ENSG00000164197, ENSG00000155428, ENSG00000214891, ENSG00000189050, ENSG00000172985	609	169	18559	1.6229	1	1	0.974638			ENSG00000183662	family with sequence similarity 19 member A1, C-C motif chemokine like(FAM19A1)	Homo sapiens
GOTERM_MF_DIRECT	GO:0008270~zinc ion binding	37	5.53064	0.469648	ENSG00000055609, ENSG00000015171, ENSG00000068024, ENSG00000188818, ENSG00000214414, ENSG00000172575, ENSG00000165061, ENSG00000206077, ENSG00000078043, ENSG00000189050, ENSG00000145536, ENSG00000168930, ENSG00000189253, ENSG00000145736, ENSG00000077092, ENSG00000140263, ENSG00000164197, ENSG00000223417, ENSG00000178031, ENSG00000214891, ENSG00000131732, ENSG00000132109, ENSG00000112511, ENSG0000…	507	1169	16881	1.05385	1	1	0.994983			ENSG00000148773	marker of proliferation Ki-67(MKI67)	Homo sapiens
															ENSG00000205593	DENN domain containing 6B(DENND6B)	Homo sapiens
Annotation Cluster 11	Enrichment Score: 2.419356450566547														ENSG00000189152	GRB2 related adaptor protein like(GRAPL)	Homo sapiens
Category	Term	Count	%	PValue	Genes	List Total	Pop Hits	Pop Total	Fold Enrichment	Bonferroni	Benjamini	FDR			ENSG00000249459	zinc finger protein 286B(ZNF286B)	Homo sapiens
SMART	SM00632:Aamy_C	5	0.747384	3.44979e-06	ENSG00000237763, ENSG00000240038, ENSG00000243480, ENSG00000187733, ENSG00000174876	294	5	10057	34.2075	0.000669036	0.000334629	0.000326005			ENSG00000109181	UDP glucuronosyltransferase family 2 member B10(UGT2B10)	Homo sapiens
GOTERM_MF_DIRECT	GO:0004556~alpha-amylase activity	5	0.747384	3.89505e-06	ENSG00000237763, ENSG00000240038, ENSG00000243480, ENSG00000187733, ENSG00000174876	507	5	16881	33.2959	0.00233042	0.00116657	0.00115878			ENSG00000117262	G protein-coupled receptor 89A(GPR89A)	Homo sapiens
INTERPRO	IPR006046:Alpha amylase	5	0.747384	5.55588e-06	ENSG00000237763, ENSG00000240038, ENSG00000243480, ENSG00000187733, ENSG00000174876	609	5	18559	30.4745	0.00459525	0.000921165	0.000896719			ENSG00000186377	cytochrome P450 family 4 subfamily X member 1(CYP4X1)	Homo sapiens
INTERPRO	IPR006048:Alpha-amylase, C-terminal all beta	5	0.747384	1.62341e-05	ENSG00000237763, ENSG00000240038, ENSG00000243480, ENSG00000187733, ENSG00000174876	609	6	18559	25.3955	0.013368	0.00149534	0.00145565			ENSG00000130558	olfactomedin 1(OLFM1)	Homo sapiens
SMART	SM00642:Aamy	5	0.747384	4.50466e-05	ENSG00000237763, ENSG00000240038, ENSG00000243480, ENSG00000187733, ENSG00000174876	294	8	10057	21.3797	0.00870116	0.00291301	0.00283793			ENSG00000261740	BOLA2-SMG1P6 readthrough(BOLA2-SMG1P6)	Homo sapiens
INTERPRO	IPR015902:Glycoside hydrolase, family 13	5	0.747384	7.18749e-05	ENSG00000237763, ENSG00000240038, ENSG00000243480, ENSG00000187733, ENSG00000174876	609	8	18559	19.0466	0.0578459	0.00496536	0.00483358			ENSG00000170088	transmembrane protein 192(TMEM192)	Homo sapiens
INTERPRO	IPR006047:Glycosyl hydrolase, family 13, catalytic domain	5	0.747384	7.18749e-05	ENSG00000237763, ENSG00000240038, ENSG00000243480, ENSG00000187733, ENSG00000174876	609	8	18559	19.0466	0.0578459	0.00496536	0.00483358			ENSG00000176695	olfactory receptor family 4 subfamily F member 17(OR4F17)	Homo sapiens
UP_SEQ_FEATURE	metal ion-binding site:Calcium; via carbonyl oxygen	8	1.19581	0.000177088	ENSG00000237763, ENSG00000240038, ENSG00000086205, ENSG00000243480, ENSG00000115705, ENSG00000187733, ENSG00000130508, ENSG00000174876	609	40	20063	6.58883	0.243815	0.0215094	0.0213187			ENSG00000184967	nucleolar complex associated 4 homolog(NOC4L)	Homo sapiens
UP_SEQ_FEATURE	binding site:Chloride	5	0.747384	0.00113651	ENSG00000237763, ENSG00000240038, ENSG00000243480, ENSG00000187733, ENSG00000174876	609	16	20063	10.2951	0.833778	0.099697	0.0988131			ENSG00000107242	phosphatidylinositol-4-phosphate 5-kinase type 1 beta(PIP5K1B)	Homo sapiens
INTERPRO	IPR013780:Glycosyl hydrolase, family 13, all-beta	5	0.747384	0.00151578	ENSG00000237763, ENSG00000240038, ENSG00000243480, ENSG00000187733, ENSG00000174876	609	16	18559	9.5233	0.715645	0.0560794	0.0545912			ENSG00000101638	ST8 alpha-N-acetyl-neuraminide alpha-2,8-sialyltransferase 5(ST8SIA5)	Homo sapiens
UP_SEQ_FEATURE	metal ion-binding site:Calcium	9	1.34529	0.0022766	ENSG00000237763, ENSG00000240038, ENSG00000086205, ENSG00000243480, ENSG00000115705, ENSG00000187733, ENSG00000130508, ENSG00000151005, ENSG00000174876	609	77	20063	3.85062	0.972582	0.171179	0.169661			ENSG00000124467	pregnancy specific beta-1-glycoprotein 8(PSG8)	Homo sapiens
UP_SEQ_FEATURE	chain:Alpha-amylase 1	3	0.44843	0.00269531	ENSG00000237763, ENSG00000187733, ENSG00000174876	609	3	20063	32.9442	0.985863	0.178982	0.177395			ENSG00000203857	hydroxy-delta-5-steroid dehydrogenase, 3 beta- and steroid delta-isomerase 1(HSD3B1)	Homo sapiens
KEGG_PATHWAY	hsa04973:Carbohydrate digestion and absorption	6	0.896861	0.00981162	ENSG00000237763, ENSG00000240038, ENSG00000243480, ENSG00000187733, ENSG00000174876, ENSG00000137731	218	42	6879	4.50786	0.895436	0.280858	0.277178			ENSG00000152969	janus kinase and microtubule interacting protein 1(JAKMIP1)	Homo sapiens
KEGG_PATHWAY	hsa00500:Starch and sucrose metabolism	5	0.747384	0.0192465	ENSG00000237763, ENSG00000240038, ENSG00000243480, ENSG00000187733, ENSG00000174876	218	33	6879	4.78107	0.988326	0.440744	0.43497			ENSG00000091073	deltex E3 ubiquitin ligase 2(DTX2)	Homo sapiens
INTERPRO	IPR013781:Glycoside hydrolase, catalytic domain	5	0.747384	0.0320552	ENSG00000237763, ENSG00000240038, ENSG00000243480, ENSG00000187733, ENSG00000174876	609	37	18559	4.11818	1	0.571831	0.556655			ENSG00000145779	TNF alpha induced protein 8(TNFAIP8)	Homo sapiens
GOTERM_MF_DIRECT	GO:0043169~cation binding	3	0.44843	0.0485168	ENSG00000237763, ENSG00000243480, ENSG00000174876	507	12	16881	8.32396	1	1	0.994983			ENSG00000219438	family with sequence similarity 19 member A5, C-C motif chemokine like(FAM19A5)	Homo sapiens
UP_KEYWORDS	Pyrrolidone carboxylic acid	7	1.04634	0.0749209	ENSG00000258818, ENSG00000237763, ENSG00000240038, ENSG00000243480, ENSG00000187733, ENSG00000214274, ENSG00000174876	653	93	20581	2.37229	1	0.74154	0.710813			ENSG00000100068	LDL receptor related protein 5 like(LRP5L)	Homo sapiens
UP_KEYWORDS	Carbohydrate metabolism	7	1.04634	0.0780036	ENSG00000237763, ENSG00000240038, ENSG00000243480, ENSG00000154330, ENSG00000187733, ENSG00000187676, ENSG00000174876	653	94	20581	2.34706	1	0.743087	0.712296			ENSG00000135226	UDP glucuronosyltransferase family 2 member B28(UGT2B28)	Homo sapiens
INTERPRO	IPR017853:Glycoside hydrolase, superfamily	5	0.747384	0.100242	ENSG00000237763, ENSG00000240038, ENSG00000243480, ENSG00000187733, ENSG00000174876	609	54	18559	2.82172	1	1	0.974638			ENSG00000137673	matrix metallopeptidase 7(MMP7)	Homo sapiens
GOTERM_MF_DIRECT	GO:0003824~catalytic activity	10	1.49477	0.113015	ENSG00000237763, ENSG00000183747, ENSG00000240038, ENSG00000183549, ENSG00000243480, ENSG00000180287, ENSG00000099810, ENSG00000179889, ENSG00000151005, ENSG00000174876	507	188	16881	1.77106	1	1	0.994983			ENSG00000152558	transmembrane protein 123(TMEM123)	Homo sapiens
GOTERM_BP_DIRECT	GO:0007586~digestion	5	0.747384	0.126908	ENSG00000237763, ENSG00000240038, ENSG00000187733, ENSG00000145384, ENSG00000174876	515	63	16792	2.58776	1	1	1			ENSG00000006534	aldehyde dehydrogenase 3 family member B1(ALDH3B1)	Homo sapiens
UP_SEQ_FEATURE	active site:Proton donor	10	1.49477	0.154904	ENSG00000258818, ENSG00000237763, ENSG00000240038, ENSG00000160191, ENSG00000243480, ENSG00000187733, ENSG00000020922, ENSG00000154678, ENSG00000214274, ENSG00000174876	609	200	20063	1.64721	1	1	0.991762			ENSG00000132746	aldehyde dehydrogenase 3 family member B2(ALDH3B2)	Homo sapiens
GOTERM_BP_DIRECT	GO:0005975~carbohydrate metabolic process	9	1.34529	0.165449	ENSG00000112309, ENSG00000237763, ENSG00000240038, ENSG00000227345, ENSG00000101638, ENSG00000243480, ENSG00000154330, ENSG00000187733, ENSG00000174876	515	174	16792	1.68651	1	1	1			ENSG00000183281	plasminogen-like B1(PLGLB1)	Homo sapiens
UP_KEYWORDS	Chloride	5	0.747384	0.200663	ENSG00000237763, ENSG00000240038, ENSG00000243480, ENSG00000187733, ENSG00000174876	653	73	20581	2.15874	1	1	0.961219			ENSG00000110108	transmembrane protein 109(TMEM109)	Homo sapiens
UP_KEYWORDS	Glycosidase	5	0.747384	0.261873	ENSG00000237763, ENSG00000240038, ENSG00000243480, ENSG00000187733, ENSG00000174876	653	82	20581	1.92181	1	1	0.961219			ENSG00000170819	beaded filament structural protein 2(BFSP2)	Homo sapiens
UP_SEQ_FEATURE	active site:Nucleophile	6	0.896861	0.712159	ENSG00000237763, ENSG00000240038, ENSG00000243480, ENSG00000187733, ENSG00000159423, ENSG00000174876	609	196	20063	1.0085	1	1	0.991762			ENSG00000170786	short chain dehydrogenase/reductase family 16C, member 5(SDR16C5)	Homo sapiens
															ENSG00000205457	TP53 target 3C(TP53TG3C)	Homo sapiens
Annotation Cluster 12	Enrichment Score: 2.2109344406132556														ENSG00000110104	coiled-coil domain containing 86(CCDC86)	Homo sapiens
Category	Term	Count	%	PValue	Genes	List Total	Pop Hits	Pop Total	Fold Enrichment	Bonferroni	Benjamini	FDR			ENSG00000186281	glycerol-3-phosphate acyltransferase 2, mitochondrial(GPAT2)	Homo sapiens
INTERPRO	IPR014347:Tautomerase/MIF superfamily	3	0.44843	0.0061527	ENSG00000099977, ENSG00000240972, ENSG00000099974	609	4	18559	22.8559	0.994002	0.164535	0.160169			ENSG00000133958	unc-79 homolog (C. elegans)(UNC79)	Homo sapiens
INTERPRO	IPR019829:Macrophage migration inhibitory factor, conserved site	3	0.44843	0.0061527	ENSG00000099977, ENSG00000240972, ENSG00000099974	609	4	18559	22.8559	0.994002	0.164535	0.160169			ENSG00000225899	FSHD region gene 2 family member B(FRG2B)	Homo sapiens
INTERPRO	IPR001398:Macrophage migration inhibitory factor	3	0.44843	0.0061527	ENSG00000099977, ENSG00000240972, ENSG00000099974	609	4	18559	22.8559	0.994002	0.164535	0.160169			ENSG00000173110	heat shock protein family A (Hsp70) member 6(HSPA6)	Homo sapiens
															ENSG00000171094	anaplastic lymphoma receptor tyrosine kinase(ALK)	Homo sapiens
Annotation Cluster 13	Enrichment Score: 2.0875028886988978														ENSG00000239810	PRAME family member 11(PRAMEF11)	Homo sapiens
Category	Term	Count	%	PValue	Genes	List Total	Pop Hits	Pop Total	Fold Enrichment	Bonferroni	Benjamini	FDR			ENSG00000232423	PRAME family member 6(PRAMEF6)	Homo sapiens
UP_SEQ_FEATURE	zinc finger region:B box-type	9	1.34529	0.00101371	ENSG00000168930, ENSG00000189253, ENSG00000204449, ENSG00000132109, ENSG00000182053, ENSG00000223417, ENSG00000155428, ENSG00000166326, ENSG00000214891	609	68	20063	4.36026	0.798192	0.0941555	0.0933206			ENSG00000165283	stomatin like 2(STOML2)	Homo sapiens
UP_SEQ_FEATURE	chain:Tripartite motif-containing protein 48	3	0.44843	0.0126826	ENSG00000168930, ENSG00000182053, ENSG00000223417	609	6	20063	16.4721	1	0.513482	0.50893			ENSG00000155428	tripartite motif containing 74(TRIM74)	Homo sapiens
UP_SEQ_FEATURE	chain:Tripartite motif-containing protein 49	3	0.44843	0.0126826	ENSG00000168930, ENSG00000182053, ENSG00000223417	609	6	20063	16.4721	1	0.513482	0.50893			ENSG00000170122	forkhead box D4(FOXD4)	Homo sapiens
UP_SEQ_FEATURE	chain:Putative tripartite motif-containing protein 49B	3	0.44843	0.0126826	ENSG00000168930, ENSG00000182053, ENSG00000223417	609	6	20063	16.4721	1	0.513482	0.50893			ENSG00000163046	ankyrin repeat domain 30B like(ANKRD30BL)	Homo sapiens
SMART	SM00449:SPRY	8	1.19581	0.0176583	ENSG00000168930, ENSG00000189253, ENSG00000204449, ENSG00000132109, ENSG00000182053, ENSG00000223417, ENSG00000214891, ENSG00000221926	294	92	10057	2.97456	0.968454	0.311428	0.303402			ENSG00000142182	DNA methyltransferase 3 like(DNMT3L)	Homo sapiens
															ENSG00000140481	coiled-coil domain containing 33(CCDC33)	Homo sapiens
Annotation Cluster 14	Enrichment Score: 2.017096997196343														ENSG00000015568	RANBP2-like and GRIP domain containing 5(RGPD5)	Homo sapiens
Category	Term	Count	%	PValue	Genes	List Total	Pop Hits	Pop Total	Fold Enrichment	Bonferroni	Benjamini	FDR			ENSG00000140650	phosphomannomutase 2(PMM2)	Homo sapiens
UP_SEQ_FEATURE	domain:Ig-like C2-type 1	18	2.69058	0.000149049	ENSG00000177103, ENSG00000072694, ENSG00000162747, ENSG00000242221, ENSG00000243137, ENSG00000150337, ENSG00000198019, ENSG00000243130, ENSG00000231924, ENSG00000143226, ENSG00000170848, ENSG00000124467, ENSG00000130508, ENSG00000178031, ENSG00000203747, ENSG00000146555, ENSG00000221826, ENSG00000183668	609	202	20063	2.93562	0.2096	0.0208194	0.0206349			ENSG00000272636	double C2 domain beta(DOC2B)	Homo sapiens
UP_SEQ_FEATURE	domain:Ig-like C2-type 2	18	2.69058	0.000158223	ENSG00000177103, ENSG00000072694, ENSG00000162747, ENSG00000242221, ENSG00000243137, ENSG00000150337, ENSG00000198019, ENSG00000243130, ENSG00000231924, ENSG00000143226, ENSG00000170848, ENSG00000124467, ENSG00000130508, ENSG00000178031, ENSG00000203747, ENSG00000146555, ENSG00000221826, ENSG00000183668	609	203	20063	2.92116	0.220962	0.0208194	0.0206349			ENSG00000261509	TP53 target 3B(TP53TG3B)	Homo sapiens
SMART	SM00408:IGc2	19	2.84006	0.000370866	ENSG00000174482, ENSG00000177103, ENSG00000072694, ENSG00000242221, ENSG00000080854, ENSG00000243137, ENSG00000150337, ENSG00000198019, ENSG00000243130, ENSG00000231924, ENSG00000143226, ENSG00000170848, ENSG00000124467, ENSG00000130508, ENSG00000178031, ENSG00000183423, ENSG00000146555, ENSG00000221826, ENSG00000183668	294	250	10057	2.59977	0.0694331	0.0119913	0.0116823			ENSG00000198722	unc-13 homolog B(UNC13B)	Homo sapiens
INTERPRO	IPR003598:Immunoglobulin subtype 2	19	2.84006	0.00155588	ENSG00000174482, ENSG00000177103, ENSG00000072694, ENSG00000242221, ENSG00000080854, ENSG00000243137, ENSG00000150337, ENSG00000198019, ENSG00000243130, ENSG00000231924, ENSG00000143226, ENSG00000170848, ENSG00000124467, ENSG00000130508, ENSG00000178031, ENSG00000183423, ENSG00000146555, ENSG00000221826, ENSG00000183668	609	250	18559	2.31607	0.724958	0.0560794	0.0545912			ENSG00000145390	ubiquitin specific peptidase 53(USP53)	Homo sapiens
UP_KEYWORDS	Pregnancy	4	0.597907	0.00157318	ENSG00000231924, ENSG00000243137, ENSG00000243130, ENSG00000183668	653	8	20581	15.7588	0.434441	0.0379662	0.036393			ENSG00000020922	MRE11 homolog, double strand break repair nuclease(MRE11)	Homo sapiens
SMART	SM00409:IG	26	3.8864	0.00550182	ENSG00000177103, ENSG00000162747, ENSG00000242221, ENSG00000170571, ENSG00000243137, ENSG00000243130, ENSG00000188389, ENSG00000170848, ENSG00000120217, ENSG00000130508, ENSG00000178031, ENSG00000203747, ENSG00000174482, ENSG00000072694, ENSG00000080854, ENSG00000150337, ENSG00000198019, ENSG00000231924, ENSG00000143226, ENSG00000183067, ENSG00000160223, ENSG00000124467, ENSG00000183423, ENSG0000…	294	497	10057	1.78953	0.657095	0.133419	0.129981			ENSG00000130635	collagen type V alpha 1 chain(COL5A1)	Homo sapiens
UP_SEQ_FEATURE	domain:Ig-like V-type	11	1.64425	0.00593717	ENSG00000231924, ENSG00000170848, ENSG00000188389, ENSG00000120217, ENSG00000242221, ENSG00000160223, ENSG00000124467, ENSG00000243137, ENSG00000243130, ENSG00000221826, ENSG00000183668	609	129	20063	2.80919	0.999917	0.347215	0.344136			ENSG00000122376	family with sequence similarity 35 member A(FAM35A)	Homo sapiens
UP_SEQ_FEATURE	domain:Ig-like C2-type 3	10	1.49477	0.0160191	ENSG00000231924, ENSG00000177103, ENSG00000170848, ENSG00000124467, ENSG00000243137, ENSG00000130508, ENSG00000150337, ENSG00000146555, ENSG00000221826, ENSG00000183668	609	128	20063	2.57376	1	0.619881	0.614385			ENSG00000170379	TRPM8 channel associated factor 2(TCAF2)	Homo sapiens
GOTERM_BP_DIRECT	GO:0007565~female pregnancy	8	1.19581	0.0192904	ENSG00000231924, ENSG00000170848, ENSG00000242221, ENSG00000243137, ENSG00000243130, ENSG00000131808, ENSG00000221826, ENSG00000183668	515	89	16792	2.93086	1	1	1			ENSG00000196284	SPT3 homolog, SAGA and STAGA complex component(SUPT3H)	Homo sapiens
UP_SEQ_FEATURE	short sequence motif:Cell attachment site	8	1.19581	0.0205578	ENSG00000113296, ENSG00000170848, ENSG00000124467, ENSG00000243137, ENSG00000215182, ENSG00000243130, ENSG00000221826, ENSG00000183668	609	91	20063	2.89619	1	0.772874	0.766022			ENSG00000131732	zinc finger CCHC-type containing 9(ZCCHC9)	Homo sapiens
INTERPRO	IPR003599:Immunoglobulin subtype	26	3.8864	0.0227398	ENSG00000177103, ENSG00000162747, ENSG00000242221, ENSG00000170571, ENSG00000243137, ENSG00000243130, ENSG00000188389, ENSG00000170848, ENSG00000120217, ENSG00000130508, ENSG00000178031, ENSG00000203747, ENSG00000174482, ENSG00000072694, ENSG00000080854, ENSG00000150337, ENSG00000198019, ENSG00000231924, ENSG00000143226, ENSG00000183067, ENSG00000160223, ENSG00000124467, ENSG00000183423, ENSG0000…	609	497	18559	1.59424	1	0.459787	0.447586			ENSG00000138759	Fraser extracellular matrix complex subunit 1(FRAS1)	Homo sapiens
UP_KEYWORDS	Immunoglobulin domain	26	3.8864	0.0427998	ENSG00000177103, ENSG00000162747, ENSG00000242221, ENSG00000170571, ENSG00000243137, ENSG00000243130, ENSG00000188389, ENSG00000170848, ENSG00000120217, ENSG00000130508, ENSG00000178031, ENSG00000203747, ENSG00000174482, ENSG00000072694, ENSG00000080854, ENSG00000150337, ENSG00000198019, ENSG00000231924, ENSG00000143226, ENSG00000183067, ENSG00000160223, ENSG00000124467, ENSG00000183423, ENSG0000…	653	546	20581	1.50084	1	0.539737	0.517372			ENSG00000237763	amylase, alpha 1A (salivary)(AMY1A)	Homo sapiens
INTERPRO	IPR007110:Immunoglobulin-like domain	28	4.18535	0.386152	ENSG00000177103, ENSG00000162747, ENSG00000242221, ENSG00000170571, ENSG00000243137, ENSG00000198502, ENSG00000243130, ENSG00000188389, ENSG00000170848, ENSG00000120217, ENSG00000130508, ENSG00000178031, ENSG00000203747, ENSG00000174482, ENSG00000072694, ENSG00000080854, ENSG00000150337, ENSG00000198019, ENSG00000204287, ENSG00000231924, ENSG00000143226, ENSG00000183067, ENSG00000160223, ENSG0000…	609	771	18559	1.10673	1	1	0.974638			ENSG00000174876	amylase, alpha 1B (salivary)(AMY1B)	Homo sapiens
INTERPRO	IPR013783:Immunoglobulin-like fold	33	4.93274	0.462779	ENSG00000177103, ENSG00000164309, ENSG00000162747, ENSG00000242221, ENSG00000170571, ENSG00000243137, ENSG00000198502, ENSG00000243130, ENSG00000188389, ENSG00000170848, ENSG00000120217, ENSG00000130508, ENSG00000178031, ENSG00000203747, ENSG00000016402, ENSG00000174482, ENSG00000072694, ENSG00000080854, ENSG00000196576, ENSG00000150337, ENSG00000198019, ENSG00000204287, ENSG00000231924, ENSG0000…	609	951	18559	1.05748	1	1	0.974638			ENSG00000178394	5-hydroxytryptamine receptor 1A(HTR1A)	Homo sapiens
INTERPRO	IPR013106:Immunoglobulin V-set	13	1.9432	0.717087	ENSG00000177103, ENSG00000242221, ENSG00000080854, ENSG00000243137, ENSG00000243130, ENSG00000231924, ENSG00000170848, ENSG00000188389, ENSG00000120217, ENSG00000160223, ENSG00000124467, ENSG00000221826, ENSG00000183668	609	417	18559	0.950046	1	1	0.974638			ENSG00000187733	amylase, alpha 1C (salivary)(AMY1C)	Homo sapiens
															ENSG00000243480	amylase, alpha 2A (pancreatic)(AMY2A)	Homo sapiens
Annotation Cluster 15	Enrichment Score: 1.9480443181419902														ENSG00000176294	olfactory receptor family 4 subfamily N member 2(OR4N2)	Homo sapiens
Category	Term	Count	%	PValue	Genes	List Total	Pop Hits	Pop Total	Fold Enrichment	Bonferroni	Benjamini	FDR			ENSG00000240038	amylase, alpha 2B (pancreatic)(AMY2B)	Homo sapiens
GAD_DISEASE	Lymphoma, T-Cell, Cutaneous|Lymphoma, T-Cell, Peripheral|Skin Neoplasms	3	0.44843	0.00453889	ENSG00000106258, ENSG00000160868, ENSG00000111700	365	4	12971	26.6527	0.998603	0.268633	0.268076			ENSG00000110900	tetraspanin 11(TSPAN11)	Homo sapiens
GAD_DISEASE	docetaxel elimination	3	0.44843	0.0074247	ENSG00000106258, ENSG00000160868, ENSG00000111700	365	5	12971	21.3222	0.999979	0.325112	0.324437			ENSG00000214274	angiogenin(ANG)	Homo sapiens
GAD_DISEASE	paclitaxel pharmacokinetics	3	0.44843	0.0074247	ENSG00000106258, ENSG00000160868, ENSG00000111700	365	5	12971	21.3222	0.999979	0.325112	0.324437			ENSG00000181031	rabphilin 3A-like (without C2 domains)(RPH3AL)	Homo sapiens
GAD_DISEASE	Leukopenia|Neutropenia	3	0.44843	0.0150216	ENSG00000106258, ENSG00000160868, ENSG00000111700	365	7	12971	15.2301	1	0.447571	0.446642			ENSG00000109667	solute carrier family 2 member 9(SLC2A9)	Homo sapiens
GAD_DISEASE	Neoplasms	9	1.34529	0.0483899	ENSG00000106258, ENSG00000143226, ENSG00000109181, ENSG00000160868, ENSG00000111700, ENSG00000243955, ENSG00000196498, ENSG00000137673, ENSG00000142611	365	143	12971	2.23659	1	0.929837	0.927907			ENSG00000165115	kinesin family member 27(KIF27)	Homo sapiens
															ENSG00000186160	cytochrome P450 family 4 subfamily Z member 1(CYP4Z1)	Homo sapiens
Annotation Cluster 16	Enrichment Score: 1.8217425766547406														ENSG00000145354	CDGSH iron sulfur domain 2(CISD2)	Homo sapiens
Category	Term	Count	%	PValue	Genes	List Total	Pop Hits	Pop Total	Fold Enrichment	Bonferroni	Benjamini	FDR			ENSG00000135205	coiled-coil domain containing 146(CCDC146)	Homo sapiens
UP_SEQ_FEATURE	domain:RanBD1 1	5	0.747384	5.3048e-05	ENSG00000153165, ENSG00000183054, ENSG00000187627, ENSG00000015568, ENSG00000185304	609	8	20063	20.5901	0.0803039	0.0097904	0.00970359			ENSG00000170571	embigin(EMB)	Homo sapiens
UP_SEQ_FEATURE	domain:RanBD1 2	5	0.747384	5.3048e-05	ENSG00000153165, ENSG00000183054, ENSG00000187627, ENSG00000015568, ENSG00000185304	609	8	20063	20.5901	0.0803039	0.0097904	0.00970359			ENSG00000086205	folate hydrolase 1(FOLH1)	Homo sapiens
SMART	SM00755:Grip	5	0.747384	0.000198109	ENSG00000153165, ENSG00000183054, ENSG00000187627, ENSG00000015568, ENSG00000185304	294	11	10057	15.5489	0.0377076	0.00960827	0.00936063			ENSG00000163069	sarcoglycan beta(SGCB)	Homo sapiens
SMART	SM00160:RanBD	5	0.747384	0.000290372	ENSG00000153165, ENSG00000183054, ENSG00000187627, ENSG00000015568, ENSG00000185304	294	12	10057	14.2531	0.0547827	0.0112665	0.0109761			ENSG00000170624	sarcoglycan delta(SGCD)	Homo sapiens
INTERPRO	IPR000156:Ran binding domain	5	0.747384	0.000457639	ENSG00000153165, ENSG00000183054, ENSG00000187627, ENSG00000015568, ENSG00000185304	609	12	18559	12.6977	0.315776	0.0217994	0.0212209			ENSG00000110717	microRNA 4691(MIR4691)	Homo sapiens
INTERPRO	IPR000237:GRIP	5	0.747384	0.000457639	ENSG00000153165, ENSG00000183054, ENSG00000187627, ENSG00000015568, ENSG00000185304	609	12	18559	12.6977	0.315776	0.0217994	0.0212209			ENSG00000183598	histone cluster 2 H3 family member d(HIST2H3D)	Homo sapiens
UP_SEQ_FEATURE	domain:GRIP	5	0.747384	0.000480011	ENSG00000153165, ENSG00000183054, ENSG00000187627, ENSG00000015568, ENSG00000185304	609	13	20063	12.6708	0.531228	0.0541383	0.0536583			ENSG00000177150	family with sequence similarity 210 member A(FAM210A)	Homo sapiens
GOTERM_BP_DIRECT	GO:0000042~protein targeting to Golgi	5	0.747384	0.00284556	ENSG00000153165, ENSG00000183054, ENSG00000187627, ENSG00000015568, ENSG00000185304	515	20	16792	8.15146	0.991252	0.591521	0.591165			ENSG00000204480	PRAME family member 19(PRAMEF19)	Homo sapiens
UP_SEQ_FEATURE	chain:RANBP2-like and GRIP domain-containing protein 4	3	0.44843	0.00862748	ENSG00000153165, ENSG00000183054, ENSG00000015568	609	5	20063	19.7665	0.999999	0.412812	0.409152			ENSG00000185946	RNA binding region (RNP1, RRM) containing 3(RNPC3)	Homo sapiens
UP_SEQ_FEATURE	chain:RANBP2-like and GRIP domain-containing protein 5	3	0.44843	0.00862748	ENSG00000153165, ENSG00000183054, ENSG00000015568	609	5	20063	19.7665	0.999999	0.412812	0.409152			ENSG00000135315	centrosomal protein 162(CEP162)	Homo sapiens
UP_SEQ_FEATURE	chain:RANBP2-like and GRIP domain-containing protein 6	3	0.44843	0.00862748	ENSG00000153165, ENSG00000183054, ENSG00000015568	609	5	20063	19.7665	0.999999	0.412812	0.409152			ENSG00000229579	ubiquitin specific peptidase 17-like family member 26(USP17L26)	Homo sapiens
UP_SEQ_FEATURE	chain:RANBP2-like and GRIP domain-containing protein 7	3	0.44843	0.00862748	ENSG00000153165, ENSG00000183054, ENSG00000015568	609	5	20063	19.7665	0.999999	0.412812	0.409152			ENSG00000187630	dehydrogenase/reductase 4 like 2(DHRS4L2)	Homo sapiens
COG_ONTOLOGY	Carbohydrate transport and metabolism	4	0.597907	0.132756	ENSG00000153165, ENSG00000183054, ENSG00000015568, ENSG00000101474	69	38	2026	3.09077	0.911202	1	1			ENSG00000232258	transmembrane protein 114(TMEM114)	Homo sapiens
SMART	SM00028:TPR	6	0.896861	0.334549	ENSG00000153165, ENSG00000183054, ENSG00000187627, ENSG00000100154, ENSG00000015568, ENSG00000185304	294	131	10057	1.56675	1	1	0.979275			ENSG00000132958	transmembrane phosphoinositide 3-phosphatase and tensin homolog 2(TPTE2)	Homo sapiens
INTERPRO	IPR013026:Tetratricopeptide repeat-containing domain	6	0.896861	0.435506	ENSG00000153165, ENSG00000183054, ENSG00000187627, ENSG00000100154, ENSG00000015568, ENSG00000185304	609	132	18559	1.38521	1	1	0.974638			ENSG00000176782	defensin beta 104A(DEFB104A)	Homo sapiens
KEGG_PATHWAY	hsa03013:RNA transport	7	1.04634	0.460365	ENSG00000153165, ENSG00000051596, ENSG00000196313, ENSG00000187627, ENSG00000015568, ENSG00000185304, ENSG00000205571	218	172	6879	1.28422	1	1	0.991228			ENSG00000102445	RUN and cysteine rich domain containing beclin 1 interacting protein like(RUBCNL)	Homo sapiens
INTERPRO	IPR019734:Tetratricopeptide repeat	6	0.896861	0.473856	ENSG00000153165, ENSG00000183054, ENSG00000187627, ENSG00000100154, ENSG00000015568, ENSG00000185304	609	138	18559	1.32498	1	1	0.974638			ENSG00000196312	major facilitator superfamily domain containing 14C(MFSD14C)	Homo sapiens
UP_SEQ_FEATURE	repeat:TPR 3	6	0.896861	0.478499	ENSG00000153165, ENSG00000183054, ENSG00000187627, ENSG00000100154, ENSG00000015568, ENSG00000185304	609	150	20063	1.31777	1	1	0.991762			ENSG00000186146	defensin beta 131(DEFB131)	Homo sapiens
UP_SEQ_FEATURE	repeat:TPR 1	6	0.896861	0.557547	ENSG00000153165, ENSG00000183054, ENSG00000187627, ENSG00000100154, ENSG00000015568, ENSG00000185304	609	164	20063	1.20527	1	1	0.991762			ENSG00000187537	POTE ankyrin domain family member G(POTEG)	Homo sapiens
UP_SEQ_FEATURE	repeat:TPR 2	6	0.896861	0.557547	ENSG00000153165, ENSG00000183054, ENSG00000187627, ENSG00000100154, ENSG00000015568, ENSG00000185304	609	164	20063	1.20527	1	1	0.991762			ENSG00000227345	poly(ADP-ribose) glycohydrolase(PARG)	Homo sapiens
UP_KEYWORDS	TPR repeat	6	0.896861	0.613202	ENSG00000153165, ENSG00000183054, ENSG00000187627, ENSG00000100154, ENSG00000015568, ENSG00000185304	653	167	20581	1.13237	1	1	0.961219			ENSG00000205097	FSHD region gene 2(FRG2)	Homo sapiens
INTERPRO	IPR011990:Tetratricopeptide-like helical	6	0.896861	0.84559	ENSG00000153165, ENSG00000183054, ENSG00000187627, ENSG00000100154, ENSG00000015568, ENSG00000185304	609	218	18559	0.838749	1	1	0.974638			ENSG00000204501	PRAME family member 15(PRAMEF15)	Homo sapiens
															ENSG00000232264	ubiquitin specific peptidase 17-like family member 24(USP17L24)	Homo sapiens
Annotation Cluster 17	Enrichment Score: 1.7389405916012837														ENSG00000212719	chromosome 17 open reading frame 51(C17orf51)	Homo sapiens
Category	Term	Count	%	PValue	Genes	List Total	Pop Hits	Pop Total	Fold Enrichment	Bonferroni	Benjamini	FDR			ENSG00000230430	ubiquitin specific peptidase 17-like family member 25(USP17L25)	Homo sapiens
GOTERM_CC_DIRECT	GO:0005796~Golgi lumen	9	1.34529	0.0109374	ENSG00000177257, ENSG00000057593, ENSG00000164816, ENSG00000177243, ENSG00000126218, ENSG00000172551, ENSG00000215182, ENSG00000176797, ENSG00000171711	576	96	18224	2.96615	0.978703	0.957023	0.957023			ENSG00000213096	zinc finger protein 254(ZNF254)	Homo sapiens
SMART	SM00048:DEFSN	3	0.44843	0.021089	ENSG00000177257, ENSG00000164816, ENSG00000171711	294	8	10057	12.8278	0.983998	0.340938	0.332151			ENSG00000166351	POTE ankyrin domain family member D(POTED)	Homo sapiens
INTERPRO	IPR006080:Beta defensin/Neutrophil defensin	3	0.44843	0.0263153	ENSG00000177257, ENSG00000164816, ENSG00000171711	609	8	18559	11.428	1	0.496224	0.483056			ENSG00000176299	olfactory receptor family 4 subfamily M member 1(OR4M1)	Homo sapiens
															ENSG00000235780	ubiquitin specific peptidase 17-like family member 27(USP17L27)	Homo sapiens
Annotation Cluster 18	Enrichment Score: 1.7034980879776753														ENSG00000156234	C-X-C motif chemokine ligand 13(CXCL13)	Homo sapiens
Category	Term	Count	%	PValue	Genes	List Total	Pop Hits	Pop Total	Fold Enrichment	Bonferroni	Benjamini	FDR			ENSG00000182652	olfactory receptor family 4 subfamily Q member 3(OR4Q3)	Homo sapiens
UP_SEQ_FEATURE	site:Reactive site	4	0.597907	0.00202923	ENSG00000101439, ENSG00000077984, ENSG00000170373, ENSG00000101441	609	9	20063	14.6419	0.959456	0.16864	0.167145			ENSG00000189375	TBC1 domain family member 28(TBC1D28)	Homo sapiens
GOTERM_MF_DIRECT	GO:0004869~cysteine-type endopeptidase inhibitor activity	6	0.896861	0.00321759	ENSG00000101439, ENSG00000077984, ENSG00000170373, ENSG00000249437, ENSG00000101441, ENSG00000152377	507	34	16881	5.87574	0.854916	0.275334	0.273495			ENSG00000227140	ubiquitin specific peptidase 17-like family member 5(USP17L5)	Homo sapiens
UP_SEQ_FEATURE	short sequence motif:Secondary area of contact	4	0.597907	0.00496579	ENSG00000101439, ENSG00000077984, ENSG00000170373, ENSG00000101441	609	12	20063	10.9814	0.999612	0.301576	0.298902			ENSG00000174502	solute carrier family 26 member 9(SLC26A9)	Homo sapiens
INTERPRO	IPR027214:Cystatin	4	0.597907	0.00782761	ENSG00000101439, ENSG00000077984, ENSG00000170373, ENSG00000101441	609	13	18559	9.37678	0.998518	0.202784	0.197403			ENSG00000140279	dual oxidase 2(DUOX2)	Homo sapiens
UP_KEYWORDS	Thiol protease inhibitor	5	0.747384	0.00856824	ENSG00000101439, ENSG00000077984, ENSG00000170373, ENSG00000249437, ENSG00000101441	653	26	20581	6.06108	0.955624	0.163248	0.156483			ENSG00000185163	DEAD-box helicase 51(DDX51)	Homo sapiens
SMART	SM00043:CY	4	0.597907	0.0103429	ENSG00000101439, ENSG00000077984, ENSG00000170373, ENSG00000101441	294	16	10057	8.55187	0.866943	0.222948	0.217202			ENSG00000077984	cystatin F(CST7)	Homo sapiens
GOTERM_BP_DIRECT	GO:2000117~negative regulation of cysteine-type endopeptidase activity	4	0.597907	0.0118619	ENSG00000101439, ENSG00000077984, ENSG00000170373, ENSG00000101441	515	16	16792	8.15146	1	1	1			ENSG00000008513	ST3 beta-galactoside alpha-2,3-sialyltransferase 1(ST3GAL1)	Homo sapiens
INTERPRO	IPR000010:Proteinase inhibitor I25, cystatin	4	0.597907	0.019783	ENSG00000101439, ENSG00000077984, ENSG00000170373, ENSG00000101441	609	18	18559	6.77212	1	0.420516	0.409356			ENSG00000174482	leucine rich repeat and Ig domain containing 2(LINGO2)	Homo sapiens
INTERPRO	IPR018073:Proteinase inhibitor I25, cystatin, conserved site	3	0.44843	0.0331096	ENSG00000101439, ENSG00000170373, ENSG00000101441	609	9	18559	10.1582	1	0.571831	0.556655			ENSG00000169224	germinal center associated signaling and motility like(GCSAML)	Homo sapiens
UP_KEYWORDS	Protease inhibitor	7	1.04634	0.200568	ENSG00000166401, ENSG00000101439, ENSG00000077984, ENSG00000221887, ENSG00000170373, ENSG00000249437, ENSG00000101441	653	124	20581	1.77922	1	1	0.961219			ENSG00000271321	CTAGE family member 6(CTAGE6)	Homo sapiens
KEGG_PATHWAY	hsa04970:Salivary secretion	5	0.747384	0.287254	ENSG00000101439, ENSG00000170373, ENSG00000101441, ENSG00000152402, ENSG00000137731	218	86	6879	1.8346	1	1	0.991228			ENSG00000243073	PRAME family member 4(PRAMEF4)	Homo sapiens
GOTERM_MF_DIRECT	GO:0002020~protease binding	5	0.747384	0.358987	ENSG00000101439, ENSG00000077984, ENSG00000142319, ENSG00000170373, ENSG00000101441	507	101	16881	1.64831	1	1	0.994983			ENSG00000171044	XK related 6(XKR6)	Homo sapiens
															ENSG00000231051	ubiquitin specific peptidase 17-like family member 28(USP17L28)	Homo sapiens
Annotation Cluster 19	Enrichment Score: 1.7004589113342368														ENSG00000231637	ubiquitin specific peptidase 17-like family member 29(USP17L29)	Homo sapiens
Category	Term	Count	%	PValue	Genes	List Total	Pop Hits	Pop Total	Fold Enrichment	Bonferroni	Benjamini	FDR			ENSG00000051596	THO complex 3(THOC3)	Homo sapiens
UP_KEYWORDS	IgG-binding protein	6	0.896861	1.62577e-06	ENSG00000143226, ENSG00000072694, ENSG00000162747, ENSG00000150337, ENSG00000198019, ENSG00000203747	653	8	20581	23.6382	0.000588355	0.000294264	0.000282071			ENSG00000205403	complement factor I(CFI)	Homo sapiens
GAD_DISEASE	lupus erythematosus; nephrotic syndrome; agranulocytosis, drug induced	5	0.747384	2.98364e-06	ENSG00000143226, ENSG00000072694, ENSG00000162747, ENSG00000150337, ENSG00000203747	365	5	12971	35.537	0.00430208	0.00431136	0.00430241			ENSG00000197721	complement C3b/C4b receptor 1 like(CR1L)	Homo sapiens
GOTERM_MF_DIRECT	GO:0019864~IgG binding	6	0.896861	9.4382e-06	ENSG00000143226, ENSG00000072694, ENSG00000162747, ENSG00000150337, ENSG00000198019, ENSG00000203747	507	11	16881	18.1614	0.00563756	0.00188449	0.00187191			ENSG00000228856	ubiquitin specific peptidase 17-like family member 30(USP17L30)	Homo sapiens
GAD_DISEASE	lupus erythematosus; agranulocytosis, drug induced	4	0.597907	8.58605e-05	ENSG00000143226, ENSG00000072694, ENSG00000162747, ENSG00000203747	365	4	12971	35.537	0.116685	0.0310171	0.0309527			ENSG00000106688	solute carrier family 1 member 1(SLC1A1)	Homo sapiens
GAD_DISEASE	anti-GBM disease	4	0.597907	8.58605e-05	ENSG00000143226, ENSG00000072694, ENSG00000162747, ENSG00000203747	365	4	12971	35.537	0.116685	0.0310171	0.0309527			ENSG00000119522	DENN domain containing 1A(DENND1A)	Homo sapiens
GAD_DISEASE	lupus erythematosus periodontitis	4	0.597907	0.000411599	ENSG00000143226, ENSG00000072694, ENSG00000162747, ENSG00000203747	365	6	12971	23.6913	0.448373	0.0849658	0.0847894			ENSG00000133433	glutathione S-transferase theta 2B (gene/pseudogene)(GSTT2B)	Homo sapiens
KEGG_PATHWAY	hsa05150:Staphylococcus aureus infection	8	1.19581	0.00141531	ENSG00000143226, ENSG00000072694, ENSG00000162747, ENSG00000205403, ENSG00000150337, ENSG00000204287, ENSG00000198502, ENSG00000203747	218	54	6879	4.67482	0.276992	0.0540176	0.0533099			ENSG00000091262	ATP binding cassette subfamily C member 6(ABCC6)	Homo sapiens
GAD_DISEASE	Bullous pemphigoid|Pemphigoid, Bullous	3	0.44843	0.00231237	ENSG00000143226, ENSG00000072694, ENSG00000203747	365	3	12971	35.537	0.964749	0.23867	0.238175			ENSG00000183206	POTE ankyrin domain family member C(POTEC)	Homo sapiens
GAD_DISEASE	lupus erythematosus; periodontitis	3	0.44843	0.00231237	ENSG00000143226, ENSG00000162747, ENSG00000203747	365	3	12971	35.537	0.964749	0.23867	0.238175			ENSG00000133475	gamma-glutamyltransferase 2(GGT2)	Homo sapiens
GAD_DISEASE	multiple sclerosis; lupus erythematosus; Wegener's granulomatosis; Guillain-Barre syndrome; thrombocytopenic purpura, idiopathic	3	0.44843	0.00231237	ENSG00000143226, ENSG00000162747, ENSG00000203747	365	3	12971	35.537	0.964749	0.23867	0.238175			ENSG00000203814	histone cluster 2 H2B family member f(HIST2H2BF)	Homo sapiens
GAD_DISEASE	Cryptococcosis	3	0.44843	0.00231237	ENSG00000143226, ENSG00000162747, ENSG00000203747	365	3	12971	35.537	0.964749	0.23867	0.238175			ENSG00000163864	nicotinamide nucleotide adenylyltransferase 3(NMNAT3)	Homo sapiens
GAD_DISEASE	poliomyelitis	3	0.44843	0.00231237	ENSG00000143226, ENSG00000162747, ENSG00000203747	365	3	12971	35.537	0.964749	0.23867	0.238175			ENSG00000215372	zinc finger protein 705G(ZNF705G)	Homo sapiens
GAD_DISEASE	agranulocytosis, drug induced	3	0.44843	0.00231237	ENSG00000143226, ENSG00000162747, ENSG00000203747	365	3	12971	35.537	0.964749	0.23867	0.238175			ENSG00000005238	family with sequence similarity 214 member B(FAM214B)	Homo sapiens
GAD_DISEASE	thrombocytopenic purpura, idiopathic	3	0.44843	0.00231237	ENSG00000143226, ENSG00000072694, ENSG00000203747	365	3	12971	35.537	0.964749	0.23867	0.238175			ENSG00000221926	tripartite motif containing 16(TRIM16)	Homo sapiens
GAD_DISEASE	Lupus Nephritis	4	0.597907	0.00305795	ENSG00000143226, ENSG00000162747, ENSG00000188389, ENSG00000203747	365	11	12971	12.9225	0.988032	0.268633	0.268076			ENSG00000158042	mitochondrial ribosomal protein L17(MRPL17)	Homo sapiens
GAD_DISEASE	Still's Disease, Adult-Onset	3	0.44843	0.00453889	ENSG00000143226, ENSG00000162747, ENSG00000203747	365	4	12971	26.6527	0.998603	0.268633	0.268076			ENSG00000142319	solute carrier family 6 member 3(SLC6A3)	Homo sapiens
GAD_DISEASE	Lupus Erythematosus, Systemic|Lupus Nephritis	4	0.597907	0.00633731	ENSG00000143226, ENSG00000072694, ENSG00000162747, ENSG00000188389	365	14	12971	10.1534	0.999898	0.315773	0.315117			ENSG00000149506	zona pellucida glycoprotein 1(ZP1)	Homo sapiens
GAD_DISEASE	Lupus Erythematosus, Systemic|Seizures	3	0.44843	0.0074247	ENSG00000143226, ENSG00000162747, ENSG00000203747	365	5	12971	21.3222	0.999979	0.325112	0.324437			ENSG00000187951	OTU deubiquitinase 7A pseudogene(LOC100288637)	Homo sapiens
GAD_DISEASE	arthritis lymphopenia nephritis, lupus	3	0.44843	0.0074247	ENSG00000143226, ENSG00000162747, ENSG00000203747	365	5	12971	21.3222	0.999979	0.325112	0.324437			ENSG00000189253	tripartite motif containing 64B(TRIM64B)	Homo sapiens
GAD_DISEASE	Chronic Periodontitis	4	0.597907	0.00935325	ENSG00000143226, ENSG00000072694, ENSG00000162747, ENSG00000203747	365	16	12971	8.88425	0.999999	0.375429	0.37465			ENSG00000075945	kinesin associated protein 3(KIFAP3)	Homo sapiens
GAD_DISEASE	Arthritis, Rheumatoid|Periodontitis|Rheumatoid Arthritis	3	0.44843	0.0109312	ENSG00000143226, ENSG00000162747, ENSG00000203747	365	6	12971	17.7685	1	0.405017	0.404176			ENSG00000112514	cutA divalent cation tolerance homolog(CUTA)	Homo sapiens
GAD_DISEASE	lupus erythematosus	7	1.04634	0.0136022	ENSG00000143226, ENSG00000240972, ENSG00000146648, ENSG00000072694, ENSG00000162747, ENSG00000188389, ENSG00000203747	365	70	12971	3.5537	1	0.447571	0.446642			ENSG00000196498	nuclear receptor corepressor 2(NCOR2)	Homo sapiens
GAD_DISEASE	candidiasis	3	0.44843	0.0150216	ENSG00000143226, ENSG00000162747, ENSG00000203747	365	7	12971	15.2301	1	0.447571	0.446642			ENSG00000174407	microRNA 133a-2(MIR133A2)	Homo sapiens
GAD_DISEASE	Aggressive Periodontitis|Chronic Periodontitis|Periodontitis, Juvenile	3	0.44843	0.0150216	ENSG00000143226, ENSG00000162747, ENSG00000203747	365	7	12971	15.2301	1	0.447571	0.446642			ENSG00000188626	golgin A8 family member M(GOLGA8M)	Homo sapiens
GAD_DISEASE	antineutrophil cytoplasmic antibody; (ANCA)-associated vasculitis	3	0.44843	0.0150216	ENSG00000072694, ENSG00000162747, ENSG00000203747	365	7	12971	15.2301	1	0.447571	0.446642			ENSG00000146707	POM121 and ZP3 fusion(POMZP3)	Homo sapiens
GAD_DISEASE	meningococcal disease	4	0.597907	0.01753	ENSG00000143226, ENSG00000072694, ENSG00000162747, ENSG00000203747	365	20	12971	7.1074	1	0.487132	0.486121			ENSG00000005469	carnitine O-octanoyltransferase(CROT)	Homo sapiens
GAD_DISEASE	systemic lupus erythematosus	10	1.49477	0.0194398	ENSG00000143226, ENSG00000132109, ENSG00000072694, ENSG00000162747, ENSG00000188389, ENSG00000204287, ENSG00000198502, ENSG00000185811, ENSG00000203747, ENSG00000117335	365	143	12971	2.4851	1	0.520195	0.519115			ENSG00000123545	NADH:ubiquinone oxidoreductase complex assembly factor 4(NDUFAF4)	Homo sapiens
KEGG_PATHWAY	hsa05140:Leishmaniasis	7	1.04634	0.0239832	ENSG00000143226, ENSG00000162747, ENSG00000185386, ENSG00000150337, ENSG00000204287, ENSG00000198502, ENSG00000203747	218	71	6879	3.11106	0.996148	0.485178	0.478822			ENSG00000153574	ribose 5-phosphate isomerase A(RPIA)	Homo sapiens
KEGG_PATHWAY	hsa05322:Systemic lupus erythematosus	10	1.49477	0.0254242	ENSG00000143226, ENSG00000132109, ENSG00000162747, ENSG00000100028, ENSG00000150337, ENSG00000204287, ENSG00000198502, ENSG00000183598, ENSG00000203747, ENSG00000203814	218	134	6879	2.35485	0.997254	0.485178	0.478822			ENSG00000047249	ATPase H+ transporting V1 subunit H(ATP6V1H)	Homo sapiens
GAD_DISEASE	Malaria	6	0.896861	0.0297265	ENSG00000106258, ENSG00000143226, ENSG00000160868, ENSG00000240972, ENSG00000162747, ENSG00000203747	365	62	12971	3.43906	1	0.69841	0.69696			ENSG00000066230	solute carrier family 9 member A3(SLC9A3)	Homo sapiens
GAD_DISEASE	Lymphoma, Follicular	3	0.44843	0.0304497	ENSG00000143226, ENSG00000162747, ENSG00000203747	365	10	12971	10.6611	1	0.69841	0.69696			ENSG00000017427	insulin like growth factor 1(IGF1)	Homo sapiens
GAD_DISEASE	Addison's disease	3	0.44843	0.0304497	ENSG00000143226, ENSG00000162747, ENSG00000203747	365	10	12971	10.6611	1	0.69841	0.69696			ENSG00000099810	methylthioadenosine phosphorylase(MTAP)	Homo sapiens
GAD_DISEASE	respiratory tract infections	3	0.44843	0.0430455	ENSG00000143226, ENSG00000162747, ENSG00000203747	365	12	12971	8.88425	1	0.865561	0.863764			ENSG00000213923	LOC400927-CSNK1E readthrough(LOC400927-CSNK1E)	Homo sapiens
GAD_DISEASE	Lupus	4	0.597907	0.0467393	ENSG00000143226, ENSG00000162747, ENSG00000188389, ENSG00000203747	365	29	12971	4.90165	1	0.91268	0.910786			ENSG00000145506	naked cuticle homolog 2(NKD2)	Homo sapiens
GAD_DISEASE	myasthenia gravis	4	0.597907	0.0467393	ENSG00000143226, ENSG00000162747, ENSG00000204287, ENSG00000203747	365	29	12971	4.90165	1	0.91268	0.910786			ENSG00000188011	receptor transporter protein 5 (putative)(RTP5)	Homo sapiens
GAD_DISEASE	Guillain-Barre syndrome	3	0.44843	0.089452	ENSG00000143226, ENSG00000162747, ENSG00000203747	365	18	12971	5.92283	1	1	0.998615			ENSG00000155275	tRNA methyltransferase 44 homolog (S. cerevisiae)(TRMT44)	Homo sapiens
GAD_DISEASE	Lichen Planus, Oral	3	0.44843	0.0981863	ENSG00000143226, ENSG00000072694, ENSG00000162747	365	19	12971	5.6111	1	1	0.998615			ENSG00000216921	uncharacterized LOC285095(LOC285095)	Homo sapiens
GAD_DISEASE	Aggressive Periodontitis|Alveolar Bone Loss|Chronic Periodontitis|Periodontal Attachment Loss|Periodontal Pocket|Periodontitis	3	0.44843	0.0981863	ENSG00000143226, ENSG00000162747, ENSG00000203747	365	19	12971	5.6111	1	1	0.998615			ENSG00000154537	family with sequence similarity 27 member C(FAM27C)	Homo sapiens
KEGG_PATHWAY	hsa04145:Phagosome	9	1.34529	0.101174	ENSG00000143226, ENSG00000113296, ENSG00000047249, ENSG00000072694, ENSG00000162747, ENSG00000150337, ENSG00000204287, ENSG00000198502, ENSG00000203747	218	150	6879	1.8933	1	1	0.991228			ENSG00000222036	POTE ankyrin domain family member M(POTEM)	Homo sapiens
GAD_DISEASE	giant cell arteritis	3	0.44843	0.107148	ENSG00000143226, ENSG00000240972, ENSG00000203747	365	20	12971	5.33055	1	1	0.998615			ENSG00000221840	olfactory receptor family 4 subfamily A member 5(OR4A5)	Homo sapiens
GAD_DISEASE	Kawasaki disease	3	0.44843	0.125677	ENSG00000143226, ENSG00000162747, ENSG00000203747	365	22	12971	4.84595	1	1	0.998615			ENSG00000205572	small EDRK-rich factor 1B(SERF1B)	Homo sapiens
GAD_DISEASE	bone marrow transplantation	3	0.44843	0.144893	ENSG00000143226, ENSG00000162747, ENSG00000203747	365	24	12971	4.44212	1	1	0.998615			ENSG00000151952	transmembrane protein 132D(TMEM132D)	Homo sapiens
GAD_DISEASE	atherosclerosis, coronary	8	1.19581	0.146087	ENSG00000091262, ENSG00000143226, ENSG00000057593, ENSG00000162747, ENSG00000101439, ENSG00000164362, ENSG00000145384, ENSG00000203747	365	155	12971	1.83417	1	1	0.998615			ENSG00000163618	calcium dependent secretion activator(CADPS)	Homo sapiens
GAD_DISEASE	periodontitis	6	0.896861	0.158814	ENSG00000143226, ENSG00000072694, ENSG00000162747, ENSG00000150337, ENSG00000198502, ENSG00000203747	365	102	12971	2.09041	1	1	0.998615			ENSG00000112877	centrosomal protein 72(CEP72)	Homo sapiens
KEGG_PATHWAY	hsa05152:Tuberculosis	9	1.34529	0.19563	ENSG00000143226, ENSG00000047249, ENSG00000072694, ENSG00000162747, ENSG00000185386, ENSG00000150337, ENSG00000204287, ENSG00000198502, ENSG00000203747	218	177	6879	1.60449	1	1	0.991228			ENSG00000227059	anomalous homeobox(ANHX)	Homo sapiens
GAD_DISEASE	Arthritis	4	0.597907	0.229591	ENSG00000143226, ENSG00000072694, ENSG00000162747, ENSG00000203747	365	59	12971	2.40929	1	1	0.998615			ENSG00000204481	PRAME family member 14(PRAMEF14)	Homo sapiens
KEGG_PATHWAY	hsa04666:Fc gamma R-mediated phagocytosis	5	0.747384	0.273088	ENSG00000143226, ENSG00000072694, ENSG00000107242, ENSG00000150337, ENSG00000108443	218	84	6879	1.87828	1	1	0.991228			ENSG00000153820	SPHK1 interactor, AKAP domain containing(SPHKAP)	Homo sapiens
GAD_DISEASE	rheumatoid arthritis	8	1.19581	0.28521	ENSG00000143226, ENSG00000240972, ENSG00000072694, ENSG00000162747, ENSG00000188389, ENSG00000120217, ENSG00000203747, ENSG00000137673	365	190	12971	1.49629	1	1	0.998615			ENSG00000196550	family with sequence similarity 72 member A(FAM72A)	Homo sapiens
KEGG_PATHWAY	hsa04380:Osteoclast differentiation	6	0.896861	0.397606	ENSG00000143226, ENSG00000072694, ENSG00000162747, ENSG00000185386, ENSG00000150337, ENSG00000203747	218	131	6879	1.44527	1	1	0.991228			ENSG00000131808	follicle stimulating hormone beta subunit(FSHB)	Homo sapiens
GAD_DISEASE	Lupus Erythematosus, Systemic|Systemic lupus erythematosus	6	0.896861	0.451483	ENSG00000143226, ENSG00000072694, ENSG00000162747, ENSG00000188389, ENSG00000198502, ENSG00000203747	365	157	12971	1.3581	1	1	0.998615			ENSG00000177627	chromosome 12 open reading frame 54(C12orf54)	Homo sapiens
GAD_DISEASE	Tuberculosis, Pulmonary	3	0.44843	0.478099	ENSG00000143226, ENSG00000240972, ENSG00000203747	365	57	12971	1.87037	1	1	0.998615			ENSG00000261794	golgin A8 family member H(GOLGA8H)	Homo sapiens
GAD_DISEASE	Behcet Syndrome	5	0.747384	0.509559	ENSG00000143226, ENSG00000162747, ENSG00000164532, ENSG00000203747, ENSG00000171435	365	132	12971	1.3461	1	1	0.998615			ENSG00000178104	phosphodiesterase 4D interacting protein(PDE4DIP)	Homo sapiens
GAD_DISEASE	Arthritis, Rheumatoid|	5	0.747384	0.550416	ENSG00000143226, ENSG00000162747, ENSG00000204287, ENSG00000198502, ENSG00000203747	365	139	12971	1.27831	1	1	0.998615			ENSG00000028310	bromodomain containing 9(BRD9)	Homo sapiens
GAD_DISEASE	lymphoma	3	0.44843	0.588757	ENSG00000143226, ENSG00000072694, ENSG00000203747	365	70	12971	1.52301	1	1	0.998615			ENSG00000170373	cystatin SN(CST1)	Homo sapiens
GAD_DISEASE	Arthritis, Rheumatoid	5	0.747384	0.689186	ENSG00000143226, ENSG00000162747, ENSG00000204287, ENSG00000203747, ENSG00000172005	365	166	12971	1.07039	1	1	0.998615			ENSG00000101439	cystatin C(CST3)	Homo sapiens
GAD_DISEASE	Arthritis, Rheumatoid|Rheumatoid Arthritis	5	0.747384	0.732168	ENSG00000143226, ENSG00000240972, ENSG00000162747, ENSG00000112877, ENSG00000203747	365	176	12971	1.00957	1	1	0.998615			ENSG00000165113	G kinase anchoring protein 1(GKAP1)	Homo sapiens
KEGG_PATHWAY	hsa05323:Rheumatoid arthritis	3	0.44843	0.771658	ENSG00000047249, ENSG00000204287, ENSG00000198502	218	88	6879	1.07574	1	1	0.991228			ENSG00000101441	cystatin S(CST4)	Homo sapiens
GOTERM_BP_DIRECT	GO:0050776~regulation of immune response	5	0.747384	0.798303	ENSG00000072694, ENSG00000110651, ENSG00000150337, ENSG00000111796, ENSG00000203747	515	178	16792	0.915894	1	1	1			ENSG00000180245	retinal pigment epithelium-derived rhodopsin homolog(RRH)	Homo sapiens
GOTERM_BP_DIRECT	GO:0038096~Fc-gamma receptor signaling pathway involved in phagocytosis	3	0.44843	0.904211	ENSG00000143226, ENSG00000150337, ENSG00000203747	515	127	16792	0.770216	1	1	1			ENSG00000120217	CD274 molecule(CD274)	Homo sapiens
															ENSG00000156395	sortilin related VPS10 domain containing receptor 3(SORCS3)	Homo sapiens
Annotation Cluster 20	Enrichment Score: 1.6102618634940569														ENSG00000183695	MAS related GPR family member X2(MRGPRX2)	Homo sapiens
Category	Term	Count	%	PValue	Genes	List Total	Pop Hits	Pop Total	Fold Enrichment	Bonferroni	Benjamini	FDR			ENSG00000205571	survival of motor neuron 2, centromeric(SMN2)	Homo sapiens
KEGG_PATHWAY	hsa05204:Chemical carcinogenesis	13	1.9432	6.50137e-06	ENSG00000106258, ENSG00000160868, ENSG00000099984, ENSG00000132746, ENSG00000243955, ENSG00000261052, ENSG00000213648, ENSG00000133433, ENSG00000135226, ENSG00000244067, ENSG00000006534, ENSG00000109181, ENSG00000160870	218	80	6879	5.12769	0.00148771	0.00148881	0.00146931			ENSG00000183054	RANBP2-like and GRIP domain containing 6(RGPD6)	Homo sapiens
KEGG_PATHWAY	hsa00982:Drug metabolism - cytochrome P450	10	1.49477	0.000255956	ENSG00000106258, ENSG00000109181, ENSG00000160868, ENSG00000099984, ENSG00000132746, ENSG00000243955, ENSG00000133433, ENSG00000135226, ENSG00000244067, ENSG00000006534	218	68	6879	4.64045	0.0569364	0.019538	0.019282			ENSG00000258817	olfactory receptor family 4 subfamily C member 13(OR4C13)	Homo sapiens
KEGG_PATHWAY	hsa00980:Metabolism of xenobiotics by cytochrome P450	10	1.49477	0.000487353	ENSG00000106258, ENSG00000109181, ENSG00000160868, ENSG00000099984, ENSG00000132746, ENSG00000243955, ENSG00000133433, ENSG00000135226, ENSG00000244067, ENSG00000006534	218	74	6879	4.2642	0.105626	0.027901	0.0275355			ENSG00000197177	adhesion G protein-coupled receptor A1(ADGRA1)	Homo sapiens
GAD_DISEASE	drug-related genes	13	1.9432	0.00974307	ENSG00000106258, ENSG00000069431, ENSG00000160868, ENSG00000091262, ENSG00000111700, ENSG00000132746, ENSG00000243955, ENSG00000170373, ENSG00000244067, ENSG00000006534, ENSG00000187048, ENSG00000145649, ENSG00000160870	365	197	12971	2.34508	0.999999	0.380506	0.379716			ENSG00000159423	aldehyde dehydrogenase 4 family member A1(ALDH4A1)	Homo sapiens
INTERPRO	IPR010987:Glutathione S-transferase, C-terminal-like	6	0.896861	0.0105045	ENSG00000138780, ENSG00000099984, ENSG00000243955, ENSG00000177034, ENSG00000133433, ENSG00000244067	609	41	18559	4.45969	0.999842	0.248806	0.242203			ENSG00000080854	immunoglobulin superfamily member 9B(IGSF9B)	Homo sapiens
UP_SEQ_FEATURE	domain:GST C-terminal	5	0.747384	0.025013	ENSG00000138780, ENSG00000099984, ENSG00000243955, ENSG00000133433, ENSG00000244067	609	37	20063	4.45191	1	0.897626	0.889667			ENSG00000135976	ankyrin repeat domain 36(ANKRD36)	Homo sapiens
GOTERM_BP_DIRECT	GO:0006749~glutathione metabolic process	6	0.896861	0.0280011	ENSG00000099984, ENSG00000243955, ENSG00000133433, ENSG00000133475, ENSG00000100031, ENSG00000244067	515	56	16792	3.49348	1	1	1			ENSG00000180287	phospholipase D family member 5(PLD5)	Homo sapiens
UP_SEQ_FEATURE	domain:GST N-terminal	4	0.597907	0.0312533	ENSG00000099984, ENSG00000243955, ENSG00000133433, ENSG00000244067	609	23	20063	5.72942	1	1	0.991762			ENSG00000167766	zinc finger protein 83(ZNF83)	Homo sapiens
INTERPRO	IPR004046:Glutathione S-transferase, C-terminal	4	0.597907	0.0380749	ENSG00000099984, ENSG00000243955, ENSG00000133433, ENSG00000244067	609	23	18559	5.29992	1	0.637614	0.620693			ENSG00000159314	Rho GTPase activating protein 27(ARHGAP27)	Homo sapiens
INTERPRO	IPR004045:Glutathione S-transferase, N-terminal	4	0.597907	0.052038	ENSG00000099984, ENSG00000243955, ENSG00000133433, ENSG00000244067	609	26	18559	4.68839	1	0.770348	0.749904			ENSG00000222038	POTE ankyrin domain family member J(POTEJ)	Homo sapiens
KEGG_PATHWAY	hsa00480:Glutathione metabolism	5	0.747384	0.0761887	ENSG00000099984, ENSG00000243955, ENSG00000133433, ENSG00000100031, ENSG00000244067	218	51	6879	3.09363	1	1	0.991228			ENSG00000204172	ArfGAP with GTPase domain, ankyrin repeat and PH domain 9(AGAP9)	Homo sapiens
GOTERM_MF_DIRECT	GO:0004364~glutathione transferase activity	4	0.597907	0.0865321	ENSG00000099984, ENSG00000243955, ENSG00000133433, ENSG00000244067	507	35	16881	3.80524	1	1	0.994983			ENSG00000185386	mitogen-activated protein kinase 11(MAPK11)	Homo sapiens
GOTERM_BP_DIRECT	GO:1901687~glutathione derivative biosynthetic process	3	0.44843	0.14474	ENSG00000243955, ENSG00000133433, ENSG00000244067	515	22	16792	4.44625	1	1	1			ENSG00000058453	ciliary rootlet coiled-coil, rootletin(CROCC)	Homo sapiens
GAD_DISEASE	Aging/ Telomere Length	5	0.747384	0.429737	ENSG00000099984, ENSG00000173110, ENSG00000243955, ENSG00000100031, ENSG00000244067	365	119	12971	1.49315	1	1	0.998615			ENSG00000113504	solute carrier family 12 member 7(SLC12A7)	Homo sapiens
INTERPRO	IPR012336:Thioredoxin-like fold	5	0.747384	0.620019	ENSG00000099984, ENSG00000243955, ENSG00000169340, ENSG00000133433, ENSG00000244067	609	130	18559	1.1721	1	1	0.974638			ENSG00000248933	ubiquitin specific peptidase 17-like family member 22(USP17L22)	Homo sapiens
GAD_DISEASE	cognitive trait	4	0.597907	0.647775	ENSG00000173110, ENSG00000243955, ENSG00000100031, ENSG00000244067	365	118	12971	1.20464	1	1	0.998615			ENSG00000100239	protein phosphatase 6 regulatory subunit 2(PPP6R2)	Homo sapiens
GOTERM_BP_DIRECT	GO:0006629~lipid metabolic process	5	0.747384	0.712163	ENSG00000109181, ENSG00000160868, ENSG00000132746, ENSG00000112972, ENSG00000006534	515	157	16792	1.0384	1	1	1			ENSG00000137731	FXYD domain containing ion transport regulator 2(FXYD2)	Homo sapiens
															ENSG00000142611	PR/SET domain 16(PRDM16)	Homo sapiens
Annotation Cluster 21	Enrichment Score: 1.5469750754061629														ENSG00000182053	tripartite motif containing 49B(TRIM49B)	Homo sapiens
Category	Term	Count	%	PValue	Genes	List Total	Pop Hits	Pop Total	Fold Enrichment	Bonferroni	Benjamini	FDR			ENSG00000215182	mucin 5AC, oligomeric mucus/gel-forming(MUC5AC)	Homo sapiens
KEGG_PATHWAY	hsa00830:Retinol metabolism	9	1.34529	0.000832924	ENSG00000106258, ENSG00000109181, ENSG00000160868, ENSG00000187630, ENSG00000160870, ENSG00000135226, ENSG00000170786, ENSG00000157326, ENSG00000073737	218	64	6879	4.43743	0.173718	0.0381479	0.0376482			ENSG00000100028	small nuclear ribonucleoprotein D3 polypeptide(SNRPD3)	Homo sapiens
INTERPRO	IPR002402:Cytochrome P450, E-class, group II	4	0.597907	0.00173212	ENSG00000106258, ENSG00000160868, ENSG00000187048, ENSG00000160870	609	8	18559	15.2373	0.762402	0.0598304	0.0582426			ENSG00000136943	cathepsin V(CTSV)	Homo sapiens
GAD_DISEASE	midazolam	3	0.44843	0.00453889	ENSG00000106258, ENSG00000160868, ENSG00000160870	365	4	12971	26.6527	0.998603	0.268633	0.268076			ENSG00000172985	SH3 domain containing ring finger 3(SH3RF3)	Homo sapiens
GAD_DISEASE	cyclosporine	3	0.44843	0.00453889	ENSG00000106258, ENSG00000160868, ENSG00000160870	365	4	12971	26.6527	0.998603	0.268633	0.268076			ENSG00000166326	tripartite motif containing 44(TRIM44)	Homo sapiens
COG_ONTOLOGY	Secondary metabolites biosynthesis, transport, and catabolism	8	1.19581	0.00566078	ENSG00000106258, ENSG00000160868, ENSG00000186377, ENSG00000187048, ENSG00000140459, ENSG00000160870, ENSG00000144199, ENSG00000186160	69	66	2026	3.55907	0.0919962	0.0962333	0.0962333			ENSG00000204179	protein tyrosine phosphatase, non-receptor type 20(PTPN20)	Homo sapiens
GOTERM_CC_DIRECT	GO:0031090~organelle membrane	9	1.34529	0.00615362	ENSG00000106258, ENSG00000109181, ENSG00000160868, ENSG00000186377, ENSG00000187048, ENSG00000160870, ENSG00000186160, ENSG00000135226, ENSG00000073737	576	87	18224	3.27299	0.884723	0.717922	0.717922			ENSG00000223569	ubiquitin specific peptidase 17-like family member 15(USP17L15)	Homo sapiens
GOTERM_MF_DIRECT	GO:0070330~aromatase activity	5	0.747384	0.00809858	ENSG00000106258, ENSG00000160868, ENSG00000186377, ENSG00000160870, ENSG00000186160	507	27	16881	6.1659	0.992333	0.55101	0.54733			ENSG00000133460	solute carrier family 2 member 11(SLC2A11)	Homo sapiens
GOTERM_MF_DIRECT	GO:0020037~heme binding	11	1.64425	0.00827895	ENSG00000106258, ENSG00000160868, ENSG00000115705, ENSG00000186377, ENSG00000187048, ENSG00000140459, ENSG00000130508, ENSG00000160870, ENSG00000140279, ENSG00000186160, ENSG00000152402	507	137	16881	2.67339	0.993124	0.55101	0.54733			ENSG00000155011	dickkopf WNT signaling pathway inhibitor 2(DKK2)	Homo sapiens
KEGG_PATHWAY	hsa00140:Steroid hormone biosynthesis	7	1.04634	0.00948222	ENSG00000106258, ENSG00000109181, ENSG00000160868, ENSG00000140459, ENSG00000160870, ENSG00000203857, ENSG00000135226	218	58	6879	3.80837	0.887161	0.280858	0.277178			ENSG00000103226	NODAL modulator 3(NOMO3)	Homo sapiens
GOTERM_BP_DIRECT	GO:0008202~steroid metabolic process	6	0.896861	0.0097282	ENSG00000106258, ENSG00000160868, ENSG00000160870, ENSG00000261052, ENSG00000213648, ENSG00000157326	515	43	16792	4.54965	1	1	1			ENSG00000188610	family with sequence similarity 72 member B(FAM72B)	Homo sapiens
INTERPRO	IPR008072:Cytochrome P450, E-class, CYP3A	3	0.44843	0.0100325	ENSG00000106258, ENSG00000160868, ENSG00000160870	609	5	18559	18.2847	0.999766	0.244615	0.238124			ENSG00000157445	calcium voltage-gated channel auxiliary subunit alpha2delta 3(CACNA2D3)	Homo sapiens
UP_SEQ_FEATURE	metal ion-binding site:Iron (heme axial ligand)	9	1.34529	0.0104182	ENSG00000106258, ENSG00000160868, ENSG00000115705, ENSG00000186377, ENSG00000187048, ENSG00000140459, ENSG00000130508, ENSG00000160870, ENSG00000186160	609	99	20063	2.99492	1	0.483832	0.479542			ENSG00000148204	crumbs 2, cell polarity complex component(CRB2)	Homo sapiens
INTERPRO	IPR017972:Cytochrome P450, conserved site	7	1.04634	0.0115319	ENSG00000106258, ENSG00000160868, ENSG00000186377, ENSG00000187048, ENSG00000140459, ENSG00000160870, ENSG00000186160	609	58	18559	3.67796	0.999933	0.265554	0.258507			ENSG00000204175	G protein regulated inducer of neurite outgrowth 2(GPRIN2)	Homo sapiens
GOTERM_BP_DIRECT	GO:0002933~lipid hydroxylation	3	0.44843	0.0129256	ENSG00000106258, ENSG00000160868, ENSG00000160870	515	6	16792	16.3029	1	1	1			ENSG00000140263	sorbitol dehydrogenase(SORD)	Homo sapiens
GAD_DISEASE	lopinavir accumulation	3	0.44843	0.0150216	ENSG00000106258, ENSG00000160868, ENSG00000160870	365	7	12971	15.2301	1	0.447571	0.446642			ENSG00000204960	B-cell acute lymphoblastic leukemia expressed(BLACE)	Homo sapiens
INTERPRO	IPR001128:Cytochrome P450	7	1.04634	0.0181445	ENSG00000106258, ENSG00000160868, ENSG00000186377, ENSG00000187048, ENSG00000140459, ENSG00000160870, ENSG00000186160	609	64	18559	3.33315	1	0.406534	0.395745			ENSG00000179889	pyridoxal dependent decarboxylase domain containing 1(PDXDC1)	Homo sapiens
INTERPRO	IPR002401:Cytochrome P450, E-class, group I	6	0.896861	0.0233937	ENSG00000106258, ENSG00000160868, ENSG00000186377, ENSG00000187048, ENSG00000140459, ENSG00000186160	609	50	18559	3.65695	1	0.461748	0.449494			ENSG00000227124	zinc finger protein 717(ZNF717)	Homo sapiens
UP_KEYWORDS	Microsome	9	1.34529	0.0529304	ENSG00000106258, ENSG00000109181, ENSG00000160868, ENSG00000186377, ENSG00000187048, ENSG00000160870, ENSG00000186160, ENSG00000135226, ENSG00000073737	653	129	20581	2.1989	1	0.618091	0.59248			ENSG00000048052	histone deacetylase 9(HDAC9)	Homo sapiens
UP_KEYWORDS	Heme	9	1.34529	0.0590264	ENSG00000106258, ENSG00000160868, ENSG00000115705, ENSG00000186377, ENSG00000187048, ENSG00000140459, ENSG00000130508, ENSG00000160870, ENSG00000186160	653	132	20581	2.14893	1	0.644912	0.618189			ENSG00000204510	PRAME family member 7(PRAMEF7)	Homo sapiens
UP_KEYWORDS	Monooxygenase	7	1.04634	0.0605718	ENSG00000106258, ENSG00000160868, ENSG00000186377, ENSG00000187048, ENSG00000140459, ENSG00000160870, ENSG00000186160	653	88	20581	2.50708	1	0.644912	0.618189			ENSG00000154529	contactin associated protein-like 3B(CNTNAP3B)	Homo sapiens
GOTERM_MF_DIRECT	GO:0019825~oxygen binding	4	0.597907	0.166199	ENSG00000106258, ENSG00000160868, ENSG00000187048, ENSG00000160870	507	47	16881	2.83369	1	1	0.994983			ENSG00000241322	CMT1A duplicated region transcript 1(CDRT1)	Homo sapiens
GOTERM_MF_DIRECT	GO:0004497~monooxygenase activity	4	0.597907	0.251755	ENSG00000106258, ENSG00000160868, ENSG00000187048, ENSG00000160870	507	58	16881	2.29627	1	1	0.994983			ENSG00000249811	ubiquitin specific peptidase 17-like family member 21(USP17L21)	Homo sapiens
GOTERM_MF_DIRECT	GO:0005506~iron ion binding	7	1.04634	0.310381	ENSG00000106258, ENSG00000160868, ENSG00000186377, ENSG00000187048, ENSG00000140459, ENSG00000160870, ENSG00000186160	507	153	16881	1.52334	1	1	0.994983			ENSG00000160870	cytochrome P450 family 3 subfamily A member 7(CYP3A7)	Homo sapiens
UP_KEYWORDS	Oxidoreductase	21	3.13901	0.379139	ENSG00000106258, ENSG00000160868, ENSG00000115705, ENSG00000132746, ENSG00000159423, ENSG00000186160, ENSG00000170786, ENSG00000157326, ENSG00000006534, ENSG00000087008, ENSG00000140263, ENSG00000187630, ENSG00000186377, ENSG00000187048, ENSG00000140459, ENSG00000160870, ENSG00000130508, ENSG00000140279, ENSG00000203857, ENSG00000144455, ENSG00000073737	653	582	20581	1.13723	1	1	0.961219			ENSG00000189056	reelin(RELN)	Homo sapiens
KEGG_PATHWAY	hsa00983:Drug metabolism - other enzymes	3	0.44843	0.428612	ENSG00000109181, ENSG00000160868, ENSG00000135226	218	46	6879	2.05794	1	1	0.991228			ENSG00000269113	TraB domain containing 2B(TRABD2B)	Homo sapiens
GOTERM_MF_DIRECT	GO:0016705~oxidoreductase activity, acting on paired donors, with incorporation or reduction of molecular oxygen	3	0.44843	0.513103	ENSG00000106258, ENSG00000160868, ENSG00000187048	507	57	16881	1.75241	1	1	0.994983			ENSG00000015171	zinc finger MYND-type containing 11(ZMYND11)	Homo sapiens
UP_KEYWORDS	Iron	11	1.64425	0.578348	ENSG00000106258, ENSG00000160868, ENSG00000115705, ENSG00000186377, ENSG00000187048, ENSG00000140459, ENSG00000145354, ENSG00000130508, ENSG00000160870, ENSG00000013573, ENSG00000186160	653	324	20581	1.07004	1	1	0.961219			ENSG00000196600	solute carrier family 22 member 25(SLC22A25)	Homo sapiens
GOTERM_BP_DIRECT	GO:0055114~oxidation-reduction process	18	2.69058	0.641786	ENSG00000160868, ENSG00000115705, ENSG00000132746, ENSG00000159423, ENSG00000186160, ENSG00000170786, ENSG00000157326, ENSG00000006534, ENSG00000140263, ENSG00000187630, ENSG00000186377, ENSG00000187048, ENSG00000140459, ENSG00000130508, ENSG00000140279, ENSG00000203857, ENSG00000144455, ENSG00000073737	515	592	16792	0.991393	1	1	1			ENSG00000229571	PRAME family member 25(PRAMEF25)	Homo sapiens
															ENSG00000138639	Rho GTPase activating protein 24(ARHGAP24)	Homo sapiens
Annotation Cluster 22	Enrichment Score: 1.1939210163417433														ENSG00000109906	zinc finger and BTB domain containing 16(ZBTB16)	Homo sapiens
Category	Term	Count	%	PValue	Genes	List Total	Pop Hits	Pop Total	Fold Enrichment	Bonferroni	Benjamini	FDR			ENSG00000068024	histone deacetylase 4(HDAC4)	Homo sapiens
GAD_DISEASE	Carcinoma, Non-Small-Cell Lung|Diarrhea|Exanthema|Head and Neck Neoplasms|Lung Neoplasms|Neoplasms, Squamous Cell|Ovarian Neoplasms	3	0.44843	0.00453889	ENSG00000106258, ENSG00000160868, ENSG00000146648	365	4	12971	26.6527	0.998603	0.268633	0.268076			ENSG00000080224	EPH receptor A6(EPHA6)	Homo sapiens
GAD_DISEASE	prostatic hyperplasia	4	0.597907	0.0227264	ENSG00000106258, ENSG00000160868, ENSG00000146648, ENSG00000203857	365	22	12971	6.46127	1	0.597086	0.595846			ENSG00000231924	pregnancy specific beta-1-glycoprotein 1(PSG1)	Homo sapiens
GAD_DISEASE	Carcinoma, Renal Cell|Kidney Neoplasms|Renal Cell Carcinoma	3	0.44843	0.164664	ENSG00000106258, ENSG00000160868, ENSG00000146648	365	26	12971	4.10042	1	1	0.998615			ENSG00000242221	pregnancy specific beta-1-glycoprotein 2(PSG2)	Homo sapiens
GAD_DISEASE	HIV Infections|[X]Human immunodeficiency virus disease	5	0.747384	0.986816	ENSG00000106258, ENSG00000160868, ENSG00000146648, ENSG00000222014, ENSG00000196498	365	338	12971	0.525695	1	1	0.998615			ENSG00000221826	pregnancy specific beta-1-glycoprotein 3(PSG3)	Homo sapiens
															ENSG00000152377	SPARC/osteonectin, cwcv and kazal like domains proteoglycan 1(SPOCK1)	Homo sapiens
Annotation Cluster 23	Enrichment Score: 1.1113106853370587														ENSG00000243137	pregnancy specific beta-1-glycoprotein 4(PSG4)	Homo sapiens
Category	Term	Count	%	PValue	Genes	List Total	Pop Hits	Pop Total	Fold Enrichment	Bonferroni	Benjamini	FDR			ENSG00000107020	plasminogen receptor with a C-terminal lysine(PLGRKT)	Homo sapiens
GOTERM_BP_DIRECT	GO:0001580~detection of chemical stimulus involved in sensory perception of bitter taste	6	0.896861	0.0071653	ENSG00000188011, ENSG00000127362, ENSG00000127364, ENSG00000170373, ENSG00000101441, ENSG00000127366	515	40	16792	4.89087	0.999994	1	1			ENSG00000160868	cytochrome P450 family 3 subfamily A member 4(CYP3A4)	Homo sapiens
KEGG_PATHWAY	hsa04742:Taste transduction	5	0.747384	0.0524307	ENSG00000127362, ENSG00000124493, ENSG00000127364, ENSG00000070985, ENSG00000127366	218	45	6879	3.50612	0.999996	0.923587	0.911487			ENSG00000066735	kinesin family member 26A(KIF26A)	Homo sapiens
GOTERM_BP_DIRECT	GO:0050909~sensory perception of taste	4	0.597907	0.0578549	ENSG00000127362, ENSG00000127364, ENSG00000070985, ENSG00000127366	515	29	16792	4.49736	1	1	1			ENSG00000106258	cytochrome P450 family 3 subfamily A member 5(CYP3A5)	Homo sapiens
GOTERM_MF_DIRECT	GO:0008527~taste receptor activity	3	0.44843	0.0727916	ENSG00000127362, ENSG00000127364, ENSG00000127366	507	15	16881	6.65917	1	1	0.994983			ENSG00000250745	ubiquitin specific peptidase 17-like family member 20(USP17L20)	Homo sapiens
GOTERM_MF_DIRECT	GO:0033038~bitter taste receptor activity	3	0.44843	0.17166	ENSG00000127362, ENSG00000127364, ENSG00000127366	507	25	16881	3.9955	1	1	0.994983			ENSG00000170848	pregnancy specific beta-1-glycoprotein 6(PSG6)	Homo sapiens
INTERPRO	IPR007960:Mammalian taste receptor	3	0.44843	0.208934	ENSG00000127362, ENSG00000127364, ENSG00000127366	609	26	18559	3.51629	1	1	0.974638			ENSG00000187048	cytochrome P450 family 4 subfamily A member 11(CYP4A11)	Homo sapiens
UP_KEYWORDS	Taste	3	0.44843	0.293025	ENSG00000127362, ENSG00000127364, ENSG00000127366	653	34	20581	2.78097	1	1	0.961219			ENSG00000183668	pregnancy specific beta-1-glycoprotein 9(PSG9)	Homo sapiens
															ENSG00000129152	myogenic differentiation 1(MYOD1)	Homo sapiens
Annotation Cluster 24	Enrichment Score: 1.0401048930509236														ENSG00000140459	cytochrome P450 family 11 subfamily A member 1(CYP11A1)	Homo sapiens
Category	Term	Count	%	PValue	Genes	List Total	Pop Hits	Pop Total	Fold Enrichment	Bonferroni	Benjamini	FDR			ENSG00000243130	pregnancy specific beta-1-glycoprotein 11(PSG11)	Homo sapiens
UP_SEQ_FEATURE	domain:TSP type-1 4	6	0.896861	0.00257002	ENSG00000145536, ENSG00000144229, ENSG00000140470, ENSG00000178031, ENSG00000151388, ENSG00000005108	609	32	20063	6.17703	0.982763	0.178982	0.177395			ENSG00000132744	aminoacylase 3(ACY3)	Homo sapiens
UP_SEQ_FEATURE	domain:TSP type-1 3	6	0.896861	0.00491395	ENSG00000145536, ENSG00000144229, ENSG00000140470, ENSG00000178031, ENSG00000151388, ENSG00000005108	609	37	20063	5.3423	0.999579	0.301576	0.298902			ENSG00000186480	insulin induced gene 1(INSIG1)	Homo sapiens
UP_SEQ_FEATURE	domain:TSP type-1 5	5	0.747384	0.00734634	ENSG00000145536, ENSG00000144229, ENSG00000140470, ENSG00000151388, ENSG00000005108	609	26	20063	6.33542	0.999991	0.412812	0.409152			ENSG00000177476	olfactory receptor family 2 subfamily G member 3(OR2G3)	Homo sapiens
UP_SEQ_FEATURE	domain:TSP type-1 1	6	0.896861	0.0113057	ENSG00000145536, ENSG00000144229, ENSG00000140470, ENSG00000178031, ENSG00000151388, ENSG00000005108	609	45	20063	4.39256	1	0.495882	0.491486			ENSG00000204449	tripartite motif containing 49C(TRIM49C)	Homo sapiens
UP_SEQ_FEATURE	domain:TSP type-1 2	6	0.896861	0.0113057	ENSG00000145536, ENSG00000144229, ENSG00000140470, ENSG00000178031, ENSG00000151388, ENSG00000005108	609	45	20063	4.39256	1	0.495882	0.491486			ENSG00000165733	BMS1, ribosome biogenesis factor(BMS1)	Homo sapiens
UP_SEQ_FEATURE	domain:TSP type-1 6	4	0.597907	0.0160957	ENSG00000145536, ENSG00000144229, ENSG00000151388, ENSG00000005108	609	18	20063	7.32093	1	0.619881	0.614385			ENSG00000172785	COBW domain containing 1(CBWD1)	Homo sapiens
INTERPRO	IPR010909:PLAC	4	0.597907	0.019783	ENSG00000145536, ENSG00000140470, ENSG00000178031, ENSG00000151388	609	18	18559	6.77212	1	0.420516	0.409356			ENSG00000177489	olfactory receptor family 2 subfamily G member 2(OR2G2)	Homo sapiens
UP_SEQ_FEATURE	domain:PLAC	4	0.597907	0.021505	ENSG00000145536, ENSG00000140470, ENSG00000178031, ENSG00000151388	609	20	20063	6.58883	1	0.789682	0.78268			ENSG00000249437	NLR family apoptosis inhibitory protein(NAIP)	Homo sapiens
UP_SEQ_FEATURE	domain:TSP type-1 8	3	0.44843	0.0351148	ENSG00000144229, ENSG00000151388, ENSG00000005108	609	10	20063	9.88325	1	1	0.991762			ENSG00000236699	Rho guanine nucleotide exchange factor 38(ARHGEF38)	Homo sapiens
SMART	SM00209:TSP1	6	0.896861	0.0405298	ENSG00000145536, ENSG00000144229, ENSG00000140470, ENSG00000178031, ENSG00000151388, ENSG00000005108	294	65	10057	3.15761	0.999673	0.561627	0.547152			ENSG00000187627	RANBP2-like and GRIP domain containing 1(RGPD1)	Homo sapiens
INTERPRO	IPR013273:Peptidase M12B, ADAM-TS	4	0.597907	0.0424867	ENSG00000145536, ENSG00000140470, ENSG00000178031, ENSG00000151388	609	24	18559	5.07909	1	0.65225	0.634941			ENSG00000137726	FXYD domain containing ion transport regulator 6(FXYD6)	Homo sapiens
UP_SEQ_FEATURE	domain:TSP type-1 7	3	0.44843	0.0494927	ENSG00000144229, ENSG00000151388, ENSG00000005108	609	12	20063	8.23604	1	1	0.991762			ENSG00000255245	FXYD6-FXYD2 readthrough(FXYD6-FXYD2)	Homo sapiens
INTERPRO	IPR000884:Thrombospondin, type 1 repeat	6	0.896861	0.0615723	ENSG00000145536, ENSG00000144229, ENSG00000140470, ENSG00000178031, ENSG00000151388, ENSG00000005108	609	65	18559	2.81304	1	0.880059	0.856704			ENSG00000205531	nucleosome assembly protein 1 like 4(NAP1L4)	Homo sapiens
UP_SEQ_FEATURE	short sequence motif:Cysteine switch	4	0.597907	0.155251	ENSG00000145536, ENSG00000140470, ENSG00000151388, ENSG00000137673	609	45	20063	2.92837	1	1	0.991762			ENSG00000223417	tripartite motif containing 49D1(TRIM49D1)	Homo sapiens
INTERPRO	IPR010294:ADAM-TS Spacer 1	3	0.44843	0.184887	ENSG00000145536, ENSG00000140470, ENSG00000151388	609	24	18559	3.80932	1	1	0.974638			ENSG00000183067	immunoglobulin superfamily member 5(IGSF5)	Homo sapiens
UP_KEYWORDS	Zymogen	10	1.49477	0.239285	ENSG00000145536, ENSG00000057593, ENSG00000140470, ENSG00000145649, ENSG00000126218, ENSG00000151388, ENSG00000136943, ENSG00000137673, ENSG00000113088, ENSG00000100031	653	214	20581	1.47279	1	1	0.961219			ENSG00000016402	interleukin 20 receptor subunit alpha(IL20RA)	Homo sapiens
UP_SEQ_FEATURE	metal ion-binding site:Zinc; in inhibited form	3	0.44843	0.286871	ENSG00000145536, ENSG00000140470, ENSG00000151388	609	35	20063	2.82379	1	1	0.991762			ENSG00000146243	interleukin 1 receptor associated kinase 1 binding protein 1(IRAK1BP1)	Homo sapiens
GOTERM_CC_DIRECT	GO:0005578~proteinaceous extracellular matrix	11	1.64425	0.338451	ENSG00000145536, ENSG00000189056, ENSG00000169436, ENSG00000149506, ENSG00000140470, ENSG00000130635, ENSG00000130508, ENSG00000178031, ENSG00000151388, ENSG00000137673, ENSG00000152377	576	268	18224	1.29861	1	1	1			ENSG00000111700	solute carrier organic anion transporter family member 1B3(SLCO1B3)	Homo sapiens
UP_SEQ_FEATURE	domain:Peptidase M12B	3	0.44843	0.365084	ENSG00000145536, ENSG00000140470, ENSG00000151388	609	42	20063	2.35316	1	1	0.991762			ENSG00000177257	defensin beta 4B(DEFB4B)	Homo sapiens
UP_SEQ_FEATURE	domain:Disintegrin	3	0.44843	0.376019	ENSG00000145536, ENSG00000140470, ENSG00000151388	609	43	20063	2.29843	1	1	0.991762			ENSG00000196240	olfactory receptor family 2 subfamily T member 2(OR2T2)	Homo sapiens
INTERPRO	IPR002870:Peptidase M12B, propeptide	3	0.44843	0.378786	ENSG00000145536, ENSG00000140470, ENSG00000151388	609	40	18559	2.28559	1	1	0.974638			ENSG00000203661	olfactory receptor family 2 subfamily T member 5(OR2T5)	Homo sapiens
INTERPRO	IPR001590:Peptidase M12B, ADAM/reprolysin	3	0.44843	0.378786	ENSG00000145536, ENSG00000140470, ENSG00000151388	609	40	18559	2.28559	1	1	0.974638			ENSG00000132109	tripartite motif containing 21(TRIM21)	Homo sapiens
GOTERM_MF_DIRECT	GO:0004222~metalloendopeptidase activity	5	0.747384	0.440376	ENSG00000145536, ENSG00000140470, ENSG00000151388, ENSG00000137673, ENSG00000269113	507	113	16881	1.47327	1	1	0.994983			ENSG00000139675	heterogeneous nuclear ribonucleoprotein A1-like 2(HNRNPA1L2)	Homo sapiens
INTERPRO	IPR024079:Metallopeptidase, catalytic domain	4	0.597907	0.49798	ENSG00000145536, ENSG00000140470, ENSG00000151388, ENSG00000137673	609	81	18559	1.50492	1	1	0.974638			ENSG00000248920	ubiquitin specific peptidase 17-like family member 19(USP17L19)	Homo sapiens
UP_KEYWORDS	Metalloprotease	6	0.896861	0.529447	ENSG00000145536, ENSG00000086205, ENSG00000140470, ENSG00000151388, ENSG00000137673, ENSG00000269113	653	152	20581	1.24412	1	1	0.961219			ENSG00000177243	defensin beta 103B(DEFB103B)	Homo sapiens
UP_SEQ_FEATURE	compositionally biased region:Cys-rich	6	0.896861	0.529955	ENSG00000145536, ENSG00000140470, ENSG00000170075, ENSG00000183067, ENSG00000151388, ENSG00000163069	609	159	20063	1.24318	1	1	0.991762			ENSG00000106028	single stranded DNA binding protein 1(SSBP1)	Homo sapiens
UP_SEQ_FEATURE	metal ion-binding site:Zinc; catalytic	4	0.597907	0.75373	ENSG00000145536, ENSG00000140263, ENSG00000140470, ENSG00000151388	609	129	20063	1.02152	1	1	0.991762			ENSG00000182824	uncharacterized LOC642643(LOC642643)	Homo sapiens
UP_KEYWORDS	Cleavage on pair of basic residues	8	1.19581	0.826608	ENSG00000145536, ENSG00000145934, ENSG00000149506, ENSG00000057593, ENSG00000140470, ENSG00000205403, ENSG00000126218, ENSG00000151388	653	294	20581	0.857622	1	1	0.961219			ENSG00000197037	zinc finger and SCAN domain containing 25(ZSCAN25)	Homo sapiens
															ENSG00000174501	ankyrin repeat domain 36C(ANKRD36C)	Homo sapiens
Annotation Cluster 25	Enrichment Score: 1.0117345234768227														ENSG00000230031	POTE ankyrin domain family member B2(POTEB2)	Homo sapiens
Category	Term	Count	%	PValue	Genes	List Total	Pop Hits	Pop Total	Fold Enrichment	Bonferroni	Benjamini	FDR			ENSG00000164309	cardiomyopathy associated 5(CMYA5)	Homo sapiens
BIOGRID_INTERACTION	388818:KRTAP26-1~keratin associated protein 26-1	6	0.896861	0.000609782	ENSG00000215455, ENSG00000071539, ENSG00000212935, ENSG00000241123, ENSG00000163060, ENSG00000091073	425	27	16152	8.44549	0.996096	1	1			ENSG00000197658	solute carrier family 22 member 24(SLC22A24)	Homo sapiens
UP_SEQ_FEATURE	repeat:16	6	0.896861	0.037253	ENSG00000215455, ENSG00000215454, ENSG00000205445, ENSG00000212935, ENSG00000241123, ENSG00000148773	609	61	20063	3.24041	1	1	0.991762			ENSG00000120952	PRAME family member 2(PRAMEF2)	Homo sapiens
INTERPRO	IPR002494:High sulphur keratin-associated protein	6	0.896861	0.0384568	ENSG00000215455, ENSG00000215454, ENSG00000205445, ENSG00000204571, ENSG00000212935, ENSG00000241123	609	57	18559	3.20785	1	0.637614	0.620693			ENSG00000130762	Rho guanine nucleotide exchange factor 16(ARHGEF16)	Homo sapiens
UP_KEYWORDS	Keratin	10	1.49477	0.0548797	ENSG00000215455, ENSG00000215454, ENSG00000205445, ENSG00000204571, ENSG00000186832, ENSG00000212935, ENSG00000241123, ENSG00000186847, ENSG00000128422, ENSG00000171403	653	153	20581	2.05997	1	0.620827	0.595102			ENSG00000185775	SPATA31 subfamily A member 6(SPATA31A6)	Homo sapiens
UP_SEQ_FEATURE	repeat:18	5	0.747384	0.0606402	ENSG00000215455, ENSG00000215454, ENSG00000205445, ENSG00000212935, ENSG00000241123	609	49	20063	3.36165	1	1	0.991762			ENSG00000214891	tripartite motif containing 64C(TRIM64C)	Homo sapiens
UP_SEQ_FEATURE	repeat:15	6	0.896861	0.0737751	ENSG00000215455, ENSG00000215454, ENSG00000205445, ENSG00000212935, ENSG00000241123, ENSG00000148773	609	74	20063	2.67115	1	1	0.991762			ENSG00000183624	5-hydroxymethylcytosine (hmC) binding, ES cell-specific(HMCES)	Homo sapiens
UP_SEQ_FEATURE	repeat:17	5	0.747384	0.0894559	ENSG00000215455, ENSG00000215454, ENSG00000205445, ENSG00000212935, ENSG00000241123	609	56	20063	2.94144	1	1	0.991762			ENSG00000215455	keratin associated protein 10-1(KRTAP10-1)	Homo sapiens
UP_SEQ_FEATURE	repeat:14	6	0.896861	0.0954336	ENSG00000215455, ENSG00000215454, ENSG00000205445, ENSG00000212935, ENSG00000241123, ENSG00000148773	609	80	20063	2.47081	1	1	0.991762			ENSG00000205445	keratin associated protein 10-2(KRTAP10-2)	Homo sapiens
GOTERM_CC_DIRECT	GO:0045095~keratin filament	7	1.04634	0.0964939	ENSG00000215455, ENSG00000215454, ENSG00000205445, ENSG00000204571, ENSG00000212935, ENSG00000241123, ENSG00000186847	576	100	18224	2.21472	1	1	1			ENSG00000184206	golgin A6 family-like 4(GOLGA6L4)	Homo sapiens
UP_SEQ_FEATURE	repeat:9	7	1.04634	0.106591	ENSG00000215455, ENSG00000215454, ENSG00000205445, ENSG00000212935, ENSG00000129757, ENSG00000241123, ENSG00000148773	609	107	20063	2.15523	1	1	0.991762			ENSG00000176797	defensin beta 103A(DEFB103A)	Homo sapiens
UP_SEQ_FEATURE	repeat:13	6	0.896861	0.111473	ENSG00000215455, ENSG00000215454, ENSG00000205445, ENSG00000212935, ENSG00000241123, ENSG00000148773	609	84	20063	2.35316	1	1	0.991762			ENSG00000099977	D-dopachrome tautomerase(DDT)	Homo sapiens
UP_SEQ_FEATURE	repeat:5	9	1.34529	0.116933	ENSG00000215455, ENSG00000215454, ENSG00000205445, ENSG00000100028, ENSG00000204571, ENSG00000212935, ENSG00000129757, ENSG00000241123, ENSG00000148773	609	161	20063	1.8416	1	1	0.991762			ENSG00000215454	keratin associated protein 10-4(KRTAP10-4)	Homo sapiens
UP_SEQ_FEATURE	repeat:12	6	0.896861	0.119951	ENSG00000215455, ENSG00000215454, ENSG00000205445, ENSG00000212935, ENSG00000241123, ENSG00000148773	609	86	20063	2.29843	1	1	0.991762			ENSG00000100031	gamma-glutamyltransferase 1(GGT1)	Homo sapiens
UP_SEQ_FEATURE	repeat:22	4	0.597907	0.127035	ENSG00000215455, ENSG00000215454, ENSG00000205445, ENSG00000241123	609	41	20063	3.21407	1	1	0.991762			ENSG00000134508	Cdk5 and Abl enzyme substrate 1(CABLES1)	Homo sapiens
UP_SEQ_FEATURE	repeat:11	6	0.896861	0.133213	ENSG00000215455, ENSG00000215454, ENSG00000205445, ENSG00000212935, ENSG00000241123, ENSG00000148773	609	89	20063	2.22096	1	1	0.991762			ENSG00000232653	golgin A8 family member N(GOLGA8N)	Homo sapiens
UP_SEQ_FEATURE	repeat:21	4	0.597907	0.140904	ENSG00000215455, ENSG00000215454, ENSG00000205445, ENSG00000241123	609	43	20063	3.06457	1	1	0.991762			ENSG00000241123	keratin associated protein 10-5(KRTAP10-5)	Homo sapiens
BIOGRID_INTERACTION	440023:KRTAP5-6~keratin associated protein 5-6	3	0.44843	0.148158	ENSG00000215455, ENSG00000212935, ENSG00000241123	425	26	16152	4.38516	1	1	1			ENSG00000250844	ubiquitin specific peptidase 17-like family member 18(USP17L18)	Homo sapiens
UP_SEQ_FEATURE	repeat:1	12	1.79372	0.158412	ENSG00000215455, ENSG00000215454, ENSG00000205445, ENSG00000100028, ENSG00000204571, ENSG00000212935, ENSG00000129757, ENSG00000241123, ENSG00000172650, ENSG00000172551, ENSG00000148773, ENSG00000204172	609	257	20063	1.53825	1	1	0.991762			ENSG00000212935	keratin associated protein 10-3(KRTAP10-3)	Homo sapiens
UP_SEQ_FEATURE	repeat:6	8	1.19581	0.159438	ENSG00000215455, ENSG00000215454, ENSG00000205445, ENSG00000204571, ENSG00000212935, ENSG00000129757, ENSG00000241123, ENSG00000148773	609	147	20063	1.79288	1	1	0.991762			ENSG00000013573	DEAD/H-box helicase 11(DDX11)	Homo sapiens
UP_SEQ_FEATURE	repeat:20	4	0.597907	0.162589	ENSG00000215455, ENSG00000215454, ENSG00000205445, ENSG00000241123	609	46	20063	2.86471	1	1	0.991762			ENSG00000221887	histocompatibility minor serpin domain containing(HMSD)	Homo sapiens
UP_SEQ_FEATURE	repeat:2	12	1.79372	0.167715	ENSG00000215455, ENSG00000215454, ENSG00000205445, ENSG00000100028, ENSG00000204571, ENSG00000212935, ENSG00000129757, ENSG00000241123, ENSG00000172650, ENSG00000172551, ENSG00000148773, ENSG00000204172	609	260	20063	1.5205	1	1	0.991762			ENSG00000143702	centrosomal protein 170(CEP170)	Homo sapiens
UP_SEQ_FEATURE	repeat:8	7	1.04634	0.174853	ENSG00000215455, ENSG00000215454, ENSG00000205445, ENSG00000212935, ENSG00000129757, ENSG00000241123, ENSG00000148773	609	124	20063	1.85975	1	1	0.991762			ENSG00000056291	neuropeptide FF receptor 2(NPFFR2)	Homo sapiens
UP_SEQ_FEATURE	repeat:10	6	0.896861	0.176592	ENSG00000215455, ENSG00000215454, ENSG00000205445, ENSG00000212935, ENSG00000241123, ENSG00000148773	609	98	20063	2.01699	1	1	0.991762			ENSG00000164816	defensin alpha 5(DEFA5)	Homo sapiens
UP_SEQ_FEATURE	repeat:19	4	0.597907	0.177564	ENSG00000215455, ENSG00000215454, ENSG00000205445, ENSG00000241123	609	48	20063	2.74535	1	1	0.991762			ENSG00000123901	G protein-coupled receptor 83(GPR83)	Homo sapiens
UP_SEQ_FEATURE	repeat:7	7	1.04634	0.216746	ENSG00000215455, ENSG00000215454, ENSG00000205445, ENSG00000212935, ENSG00000129757, ENSG00000241123, ENSG00000148773	609	133	20063	1.7339	1	1	0.991762			ENSG00000171711	defensin beta 4A(DEFB4A)	Homo sapiens
UP_SEQ_FEATURE	repeat:4	9	1.34529	0.228195	ENSG00000215455, ENSG00000215454, ENSG00000205445, ENSG00000100028, ENSG00000204571, ENSG00000212935, ENSG00000129757, ENSG00000241123, ENSG00000148773	609	192	20063	1.54426	1	1	0.991762			ENSG00000186092	olfactory receptor family 4 subfamily F member 5(OR4F5)	Homo sapiens
UP_SEQ_FEATURE	repeat:3	10	1.49477	0.24815	ENSG00000215455, ENSG00000215454, ENSG00000205445, ENSG00000100028, ENSG00000204571, ENSG00000212935, ENSG00000129757, ENSG00000241123, ENSG00000172551, ENSG00000148773	609	225	20063	1.46419	1	1	0.991762			ENSG00000164037	solute carrier family 9 member B1(SLC9B1)	Homo sapiens
															ENSG00000185164	nodal modulator 3-like(LOC102723728)	Homo sapiens
Annotation Cluster 26	Enrichment Score: 0.9972536086535467														ENSG00000127362	taste 2 receptor member 3(TAS2R3)	Homo sapiens
Category	Term	Count	%	PValue	Genes	List Total	Pop Hits	Pop Total	Fold Enrichment	Bonferroni	Benjamini	FDR			ENSG00000173801	junction plakoglobin(JUP)	Homo sapiens
INTERPRO	IPR001791:Laminin G domain	6	0.896861	0.0463752	ENSG00000113296, ENSG00000169436, ENSG00000130635, ENSG00000106714, ENSG00000154529, ENSG00000148204	609	60	18559	3.04745	1	0.699001	0.680451			ENSG00000127364	taste 2 receptor member 4(TAS2R4)	Homo sapiens
SMART	SM00210:TSPN	3	0.44843	0.14361	ENSG00000113296, ENSG00000169436, ENSG00000130635	294	23	10057	4.46185	1	1	0.979275			ENSG00000143851	protein tyrosine phosphatase, non-receptor type 7(PTPN7)	Homo sapiens
UP_SEQ_FEATURE	domain:TSP N-terminal	3	0.44843	0.153027	ENSG00000113296, ENSG00000169436, ENSG00000130635	609	23	20063	4.29707	1	1	0.991762			ENSG00000225614	zinc finger protein 469(ZNF469)	Homo sapiens
															ENSG00000147364	F-box protein 25(FBXO25)	Homo sapiens
Annotation Cluster 27	Enrichment Score: 0.9944187932591881														ENSG00000157326	dehydrogenase/reductase 4(DHRS4)	Homo sapiens
Category	Term	Count	%	PValue	Genes	List Total	Pop Hits	Pop Total	Fold Enrichment	Bonferroni	Benjamini	FDR			ENSG00000183580	F-box and leucine rich repeat protein 7(FBXL7)	Homo sapiens
GOTERM_MF_DIRECT	GO:0005244~voltage-gated ion channel activity	5	0.747384	0.0147579	ENSG00000110108, ENSG00000117262, ENSG00000182132, ENSG00000070985, ENSG00000157445	507	32	16881	5.20248	0.999864	0.883996	0.878093			ENSG00000196313	POM121 transmembrane nucleoporin(POM121)	Homo sapiens
UP_KEYWORDS	Voltage-gated channel	10	1.49477	0.0495564	ENSG00000110108, ENSG00000151067, ENSG00000117262, ENSG00000184185, ENSG00000182132, ENSG00000121361, ENSG00000070985, ENSG00000164588, ENSG00000157445, ENSG00000129159	653	150	20581	2.10117	1	0.597981	0.573203			ENSG00000184492	forkhead box D4-like 1(FOXD4L1)	Homo sapiens
UP_KEYWORDS	Ion transport	25	3.73692	0.229913	ENSG00000110108, ENSG00000047249, ENSG00000110628, ENSG00000137726, ENSG00000171189, ENSG00000197658, ENSG00000135643, ENSG00000184185, ENSG00000121361, ENSG00000151067, ENSG00000066230, ENSG00000144290, ENSG00000111700, ENSG00000113504, ENSG00000157445, ENSG00000137731, ENSG00000155886, ENSG00000164363, ENSG00000139155, ENSG00000166664, ENSG00000117262, ENSG00000182132, ENSG00000070985, ENSG0000…	653	642	20581	1.22732	1	1	0.961219			ENSG00000130508	peroxidasin(PXDN)	Homo sapiens
UP_KEYWORDS	Ion channel	15	2.24215	0.250446	ENSG00000110108, ENSG00000151067, ENSG00000137726, ENSG00000171189, ENSG00000157445, ENSG00000135643, ENSG00000164363, ENSG00000166664, ENSG00000117262, ENSG00000184185, ENSG00000182132, ENSG00000121361, ENSG00000070985, ENSG00000164588, ENSG00000129159	653	359	20581	1.31689	1	1	0.961219			ENSG00000132334	protein tyrosine phosphatase, receptor type E(PTPRE)	Homo sapiens
GOTERM_BP_DIRECT	GO:0034765~regulation of ion transmembrane transport	6	0.896861	0.253224	ENSG00000110108, ENSG00000184185, ENSG00000121361, ENSG00000070985, ENSG00000164588, ENSG00000157445	515	111	16792	1.76248	1	1	1			ENSG00000172551	mucin like 1(MUCL1)	Homo sapiens
															ENSG00000139155	solute carrier organic anion transporter family member 1C1(SLCO1C1)	Homo sapiens
Annotation Cluster 28	Enrichment Score: 0.9936866260356674														ENSG00000172014	ankyrin repeat domain 20 family member A4(ANKRD20A4)	Homo sapiens
Category	Term	Count	%	PValue	Genes	List Total	Pop Hits	Pop Total	Fold Enrichment	Bonferroni	Benjamini	FDR			ENSG00000148110	major facilitator superfamily domain containing 14B(MFSD14B)	Homo sapiens
GAD_DISEASE	lupus erythematosus	7	1.04634	0.0136022	ENSG00000143226, ENSG00000240972, ENSG00000146648, ENSG00000072694, ENSG00000162747, ENSG00000188389, ENSG00000203747	365	70	12971	3.5537	1	0.447571	0.446642			ENSG00000110429	F-box protein 3(FBXO3)	Homo sapiens
GAD_DISEASE	brain cancer	5	0.747384	0.0368495	ENSG00000143226, ENSG00000146648, ENSG00000164362, ENSG00000203747, ENSG00000137673	365	45	12971	3.94855	1	0.79603	0.794378			ENSG00000261052	sulfotransferase family 1A member 3(SULT1A3)	Homo sapiens
GAD_DISEASE	gastric cancer	3	0.44843	0.450093	ENSG00000143226, ENSG00000146648, ENSG00000203747	365	54	12971	1.97428	1	1	0.998615			ENSG00000129159	potassium voltage-gated channel subfamily C member 1(KCNC1)	Homo sapiens
BIOGRID_INTERACTION	6850:SYK~spleen associated tyrosine kinase	3	0.44843	0.469798	ENSG00000143226, ENSG00000146648, ENSG00000203747	425	60	16152	1.90024	1	1	1			ENSG00000198064	nuclear pore complex interacting protein family, member B13(NPIPB13)	Homo sapiens
															ENSG00000249104	ubiquitin specific peptidase 17-like family member 17(USP17L17)	Homo sapiens
Annotation Cluster 29	Enrichment Score: 0.943153527905674														ENSG00000144642	RNA binding motif single stranded interacting protein 3(RBMS3)	Homo sapiens
Category	Term	Count	%	PValue	Genes	List Total	Pop Hits	Pop Total	Fold Enrichment	Bonferroni	Benjamini	FDR			ENSG00000258130	SAGA complex associated factor 29 pseudogene(LOC613038)	Homo sapiens
KEGG_PATHWAY	hsa05140:Leishmaniasis	7	1.04634	0.0239832	ENSG00000143226, ENSG00000162747, ENSG00000185386, ENSG00000150337, ENSG00000204287, ENSG00000198502, ENSG00000203747	218	71	6879	3.11106	0.996148	0.485178	0.478822			ENSG00000187559	forkhead box D4-like 3(FOXD4L3)	Homo sapiens
GOTERM_CC_DIRECT	GO:0030669~clathrin-coated endocytic vesicle membrane	4	0.597907	0.138585	ENSG00000150337, ENSG00000204287, ENSG00000198019, ENSG00000198502	576	41	18224	3.08672	1	1	1			ENSG00000112367	FIG4 phosphoinositide 5-phosphatase(FIG4)	Homo sapiens
GOTERM_BP_DIRECT	GO:0060333~interferon-gamma-mediated signaling pathway	5	0.747384	0.172527	ENSG00000132109, ENSG00000150337, ENSG00000204287, ENSG00000198019, ENSG00000198502	515	71	16792	2.29618	1	1	1			ENSG00000113387	SUB1 homolog, transcriptional regulator(SUB1)	Homo sapiens
KEGG_PATHWAY	hsa04640:Hematopoietic cell lineage	5	0.747384	0.294378	ENSG00000110448, ENSG00000150337, ENSG00000204287, ENSG00000198502, ENSG00000085063	218	87	6879	1.81351	1	1	0.991228			ENSG00000121361	potassium voltage-gated channel subfamily J member 8(KCNJ8)	Homo sapiens
															ENSG00000144455	sulfatase modifying factor 1(SUMF1)	Homo sapiens
Annotation Cluster 30	Enrichment Score: 0.9349251263554165														ENSG00000088205	DEAD-box helicase 18(DDX18)	Homo sapiens
Category	Term	Count	%	PValue	Genes	List Total	Pop Hits	Pop Total	Fold Enrichment	Bonferroni	Benjamini	FDR			ENSG00000152061	RAB GTPase activating protein 1 like(RABGAP1L)	Homo sapiens
KEGG_PATHWAY	hsa00830:Retinol metabolism	9	1.34529	0.000832924	ENSG00000106258, ENSG00000109181, ENSG00000160868, ENSG00000187630, ENSG00000160870, ENSG00000135226, ENSG00000170786, ENSG00000157326, ENSG00000073737	218	64	6879	4.43743	0.173718	0.0381479	0.0376482			ENSG00000177034	metaxin 3(MTX3)	Homo sapiens
GOTERM_BP_DIRECT	GO:0042572~retinol metabolic process	3	0.44843	0.233679	ENSG00000170786, ENSG00000157326, ENSG00000073737	515	30	16792	3.26058	1	1	1			ENSG00000184185	potassium voltage-gated channel subfamily J member 12(KCNJ12)	Homo sapiens
INTERPRO	IPR002347:Glucose/ribitol dehydrogenase	4	0.597907	0.286774	ENSG00000187630, ENSG00000170786, ENSG00000157326, ENSG00000073737	609	57	18559	2.13856	1	1	0.974638			ENSG00000170085	SUMO interacting motifs containing 1(SIMC1)	Homo sapiens
UP_KEYWORDS	NADP	7	1.04634	0.53989	ENSG00000160868, ENSG00000187630, ENSG00000187048, ENSG00000140279, ENSG00000170786, ENSG00000157326, ENSG00000073737	653	186	20581	1.18615	1	1	0.961219			ENSG00000169340	protein disulfide isomerase like, testis expressed(PDILT)	Homo sapiens
INTERPRO	IPR016040:NAD(P)-binding domain	6	0.896861	0.701945	ENSG00000140263, ENSG00000187630, ENSG00000203857, ENSG00000170786, ENSG00000157326, ENSG00000073737	609	179	18559	1.02149	1	1	0.974638			ENSG00000172530	BTG3 associated nuclear protein(BANP)	Homo sapiens
															ENSG00000169679	BUB1 mitotic checkpoint serine/threonine kinase(BUB1)	Homo sapiens
Annotation Cluster 31	Enrichment Score: 0.925412481452237														ENSG00000006118	transmembrane protein 132A(TMEM132A)	Homo sapiens
Category	Term	Count	%	PValue	Genes	List Total	Pop Hits	Pop Total	Fold Enrichment	Bonferroni	Benjamini	FDR			ENSG00000136698	cripto, FRL-1, cryptic family 1(CFC1)	Homo sapiens
UP_KEYWORDS	Hydrogen peroxide	3	0.44843	0.0311204	ENSG00000115705, ENSG00000130508, ENSG00000140279	653	9	20581	10.5059	0.999989	0.433292	0.415337			ENSG00000145536	ADAM metallopeptidase with thrombospondin type 1 motif 16(ADAMTS16)	Homo sapiens
INTERPRO	IPR019791:Haem peroxidase, animal, subgroup	3	0.44843	0.0405035	ENSG00000115705, ENSG00000130508, ENSG00000140279	609	10	18559	9.14236	1	0.64572	0.628584			ENSG00000140470	ADAM metallopeptidase with thrombospondin type 1 motif 17(ADAMTS17)	Homo sapiens
INTERPRO	IPR010255:Haem peroxidase	3	0.44843	0.0405035	ENSG00000115705, ENSG00000130508, ENSG00000140279	609	10	18559	9.14236	1	0.64572	0.628584			ENSG00000187555	ubiquitin specific peptidase 7(USP7)	Homo sapiens
GOTERM_BP_DIRECT	GO:0042744~hydrogen peroxide catabolic process	3	0.44843	0.123791	ENSG00000115705, ENSG00000130508, ENSG00000140279	515	20	16792	4.89087	1	1	1			ENSG00000166833	neuron navigator 2(NAV2)	Homo sapiens
GOTERM_MF_DIRECT	GO:0004601~peroxidase activity	3	0.44843	0.139932	ENSG00000115705, ENSG00000130508, ENSG00000140279	507	22	16881	4.54034	1	1	0.994983			ENSG00000147996	COBW domain containing 5(CBWD5)	Homo sapiens
UP_KEYWORDS	Peroxidase	3	0.44843	0.187029	ENSG00000115705, ENSG00000130508, ENSG00000140279	653	25	20581	3.78211	1	1	0.961219			ENSG00000167800	T-box 10(TBX10)	Homo sapiens
GOTERM_BP_DIRECT	GO:0098869~cellular oxidant detoxification	4	0.597907	0.362527	ENSG00000115705, ENSG00000243955, ENSG00000130508, ENSG00000140279	515	70	16792	1.86319	1	1	1			ENSG00000185177	zinc finger protein 479(ZNF479)	Homo sapiens
GOTERM_BP_DIRECT	GO:0006979~response to oxidative stress	4	0.597907	0.658892	ENSG00000146648, ENSG00000115705, ENSG00000130508, ENSG00000140279	515	110	16792	1.18567	1	1	1			ENSG00000110107	pre-mRNA processing factor 19(PRPF19)	Homo sapiens
															ENSG00000183549	acyl-CoA synthetase medium-chain family member 5(ACSM5)	Homo sapiens
Annotation Cluster 32	Enrichment Score: 0.8481356463445758														ENSG00000135643	potassium calcium-activated channel subfamily M regulatory beta subunit 4(KCNMB4)	Homo sapiens
Category	Term	Count	%	PValue	Genes	List Total	Pop Hits	Pop Total	Fold Enrichment	Bonferroni	Benjamini	FDR			ENSG00000250588	IQCJ-SCHIP1 readthrough(IQCJ-SCHIP1)	Homo sapiens
SMART	SM00248:ANK	15	2.24215	0.0141871	ENSG00000135976, ENSG00000172014, ENSG00000174501, ENSG00000172650, ENSG00000233917, ENSG00000163046, ENSG00000222036, ENSG00000166351, ENSG00000222038, ENSG00000230453, ENSG00000183148, ENSG00000180777, ENSG00000187537, ENSG00000183206, ENSG00000230031	294	249	10057	2.06069	0.937463	0.275229	0.268136			ENSG00000110057	unc-93 homolog B1 (C. elegans)(UNC93B1)	Homo sapiens
UP_KEYWORDS	ANK repeat	16	2.39163	0.0215227	ENSG00000135976, ENSG00000172014, ENSG00000174501, ENSG00000172650, ENSG00000204172, ENSG00000233917, ENSG00000163046, ENSG00000222036, ENSG00000166351, ENSG00000222038, ENSG00000230453, ENSG00000183148, ENSG00000180777, ENSG00000187537, ENSG00000183206, ENSG00000230031	653	264	20581	1.91016	0.99962	0.338749	0.324712			ENSG00000099974	D-dopachrome tautomerase-like(DDTL)	Homo sapiens
INTERPRO	IPR020683:Ankyrin repeat-containing domain	16	2.39163	0.0287756	ENSG00000135976, ENSG00000172014, ENSG00000174501, ENSG00000172650, ENSG00000204172, ENSG00000233917, ENSG00000163046, ENSG00000222036, ENSG00000166351, ENSG00000222038, ENSG00000230453, ENSG00000183148, ENSG00000180777, ENSG00000187537, ENSG00000183206, ENSG00000230031	609	265	18559	1.83997	1	0.530111	0.516043			ENSG00000126217	MCF.2 cell line derived transforming sequence like(MCF2L)	Homo sapiens
INTERPRO	IPR002110:Ankyrin repeat	15	2.24215	0.0419517	ENSG00000135976, ENSG00000172014, ENSG00000174501, ENSG00000172650, ENSG00000233917, ENSG00000163046, ENSG00000222036, ENSG00000166351, ENSG00000222038, ENSG00000230453, ENSG00000183148, ENSG00000180777, ENSG00000187537, ENSG00000183206, ENSG00000230031	609	255	18559	1.79262	1	0.65225	0.634941			ENSG00000164532	T-box 20(TBX20)	Homo sapiens
UP_SEQ_FEATURE	repeat:ANK 4	8	1.19581	0.257769	ENSG00000135976, ENSG00000222036, ENSG00000166351, ENSG00000172014, ENSG00000183148, ENSG00000187537, ENSG00000180777, ENSG00000183206	609	170	20063	1.55031	1	1	0.991762			ENSG00000255482	uncharacterized LOC102723838(LOC102723838)	Homo sapiens
UP_SEQ_FEATURE	repeat:ANK 5	7	1.04634	0.26163	ENSG00000222036, ENSG00000166351, ENSG00000172014, ENSG00000183148, ENSG00000187537, ENSG00000180777, ENSG00000183206	609	142	20063	1.62401	1	1	0.991762			ENSG00000197360	zinc finger protein 98(ZNF98)	Homo sapiens
UP_SEQ_FEATURE	repeat:ANK 3	8	1.19581	0.437527	ENSG00000135976, ENSG00000222036, ENSG00000166351, ENSG00000172014, ENSG00000183148, ENSG00000187537, ENSG00000180777, ENSG00000183206	609	207	20063	1.2732	1	1	0.991762			ENSG00000173678	speedy/RINGO cell cycle regulator family member E2B(SPDYE2B)	Homo sapiens
UP_SEQ_FEATURE	repeat:ANK 1	8	1.19581	0.611427	ENSG00000135976, ENSG00000222036, ENSG00000166351, ENSG00000172014, ENSG00000183148, ENSG00000187537, ENSG00000180777, ENSG00000183206	609	244	20063	1.08014	1	1	0.991762			ENSG00000066382	metallophosphoesterase domain containing 2(MPPED2)	Homo sapiens
UP_SEQ_FEATURE	repeat:ANK 2	8	1.19581	0.615716	ENSG00000135976, ENSG00000222036, ENSG00000166351, ENSG00000172014, ENSG00000183148, ENSG00000187537, ENSG00000180777, ENSG00000183206	609	245	20063	1.07573	1	1	0.991762			ENSG00000166664	CHRNA7 (exons 5-10) and FAM7A (exons A-E) fusion(CHRFAM7A)	Homo sapiens
UP_SEQ_FEATURE	repeat:ANK 6	3	0.44843	0.806177	ENSG00000166351, ENSG00000172014, ENSG00000183206	609	99	20063	0.998308	1	1	0.991762			ENSG00000146555	sidekick cell adhesion molecule 1(SDK1)	Homo sapiens
															ENSG00000111796	killer cell lectin like receptor B1(KLRB1)	Homo sapiens
Annotation Cluster 33	Enrichment Score: 0.8264394610328747														ENSG00000233917	POTE ankyrin domain family member B(POTEB)	Homo sapiens
Category	Term	Count	%	PValue	Genes	List Total	Pop Hits	Pop Total	Fold Enrichment	Bonferroni	Benjamini	FDR			ENSG00000168675	low density lipoprotein receptor class A domain containing 4(LDLRAD4)	Homo sapiens
INTERPRO	IPR001791:Laminin G domain	6	0.896861	0.0463752	ENSG00000113296, ENSG00000169436, ENSG00000130635, ENSG00000106714, ENSG00000154529, ENSG00000148204	609	60	18559	3.04745	1	0.699001	0.680451			ENSG00000152137	heat shock protein family B (small) member 8(HSPB8)	Homo sapiens
UP_SEQ_FEATURE	domain:Laminin G-like 3	3	0.44843	0.121779	ENSG00000106714, ENSG00000154529, ENSG00000148204	609	20	20063	4.94163	1	1	0.991762			ENSG00000204571	keratin associated protein 5-11(KRTAP5-11)	Homo sapiens
SMART	SM00282:LamG	4	0.597907	0.122738	ENSG00000130635, ENSG00000106714, ENSG00000154529, ENSG00000148204	294	42	10057	3.25786	1	1	0.979275			ENSG00000141556	tubulin folding cofactor D(TBCD)	Homo sapiens
UP_SEQ_FEATURE	domain:Laminin G-like 1	3	0.44843	0.230281	ENSG00000106714, ENSG00000154529, ENSG00000148204	609	30	20063	3.29442	1	1	0.991762			ENSG00000237649	kinesin family member C1(KIFC1)	Homo sapiens
UP_SEQ_FEATURE	domain:Laminin G-like 2	3	0.44843	0.230281	ENSG00000106714, ENSG00000154529, ENSG00000148204	609	30	20063	3.29442	1	1	0.991762			ENSG00000132207	SLX1 homolog A, structure-specific endonuclease subunit(SLX1A)	Homo sapiens
UP_SEQ_FEATURE	domain:EGF-like 1	6	0.896861	0.299234	ENSG00000189056, ENSG00000113296, ENSG00000145934, ENSG00000106714, ENSG00000154529, ENSG00000148204	609	120	20063	1.64721	1	1	0.991762			ENSG00000143067	zinc finger protein 697(ZNF697)	Homo sapiens
															ENSG00000232399	ubiquitin specific peptidase 17-like family member 13(USP17L13)	Homo sapiens
Annotation Cluster 34	Enrichment Score: 0.8216225334900185														ENSG00000188076	secretoglobin family 1C member 1(SCGB1C1)	Homo sapiens
Category	Term	Count	%	PValue	Genes	List Total	Pop Hits	Pop Total	Fold Enrichment	Bonferroni	Benjamini	FDR			ENSG00000185220	piggyBac transposable element derived 2(PGBD2)	Homo sapiens
BIOCARTA	h_egfr_smrtePathway:Map Kinase Inactivation of SMRT Corepressor	3	0.44843	0.0269322	ENSG00000146648, ENSG00000196498, ENSG00000109906	40	11	1625	11.0795	0.863715	1	1			ENSG00000151572	anoctamin 4(ANO4)	Homo sapiens
BIOGRID_INTERACTION	2353:FOS~Fos proto-oncogene, AP-1 transcription factor subunit	5	0.747384	0.0444726	ENSG00000146648, ENSG00000071242, ENSG00000178573, ENSG00000142182, ENSG00000196498	425	51	16152	3.72595	1	1	1			ENSG00000164363	solute carrier family 6 member 18(SLC6A18)	Homo sapiens
BIOGRID_INTERACTION	2100:ESR2~estrogen receptor 2	4	0.597907	0.0469245	ENSG00000129152, ENSG00000142182, ENSG00000196498, ENSG00000078043	425	31	16152	4.90383	1	1	1			ENSG00000168930	tripartite motif containing 49(TRIM49)	Homo sapiens
BIOGRID_INTERACTION	2908:NR3C1~nuclear receptor subfamily 3 group C member 1	5	0.747384	0.2393	ENSG00000146648, ENSG00000142182, ENSG00000196498, ENSG00000109906, ENSG00000078043	425	95	16152	2.00025	1	1	1			ENSG00000158089	polypeptide N-acetylgalactosaminyltransferase 14(GALNT14)	Homo sapiens
BIOGRID_INTERACTION	6256:RXRA~retinoid X receptor alpha	4	0.597907	0.379488	ENSG00000077092, ENSG00000129152, ENSG00000142182, ENSG00000196498	425	84	16152	1.80975	1	1	1			ENSG00000164096	chromosome 4 open reading frame 3(C4orf3)	Homo sapiens
BIOGRID_INTERACTION	2099:ESR1~estrogen receptor 1	7	1.04634	0.546228	ENSG00000068024, ENSG00000146648, ENSG00000129152, ENSG00000142182, ENSG00000196498, ENSG00000109906, ENSG00000078043	425	226	16152	1.17714	1	1	1			ENSG00000182230	uncharacterized LOC100507387(LOC100507387)	Homo sapiens
BIOGRID_INTERACTION	3725:JUN~Jun proto-oncogene, AP-1 transcription factor subunit	4	0.597907	0.635865	ENSG00000071242, ENSG00000142182, ENSG00000196498, ENSG00000078043	425	124	16152	1.22596	1	1	1			ENSG00000151067	calcium voltage-gated channel subunit alpha1 C(CACNA1C)	Homo sapiens
															ENSG00000185304	RANBP2-like and GRIP domain containing 2(RGPD2)	Homo sapiens
Annotation Cluster 35	Enrichment Score: 0.8182306062520763														ENSG00000170417	transmembrane protein 182(TMEM182)	Homo sapiens
Category	Term	Count	%	PValue	Genes	List Total	Pop Hits	Pop Total	Fold Enrichment	Bonferroni	Benjamini	FDR			ENSG00000184897	H1 histone family member X(H1FX)	Homo sapiens
GOTERM_BP_DIRECT	GO:0006486~protein glycosylation	8	1.19581	0.0585822	ENSG00000112309, ENSG00000139133, ENSG00000140650, ENSG00000133424, ENSG00000101638, ENSG00000189366, ENSG00000158089, ENSG00000008513	515	113	16792	2.30838	1	1	1			ENSG00000144118	RAS like proto-oncogene B(RALB)	Homo sapiens
UP_KEYWORDS	Glycosyltransferase	11	1.64425	0.216946	ENSG00000109181, ENSG00000139133, ENSG00000133424, ENSG00000101638, ENSG00000099810, ENSG00000177990, ENSG00000189366, ENSG00000158089, ENSG00000187676, ENSG00000135226, ENSG00000008513	653	236	20581	1.46904	1	1	0.961219			ENSG00000196946	zinc finger protein 705A(ZNF705A)	Homo sapiens
GOTERM_MF_DIRECT	GO:0016757~transferase activity, transferring glycosyl groups	4	0.597907	0.276179	ENSG00000133424, ENSG00000189366, ENSG00000158089, ENSG00000187676	507	61	16881	2.18333	1	1	0.994983			ENSG00000185684	EP400 N-terminal like(EP400NL)	Homo sapiens
															ENSG00000160223	inducible T-cell costimulator ligand(ICOSLG)	Homo sapiens
Annotation Cluster 36	Enrichment Score: 0.7867048351074714														ENSG00000127511	SIN3 transcription regulator family member B(SIN3B)	Homo sapiens
Category	Term	Count	%	PValue	Genes	List Total	Pop Hits	Pop Total	Fold Enrichment	Bonferroni	Benjamini	FDR			ENSG00000120645	IQ motif and Sec7 domain 3(IQSEC3)	Homo sapiens
GOTERM_MF_DIRECT	GO:0004029~aldehyde dehydrogenase (NAD) activity	3	0.44843	0.0906933	ENSG00000132746, ENSG00000159423, ENSG00000006534	507	17	16881	5.87574	1	1	0.994983			ENSG00000111879	family with sequence similarity 184 member A(FAM184A)	Homo sapiens
INTERPRO	IPR016160:Aldehyde dehydrogenase, conserved site	3	0.44843	0.0950191	ENSG00000132746, ENSG00000159423, ENSG00000006534	609	16	18559	5.71398	1	1	0.974638			ENSG00000171403	keratin 9(KRT9)	Homo sapiens
GOTERM_MF_DIRECT	GO:0016620~oxidoreductase activity, acting on the aldehyde or oxo group of donors, NAD or NADP as acceptor	3	0.44843	0.109716	ENSG00000132746, ENSG00000159423, ENSG00000006534	507	19	16881	5.25724	1	1	0.994983			ENSG00000144199	fumarylacetoacetate hydrolase domain containing 2B(FAHD2B)	Homo sapiens
INTERPRO	IPR015590:Aldehyde dehydrogenase domain	3	0.44843	0.127109	ENSG00000132746, ENSG00000159423, ENSG00000006534	609	19	18559	4.81177	1	1	0.974638			ENSG00000206077	zinc finger DHHC-type containing 11B(ZDHHC11B)	Homo sapiens
INTERPRO	IPR016161:Aldehyde/histidinol dehydrogenase	3	0.44843	0.127109	ENSG00000132746, ENSG00000159423, ENSG00000006534	609	19	18559	4.81177	1	1	0.974638			ENSG00000178031	ADAMTS like 1(ADAMTSL1)	Homo sapiens
INTERPRO	IPR016162:Aldehyde dehydrogenase, N-terminal	3	0.44843	0.127109	ENSG00000132746, ENSG00000159423, ENSG00000006534	609	19	18559	4.81177	1	1	0.974638			ENSG00000186847	keratin 14(KRT14)	Homo sapiens
INTERPRO	IPR016163:Aldehyde dehydrogenase, C-terminal	3	0.44843	0.127109	ENSG00000132746, ENSG00000159423, ENSG00000006534	609	19	18559	4.81177	1	1	0.974638			ENSG00000173040	EvC ciliary complex subunit 2(EVC2)	Homo sapiens
UP_KEYWORDS	NAD	8	1.19581	0.319366	ENSG00000140263, ENSG00000132746, ENSG00000159423, ENSG00000203857, ENSG00000170786, ENSG00000163864, ENSG00000073737, ENSG00000006534	653	175	20581	1.44081	1	1	0.961219			ENSG00000188039	NACHT and WD repeat domain containing 1(NWD1)	Homo sapiens
GOTERM_MF_DIRECT	GO:0016491~oxidoreductase activity	8	1.19581	0.392905	ENSG00000106258, ENSG00000160868, ENSG00000140263, ENSG00000187630, ENSG00000132746, ENSG00000159423, ENSG00000144455, ENSG00000006534	507	200	16881	1.33183	1	1	0.994983			ENSG00000187676	beta 3-glucosyltransferase(B3GLCT)	Homo sapiens
UP_SEQ_FEATURE	nucleotide phosphate-binding region:NAD	4	0.597907	0.438545	ENSG00000132746, ENSG00000159423, ENSG00000073737, ENSG00000006534	609	80	20063	1.64721	1	1	0.991762			ENSG00000106686	spermatogenesis associated 6 like(SPATA6L)	Homo sapiens
															ENSG00000169676	dopamine receptor D5(DRD5)	Homo sapiens
Annotation Cluster 37	Enrichment Score: 0.7807916483333975														ENSG00000077092	retinoic acid receptor beta(RARB)	Homo sapiens
Category	Term	Count	%	PValue	Genes	List Total	Pop Hits	Pop Total	Fold Enrichment	Bonferroni	Benjamini	FDR			ENSG00000204882	G protein-coupled receptor 20(GPR20)	Homo sapiens
GOTERM_BP_DIRECT	GO:0006813~potassium ion transport	7	1.04634	0.0396948	ENSG00000069431, ENSG00000184185, ENSG00000121361, ENSG00000164588, ENSG00000135643, ENSG00000129159, ENSG00000155886	515	82	16792	2.78342	1	1	1			ENSG00000186832	keratin 16(KRT16)	Homo sapiens
UP_KEYWORDS	Potassium transport	8	1.19581	0.0757928	ENSG00000184185, ENSG00000113504, ENSG00000182132, ENSG00000121361, ENSG00000164588, ENSG00000129159, ENSG00000137731, ENSG00000155886	653	116	20581	2.17363	1	0.74154	0.710813			ENSG00000177990	dpy-19 like 2(DPY19L2)	Homo sapiens
UP_KEYWORDS	Potassium	8	1.19581	0.115872	ENSG00000184185, ENSG00000113504, ENSG00000182132, ENSG00000121361, ENSG00000164588, ENSG00000129159, ENSG00000137731, ENSG00000155886	653	129	20581	1.95458	1	1	0.961219			ENSG00000005108	thrombospondin type 1 domain containing 7A(THSD7A)	Homo sapiens
GOTERM_BP_DIRECT	GO:0071805~potassium ion transmembrane transport	7	1.04634	0.166851	ENSG00000066230, ENSG00000113504, ENSG00000182132, ENSG00000070985, ENSG00000164588, ENSG00000135643, ENSG00000129159	515	121	16792	1.88629	1	1	1			ENSG00000172661	family with sequence similarity 21 member C(FAM21C)	Homo sapiens
UP_SEQ_FEATURE	short sequence motif:Selectivity filter	3	0.44843	0.51895	ENSG00000184185, ENSG00000121361, ENSG00000129159	609	57	20063	1.7339	1	1	0.991762			ENSG00000124900	tripartite motif-containing 51(TRIM51)	Homo sapiens
UP_KEYWORDS	Potassium channel	3	0.44843	0.68463	ENSG00000182132, ENSG00000164588, ENSG00000129159	653	74	20581	1.27774	1	1	0.961219			ENSG00000120137	pantothenate kinase 3(PANK3)	Homo sapiens
															ENSG00000227551	ubiquitin specific peptidase 17-like family member 12(USP17L12)	Homo sapiens
Annotation Cluster 38	Enrichment Score: 0.763114181071474														ENSG00000128422	keratin 17(KRT17)	Homo sapiens
Category	Term	Count	%	PValue	Genes	List Total	Pop Hits	Pop Total	Fold Enrichment	Bonferroni	Benjamini	FDR			ENSG00000153684	golgin A8 family member F(GOLGA8F)	Homo sapiens
BIOGRID_INTERACTION	11218:DDX20~DEAD-box helicase 20	4	0.597907	0.15582	ENSG00000146648, ENSG00000181625, ENSG00000109534, ENSG00000205571	425	52	16152	2.92344	1	1	1			ENSG00000181803	olfactory receptor family 6 subfamily S member 1(OR6S1)	Homo sapiens
BIOGRID_INTERACTION	6606:SMN1~survival of motor neuron 1, telomeric	4	0.597907	0.175082	ENSG00000181625, ENSG00000109534, ENSG00000205571, ENSG00000127511	425	55	16152	2.76398	1	1	1			ENSG00000100154	tetratricopeptide repeat domain 28(TTC28)	Homo sapiens
BIOGRID_INTERACTION	50628:GEMIN4~gem nuclear organelle associated protein 4	4	0.597907	0.188274	ENSG00000146648, ENSG00000181625, ENSG00000109534, ENSG00000205571	425	57	16152	2.667	1	1	1			ENSG00000248469	uncharacterized LOC100996385(LOC100996385)	Homo sapiens
															ENSG00000163866	small integral membrane protein 12(SMIM12)	Homo sapiens
Annotation Cluster 39	Enrichment Score: 0.7609196662047272														ENSG00000184863	RNA binding motif protein 33(RBM33)	Homo sapiens
Category	Term	Count	%	PValue	Genes	List Total	Pop Hits	Pop Total	Fold Enrichment	Bonferroni	Benjamini	FDR			ENSG00000071205	Rho GTPase activating protein 10(ARHGAP10)	Homo sapiens
UP_KEYWORDS	Palmoplantar keratoderma	5	0.747384	0.0177588	ENSG00000186832, ENSG00000173801, ENSG00000186847, ENSG00000128422, ENSG00000171403	653	32	20581	4.92463	0.998476	0.292213	0.280105			ENSG00000198729	protein phosphatase 1 regulatory inhibitor subunit 14C(PPP1R14C)	Homo sapiens
INTERPRO	IPR002957:Keratin, type I	5	0.747384	0.0219875	ENSG00000170819, ENSG00000186832, ENSG00000186847, ENSG00000128422, ENSG00000171403	609	33	18559	4.61736	1	0.455692	0.443599			ENSG00000179133	chromosome 10 open reading frame 67(C10orf67)	Homo sapiens
UP_KEYWORDS	Ectodermal dysplasia	5	0.747384	0.0432386	ENSG00000173040, ENSG00000186832, ENSG00000186847, ENSG00000128422, ENSG00000165733	653	42	20581	3.7521	1	0.539737	0.517372			ENSG00000183840	G protein-coupled receptor 39(GPR39)	Homo sapiens
UP_KEYWORDS	Keratin	10	1.49477	0.0548797	ENSG00000215455, ENSG00000215454, ENSG00000205445, ENSG00000204571, ENSG00000186832, ENSG00000212935, ENSG00000241123, ENSG00000186847, ENSG00000128422, ENSG00000171403	653	153	20581	2.05997	1	0.620827	0.595102			ENSG00000233136	ubiquitin specific peptidase 17-like family member 11(USP17L11)	Homo sapiens
SMART	SM01391:SM01391	6	0.896861	0.0672911	ENSG00000169991, ENSG00000170819, ENSG00000186832, ENSG00000186847, ENSG00000128422, ENSG00000171403	294	75	10057	2.7366	0.999999	0.870298	0.847868			ENSG00000101474	adipocyte plasma membrane associated protein(APMAP)	Homo sapiens
INTERPRO	IPR001664:Intermediate filament protein	6	0.896861	0.112557	ENSG00000169991, ENSG00000170819, ENSG00000186832, ENSG00000186847, ENSG00000128422, ENSG00000171403	609	78	18559	2.3442	1	1	0.974638			ENSG00000164588	hyperpolarization activated cyclic nucleotide gated potassium channel 1(HCN1)	Homo sapiens
GOTERM_CC_DIRECT	GO:0005882~intermediate filament	7	1.04634	0.14737	ENSG00000169991, ENSG00000170819, ENSG00000186832, ENSG00000173801, ENSG00000186847, ENSG00000128422, ENSG00000171403	576	113	18224	1.95993	1	1	1			ENSG00000254206	nuclear pore complex interacting protein family member B11(NPIPB11)	Homo sapiens
UP_SEQ_FEATURE	region of interest:Rod	5	0.747384	0.192574	ENSG00000170819, ENSG00000186832, ENSG00000186847, ENSG00000128422, ENSG00000171403	609	75	20063	2.19628	1	1	0.991762			ENSG00000204152	translocase of inner mitochondrial membrane 23 homolog B(TIMM23B)	Homo sapiens
UP_SEQ_FEATURE	region of interest:Head	5	0.747384	0.205068	ENSG00000170819, ENSG00000186832, ENSG00000186847, ENSG00000128422, ENSG00000171403	609	77	20063	2.13923	1	1	0.991762			ENSG00000237388	olfactory receptor family 4 subfamily A member 47(OR4A47)	Homo sapiens
UP_SEQ_FEATURE	region of interest:Tail	5	0.747384	0.217791	ENSG00000170819, ENSG00000186832, ENSG00000186847, ENSG00000128422, ENSG00000171403	609	79	20063	2.08507	1	1	0.991762			ENSG00000188859	family with sequence similarity 78 member B(FAM78B)	Homo sapiens
UP_KEYWORDS	Intermediate filament	5	0.747384	0.22736	ENSG00000170819, ENSG00000186832, ENSG00000186847, ENSG00000128422, ENSG00000171403	653	77	20581	2.0466	1	1	0.961219			ENSG00000175170	family with sequence similarity 182 member B(FAM182B)	Homo sapiens
UP_SEQ_FEATURE	region of interest:Coil 2	4	0.597907	0.339998	ENSG00000186832, ENSG00000186847, ENSG00000128422, ENSG00000171403	609	68	20063	1.93789	1	1	0.991762			ENSG00000183313	olfactory receptor family 52 subfamily L member 1(OR52L1)	Homo sapiens
UP_SEQ_FEATURE	region of interest:Linker 12	4	0.597907	0.339998	ENSG00000186832, ENSG00000186847, ENSG00000128422, ENSG00000171403	609	68	20063	1.93789	1	1	0.991762			ENSG00000171435	kinase suppressor of ras 2(KSR2)	Homo sapiens
INTERPRO	IPR018039:Intermediate filament protein, conserved site	4	0.597907	0.349913	ENSG00000186832, ENSG00000186847, ENSG00000128422, ENSG00000171403	609	64	18559	1.90466	1	1	0.974638			ENSG00000216895	uncharacterized LOC100506302(LOC100506302)	Homo sapiens
UP_SEQ_FEATURE	region of interest:Coil 1A	4	0.597907	0.38976	ENSG00000186832, ENSG00000186847, ENSG00000128422, ENSG00000171403	609	74	20063	1.78077	1	1	0.991762			ENSG00000171368	tubulin polymerization promoting protein(TPPP)	Homo sapiens
UP_SEQ_FEATURE	region of interest:Coil 1B	4	0.597907	0.38976	ENSG00000186832, ENSG00000186847, ENSG00000128422, ENSG00000171403	609	74	20063	1.78077	1	1	0.991762			ENSG00000188124	olfactory receptor family 2 subfamily AG member 2(OR2AG2)	Homo sapiens
UP_SEQ_FEATURE	region of interest:Linker 1	4	0.597907	0.38976	ENSG00000186832, ENSG00000186847, ENSG00000128422, ENSG00000171403	609	74	20063	1.78077	1	1	0.991762			ENSG00000186399	golgin A8 family member R(GOLGA8R)	Homo sapiens
GOTERM_MF_DIRECT	GO:0005200~structural constituent of cytoskeleton	5	0.747384	0.42023	ENSG00000170819, ENSG00000186832, ENSG00000186847, ENSG00000128422, ENSG00000171403	507	110	16881	1.51345	1	1	0.994983			ENSG00000164283	endothelial cell specific molecule 1(ESM1)	Homo sapiens
GOTERM_BP_DIRECT	GO:0008544~epidermis development	4	0.597907	0.484747	ENSG00000186832, ENSG00000186847, ENSG00000128422, ENSG00000171403	515	85	16792	1.53439	1	1	1			ENSG00000069431	ATP binding cassette subfamily C member 9(ABCC9)	Homo sapiens
GOTERM_MF_DIRECT	GO:0005198~structural molecule activity	8	1.19581	0.612969	ENSG00000058453, ENSG00000154330, ENSG00000169991, ENSG00000186832, ENSG00000173801, ENSG00000186847, ENSG00000128422, ENSG00000171403	507	247	16881	1.07841	1	1	0.994983			ENSG00000249931	golgin A8 family member K(GOLGA8K)	Homo sapiens
															ENSG00000171189	glutamate ionotropic receptor kainate type subunit 1(GRIK1)	Homo sapiens
Annotation Cluster 40	Enrichment Score: 0.7151919958386062														ENSG00000231396	ubiquitin specific peptidase 17-like family member 10(USP17L10)	Homo sapiens
Category	Term	Count	%	PValue	Genes	List Total	Pop Hits	Pop Total	Fold Enrichment	Bonferroni	Benjamini	FDR			ENSG00000165061	zinc finger matrin-type 4(ZMAT4)	Homo sapiens
GOTERM_BP_DIRECT	GO:0007018~microtubule-based movement	6	0.896861	0.102453	ENSG00000075945, ENSG00000048471, ENSG00000237649, ENSG00000138778, ENSG00000066735, ENSG00000165115	515	81	16792	2.41525	1	1	1			ENSG00000186086	neuroblastoma breakpoint family member 6(NBPF6)	Homo sapiens
GOTERM_BP_DIRECT	GO:0019886~antigen processing and presentation of exogenous peptide antigen via MHC class II	6	0.896861	0.151398	ENSG00000075945, ENSG00000138778, ENSG00000204287, ENSG00000198502, ENSG00000136943, ENSG00000066735	515	92	16792	2.12647	1	1	1			ENSG00000143862	ADP ribosylation factor like GTPase 8A(ARL8A)	Homo sapiens
GOTERM_BP_DIRECT	GO:0006890~retrograde vesicle-mediated transport, Golgi to ER	4	0.597907	0.461082	ENSG00000075945, ENSG00000222014, ENSG00000138778, ENSG00000066735	515	82	16792	1.59053	1	1	1			ENSG00000104044	OCA2 melanosomal transmembrane protein(OCA2)	Homo sapiens
															ENSG00000144229	thrombospondin type 1 domain containing 7B(THSD7B)	Homo sapiens
Annotation Cluster 41	Enrichment Score: 0.70415036998011														ENSG00000133627	ARP3 actin related protein 3 homolog B(ACTR3B)	Homo sapiens
Category	Term	Count	%	PValue	Genes	List Total	Pop Hits	Pop Total	Fold Enrichment	Bonferroni	Benjamini	FDR			ENSG00000175322	zinc finger protein 519(ZNF519)	Homo sapiens
GAD_DISEASE	Malaria	6	0.896861	0.0297265	ENSG00000106258, ENSG00000143226, ENSG00000160868, ENSG00000240972, ENSG00000162747, ENSG00000203747	365	62	12971	3.43906	1	0.69841	0.69696			ENSG00000184281	tumor suppressing subtransferable candidate 4(TSSC4)	Homo sapiens
GAD_DISEASE	kidney transplant complications	3	0.44843	0.247068	ENSG00000106258, ENSG00000143226, ENSG00000160868	365	34	12971	3.13562	1	1	0.998615			ENSG00000182330	PRAME family member 8(PRAMEF8)	Homo sapiens
GAD_DISEASE	Precursor Cell Lymphoblastic Leukemia-Lymphoma	5	0.747384	0.391708	ENSG00000106258, ENSG00000143226, ENSG00000160868, ENSG00000240972, ENSG00000099810	365	113	12971	1.57243	1	1	0.998615			ENSG00000171847	family with sequence similarity 90 member A1(FAM90A1)	Homo sapiens
GAD_DISEASE	HIV	7	1.04634	0.530244	ENSG00000106258, ENSG00000143226, ENSG00000160868, ENSG00000156234, ENSG00000185386, ENSG00000198502, ENSG00000140279	365	208	12971	1.19596	1	1	0.998615			ENSG00000124493	glutamate metabotropic receptor 4(GRM4)	Homo sapiens
															ENSG00000183090	FRAS1 related extracellular matrix 3(FREM3)	Homo sapiens
Annotation Cluster 42	Enrichment Score: 0.6964511914000615														ENSG00000078043	protein inhibitor of activated STAT 2(PIAS2)	Homo sapiens
Category	Term	Count	%	PValue	Genes	List Total	Pop Hits	Pop Total	Fold Enrichment	Bonferroni	Benjamini	FDR			ENSG00000164362	telomerase reverse transcriptase(TERT)	Homo sapiens
GAD_DISEASE	Chorioamnionitis|Fetal Membranes, Premature Rupture|Infection of amniotic sac and membranes	9	1.34529	0.15292	ENSG00000113296, ENSG00000240972, ENSG00000057593, ENSG00000164816, ENSG00000130635, ENSG00000145384, ENSG00000137673, ENSG00000017427, ENSG00000214274	365	186	12971	1.71953	1	1	0.998615			ENSG00000184497	transmembrane protein 255B(TMEM255B)	Homo sapiens
GAD_DISEASE	Chorioamnionitis|Fetal Membranes, Premature Rupture|Infection of amniotic sac and membranes|Obstetric Labor, Premature|Pre-Eclampsia|Premature Birth	9	1.34529	0.156133	ENSG00000113296, ENSG00000240972, ENSG00000057593, ENSG00000164816, ENSG00000130635, ENSG00000145384, ENSG00000137673, ENSG00000017427, ENSG00000214274	365	187	12971	1.71034	1	1	0.998615			ENSG00000048471	sorting nexin 29(SNX29)	Homo sapiens
GAD_DISEASE	heart disease, ischemic	3	0.44843	0.340947	ENSG00000113296, ENSG00000240972, ENSG00000057593	365	43	12971	2.47932	1	1	0.998615			ENSG00000168785	tetraspanin 5(TSPAN5)	Homo sapiens
															ENSG00000147724	family with sequence similarity 135 member B(FAM135B)	Homo sapiens
Annotation Cluster 43	Enrichment Score: 0.6931412914539158														ENSG00000214940	nuclear pore complex interacting protein family member A8(NPIPA8)	Homo sapiens
Category	Term	Count	%	PValue	Genes	List Total	Pop Hits	Pop Total	Fold Enrichment	Bonferroni	Benjamini	FDR			ENSG00000243955	glutathione S-transferase alpha 1(GSTA1)	Homo sapiens
GOTERM_MF_DIRECT	GO:0070034~telomerase RNA binding	3	0.44843	0.0815894	ENSG00000100028, ENSG00000164362, ENSG00000109534	507	16	16881	6.24297	1	1	0.994983			ENSG00000022567	solute carrier family 45 member 4(SLC45A4)	Homo sapiens
GOTERM_CC_DIRECT	GO:0005697~telomerase holoenzyme complex	3	0.44843	0.14093	ENSG00000100028, ENSG00000164362, ENSG00000109534	576	21	18224	4.51984	1	1	1			ENSG00000185974	G protein-coupled receptor kinase 1(GRK1)	Homo sapiens
UP_KEYWORDS	Ribonucleoprotein	9	1.34529	0.724333	ENSG00000132109, ENSG00000158042, ENSG00000071242, ENSG00000100028, ENSG00000134419, ENSG00000164362, ENSG00000179172, ENSG00000139675, ENSG00000109534	653	296	20581	0.958306	1	1	0.961219			ENSG00000244067	glutathione S-transferase alpha 2(GSTA2)	Homo sapiens
															ENSG00000151812	solute carrier family 35 member F4(SLC35F4)	Homo sapiens
Annotation Cluster 44	Enrichment Score: 0.6468172956819818														ENSG00000205754	solute carrier organic anion transporter family member 1B7 (putative)(SLCO1B7)	Homo sapiens
Category	Term	Count	%	PValue	Genes	List Total	Pop Hits	Pop Total	Fold Enrichment	Bonferroni	Benjamini	FDR			ENSG00000151388	ADAM metallopeptidase with thrombospondin type 1 motif 12(ADAMTS12)	Homo sapiens
INTERPRO	IPR020902:Actin/actin-like conserved site	3	0.44843	0.149707	ENSG00000222036, ENSG00000222038, ENSG00000133627	609	21	18559	4.35351	1	1	0.974638			ENSG00000237515	shisa family member 9(SHISA9)	Homo sapiens
SMART	SM00268:ACTIN	3	0.44843	0.249771	ENSG00000222036, ENSG00000222038, ENSG00000133627	294	33	10057	3.10977	1	1	0.979275			ENSG00000155974	glutamate receptor interacting protein 1(GRIP1)	Homo sapiens
INTERPRO	IPR004000:Actin-related protein	3	0.44843	0.306736	ENSG00000222036, ENSG00000222038, ENSG00000133627	609	34	18559	2.68893	1	1	0.974638			ENSG00000166984	t-complex 10-like 2(TCP10L2)	Homo sapiens
															ENSG00000147676	mal, T-cell differentiation protein 2 (gene/pseudogene)(MAL2)	Homo sapiens
Annotation Cluster 45	Enrichment Score: 0.6359251399790524														ENSG00000204176	synaptotagmin 15(SYT15)	Homo sapiens
Category	Term	Count	%	PValue	Genes	List Total	Pop Hits	Pop Total	Fold Enrichment	Bonferroni	Benjamini	FDR			ENSG00000099984	glutathione S-transferase theta 2 (gene/pseudogene)(GSTT2)	Homo sapiens
BIOGRID_INTERACTION	1615:DARS~aspartyl-tRNA synthetase	4	0.597907	0.168588	ENSG00000146648, ENSG00000112972, ENSG00000187555, ENSG00000147364	425	54	16152	2.81516	1	1	1			ENSG00000110628	solute carrier family 22 member 18(SLC22A18)	Homo sapiens
BIOGRID_INTERACTION	11260:XPOT~exportin for tRNA	3	0.44843	0.176108	ENSG00000146648, ENSG00000187555, ENSG00000147364	425	29	16152	3.93152	1	1	1			ENSG00000254827	solute carrier family 22 member 18 antisense(SLC22A18AS)	Homo sapiens
KEGG_PATHWAY	hsa04068:FoxO signaling pathway	6	0.896861	0.416504	ENSG00000146648, ENSG00000185386, ENSG00000187555, ENSG00000147364, ENSG00000213923, ENSG00000017427	218	134	6879	1.41291	1	1	0.991228			ENSG00000212807	olfactory receptor family 2 subfamily A member 42(OR2A42)	Homo sapiens
															ENSG00000172575	RAS guanyl releasing protein 1(RASGRP1)	Homo sapiens
Annotation Cluster 46	Enrichment Score: 0.5970812284435092														ENSG00000169756	LIM zinc finger domain containing 1(LIMS1)	Homo sapiens
Category	Term	Count	%	PValue	Genes	List Total	Pop Hits	Pop Total	Fold Enrichment	Bonferroni	Benjamini	FDR			ENSG00000113296	thrombospondin 4(THBS4)	Homo sapiens
PIR_SUPERFAMILY	PIRSF002419:tetraspanin	3	0.44843	0.199492	ENSG00000110900, ENSG00000168785, ENSG00000110651	51	28	1692	3.55462	0.999482	1	1			ENSG00000163138	PARK2 coregulated like(PACRGL)	Homo sapiens
INTERPRO	IPR000301:Tetraspanin	3	0.44843	0.257762	ENSG00000110900, ENSG00000168785, ENSG00000110651	609	30	18559	3.04745	1	1	0.974638			ENSG00000258818	ribonuclease A family member 4(RNASE4)	Homo sapiens
INTERPRO	IPR008952:Tetraspanin, EC2 domain	3	0.44843	0.270027	ENSG00000110900, ENSG00000168785, ENSG00000110651	609	31	18559	2.94915	1	1	0.974638			ENSG00000145736	general transcription factor IIH subunit 2(GTF2H2)	Homo sapiens
INTERPRO	IPR018499:Tetraspanin/Peripherin	3	0.44843	0.294526	ENSG00000110900, ENSG00000168785, ENSG00000110651	609	33	18559	2.77041	1	1	0.974638			ENSG00000079974	RAB, member of RAS oncogene family-like 2B(RABL2B)	Homo sapiens
															ENSG00000213214	Rho guanine nucleotide exchange factor 35(ARHGEF35)	Homo sapiens
Annotation Cluster 47	Enrichment Score: 0.5785030928011257														ENSG00000153815	c-Maf inducing protein(CMIP)	Homo sapiens
Category	Term	Count	%	PValue	Genes	List Total	Pop Hits	Pop Total	Fold Enrichment	Bonferroni	Benjamini	FDR			ENSG00000144134	RAB, member of RAS oncogene family-like 2A(RABL2A)	Homo sapiens
SMART	SM00020:Tryp_SPc	7	1.04634	0.130076	ENSG00000183292, ENSG00000057593, ENSG00000137747, ENSG00000145649, ENSG00000205403, ENSG00000126218, ENSG00000113088	294	118	10057	2.02926	1	1	0.979275			ENSG00000213648	sulfotransferase family 1A member 4(SULT1A4)	Homo sapiens
KEGG_PATHWAY	hsa04610:Complement and coagulation cascades	5	0.747384	0.172611	ENSG00000057593, ENSG00000205403, ENSG00000126218, ENSG00000117335, ENSG00000085063	218	69	6879	2.2866	1	1	0.991228			ENSG00000170074	family with sequence similarity 153 member A(FAM153A)	Homo sapiens
INTERPRO	IPR001254:Peptidase S1	7	1.04634	0.200896	ENSG00000183292, ENSG00000057593, ENSG00000137747, ENSG00000145649, ENSG00000205403, ENSG00000126218, ENSG00000113088	609	120	18559	1.77768	1	1	0.974638			ENSG00000110448	CD5 molecule(CD5)	Homo sapiens
UP_SEQ_FEATURE	domain:Peptidase S1	6	0.896861	0.23564	ENSG00000057593, ENSG00000137747, ENSG00000145649, ENSG00000205403, ENSG00000126218, ENSG00000113088	609	109	20063	1.81344	1	1	0.991762			ENSG00000082929	long intergenic non-protein coding RNA 1587(LINC01587)	Homo sapiens
INTERPRO	IPR018114:Peptidase S1, trypsin family, active site	6	0.896861	0.24261	ENSG00000057593, ENSG00000137747, ENSG00000145649, ENSG00000205403, ENSG00000126218, ENSG00000113088	609	102	18559	1.79262	1	1	0.974638			ENSG00000204849	SPATA31 subfamily A member 1(SPATA31A1)	Homo sapiens
INTERPRO	IPR009003:Trypsin-like cysteine/serine peptidase domain	7	1.04634	0.243062	ENSG00000183292, ENSG00000057593, ENSG00000137747, ENSG00000145649, ENSG00000205403, ENSG00000126218, ENSG00000113088	609	128	18559	1.66658	1	1	0.974638			ENSG00000158483	family with sequence similarity 86 member C1(FAM86C1)	Homo sapiens
UP_KEYWORDS	Serine protease	7	1.04634	0.289591	ENSG00000189056, ENSG00000057593, ENSG00000137747, ENSG00000145649, ENSG00000205403, ENSG00000126218, ENSG00000113088	653	141	20581	1.5647	1	1	0.961219			ENSG00000152402	guanylate cyclase 1 soluble subunit alpha 2(GUCY1A2)	Homo sapiens
INTERPRO	IPR001314:Peptidase S1A, chymotrypsin-type	6	0.896861	0.311967	ENSG00000057593, ENSG00000137747, ENSG00000145649, ENSG00000205403, ENSG00000126218, ENSG00000113088	609	113	18559	1.61812	1	1	0.974638			ENSG00000146648	epidermal growth factor receptor(EGFR)	Homo sapiens
GOTERM_MF_DIRECT	GO:0004252~serine-type endopeptidase activity	9	1.34529	0.497724	ENSG00000183292, ENSG00000057593, ENSG00000137747, ENSG00000145649, ENSG00000205403, ENSG00000126218, ENSG00000136943, ENSG00000137673, ENSG00000113088	507	255	16881	1.17515	1	1	0.994983			ENSG00000197283	microRNA 5004(MIR5004)	Homo sapiens
UP_SEQ_FEATURE	active site:Charge relay system	7	1.04634	0.58207	ENSG00000086205, ENSG00000057593, ENSG00000137747, ENSG00000145649, ENSG00000205403, ENSG00000126218, ENSG00000113088	609	203	20063	1.13601	1	1	0.991762			ENSG00000258986	transmembrane protein 179(TMEM179)	Homo sapiens
															ENSG00000145649	granzyme A(GZMA)	Homo sapiens
Annotation Cluster 48	Enrichment Score: 0.570504608889699														ENSG00000138185	ectonucleoside triphosphate diphosphohydrolase 1(ENTPD1)	Homo sapiens
Category	Term	Count	%	PValue	Genes	List Total	Pop Hits	Pop Total	Fold Enrichment	Bonferroni	Benjamini	FDR			ENSG00000139133	ALG10, alpha-1,2-glucosyltransferase(ALG10)	Homo sapiens
KEGG_PATHWAY	hsa05412:Arrhythmogenic right ventricular cardiomyopathy (ARVC)	5	0.747384	0.160322	ENSG00000170624, ENSG00000151067, ENSG00000163069, ENSG00000173801, ENSG00000157445	218	67	6879	2.35485	1	1	0.991228			ENSG00000073737	dehydrogenase/reductase 9(DHRS9)	Homo sapiens
KEGG_PATHWAY	hsa05410:Hypertrophic cardiomyopathy (HCM)	5	0.747384	0.23145	ENSG00000170624, ENSG00000151067, ENSG00000163069, ENSG00000017427, ENSG00000157445	218	78	6879	2.02276	1	1	0.991228			ENSG00000215126	COBW domain containing 6(CBWD6)	Homo sapiens
KEGG_PATHWAY	hsa05414:Dilated cardiomyopathy	5	0.747384	0.273088	ENSG00000170624, ENSG00000151067, ENSG00000163069, ENSG00000017427, ENSG00000157445	218	84	6879	1.87828	1	1	0.991228			ENSG00000113088	granzyme K(GZMK)	Homo sapiens
GOTERM_BP_DIRECT	GO:0007517~muscle organ development	4	0.597907	0.5155	ENSG00000170624, ENSG00000129152, ENSG00000163069, ENSG00000017427	515	89	16792	1.46543	1	1	1			ENSG00000197586	ectonucleoside triphosphate diphosphohydrolase 6 (putative)(ENTPD6)	Homo sapiens
															ENSG00000244693	CTAGE family member 8(CTAGE8)	Homo sapiens
Annotation Cluster 49	Enrichment Score: 0.5670252693092577														ENSG00000138780	glutathione S-transferase C-terminal domain containing(GSTCD)	Homo sapiens
Category	Term	Count	%	PValue	Genes	List Total	Pop Hits	Pop Total	Fold Enrichment	Bonferroni	Benjamini	FDR			ENSG00000169918	OTU deubiquitinase 7A(OTUD7A)	Homo sapiens
GAD_DISEASE	breast cancer	19	2.84006	0.207526	ENSG00000106258, ENSG00000160868, ENSG00000072694, ENSG00000243955, ENSG00000196498, ENSG00000198019, ENSG00000020922, ENSG00000137673, ENSG00000155974, ENSG00000244067, ENSG00000143226, ENSG00000146648, ENSG00000164362, ENSG00000140459, ENSG00000160870, ENSG00000215182, ENSG00000203747, ENSG00000164588, ENSG00000017427	365	518	12971	1.30348	1	1	0.998615			ENSG00000172379	microRNA 5572(MIR5572)	Homo sapiens
GAD_DISEASE	Bladder Cancer	19	2.84006	0.230314	ENSG00000106258, ENSG00000160868, ENSG00000243955, ENSG00000110651, ENSG00000020922, ENSG00000137673, ENSG00000152137, ENSG00000164363, ENSG00000143226, ENSG00000146648, ENSG00000164362, ENSG00000142319, ENSG00000129757, ENSG00000160870, ENSG00000163956, ENSG00000203857, ENSG00000017427, ENSG00000104044, ENSG00000141179	365	529	12971	1.27638	1	1	0.998615			ENSG00000189050	ring finger protein, transmembrane 1(RNFT1)	Homo sapiens
GAD_DISEASE	Breast Cancer	19	2.84006	0.416419	ENSG00000106258, ENSG00000160868, ENSG00000152061, ENSG00000243955, ENSG00000138778, ENSG00000020922, ENSG00000171189, ENSG00000137673, ENSG00000169679, ENSG00000189056, ENSG00000146648, ENSG00000183580, ENSG00000164362, ENSG00000142319, ENSG00000140459, ENSG00000071205, ENSG00000203857, ENSG00000164588, ENSG00000017427	365	598	12971	1.1291	1	1	0.998615			ENSG00000228049	RNA polymerase II subunit J2(POLR2J2)	Homo sapiens
															ENSG00000267645	RNA polymerase II subunit J2(POLR2J2)	Homo sapiens
Annotation Cluster 50	Enrichment Score: 0.559291148899647														ENSG00000144290	solute carrier family 4 member 10(SLC4A10)	Homo sapiens
Category	Term	Count	%	PValue	Genes	List Total	Pop Hits	Pop Total	Fold Enrichment	Bonferroni	Benjamini	FDR			ENSG00000169991	intermediate filament family orphan 2(IFFO2)	Homo sapiens
BIOGRID_INTERACTION	5371:PML~promyelocytic leukemia	9	1.34529	0.0213698	ENSG00000110429, ENSG00000146648, ENSG00000178573, ENSG00000185386, ENSG00000164362, ENSG00000196498, ENSG00000187555, ENSG00000172530, ENSG00000078043	425	130	16152	2.6311	1	1	1			ENSG00000185926	olfactory receptor family 4 subfamily C member 46(OR4C46)	Homo sapiens
BIOGRID_INTERACTION	10075:HUWE1~HECT, UBA and WWE domain containing 1, E3 ubiquitin protein ligase	5	0.747384	0.148752	ENSG00000146648, ENSG00000129152, ENSG00000187555, ENSG00000181625, ENSG00000078043	425	78	16152	2.4362	1	1	1			ENSG00000205177	chromosome 11 open reading frame 91(C11orf91)	Homo sapiens
BIOGRID_INTERACTION	367:AR~androgen receptor	5	0.747384	0.623276	ENSG00000068024, ENSG00000146648, ENSG00000196498, ENSG00000187555, ENSG00000078043	425	163	16152	1.16579	1	1	1			ENSG00000163982	otopetrin 1(OTOP1)	Homo sapiens
GOTERM_MF_DIRECT	GO:0031625~ubiquitin protein ligase binding	7	1.04634	0.864093	ENSG00000144118, ENSG00000146648, ENSG00000110628, ENSG00000145506, ENSG00000129152, ENSG00000187555, ENSG00000078043	507	287	16881	0.812094	1	1	0.994983			ENSG00000085063	CD59 molecule(CD59)	Homo sapiens
BIOGRID_INTERACTION	7186:TRAF2~TNF receptor associated factor 2	3	0.44843	0.933338	ENSG00000146648, ENSG00000187555, ENSG00000078043	425	165	16152	0.690995	1	1	1			ENSG00000102802	mesenteric estrogen dependent adipogenesis(MEDAG)	Homo sapiens
															ENSG00000136682	COBW domain containing 2(CBWD2)	Homo sapiens
Annotation Cluster 51	Enrichment Score: 0.5476266314950643														ENSG00000163956	LDL receptor related protein associated protein 1(LRPAP1)	Homo sapiens
Category	Term	Count	%	PValue	Genes	List Total	Pop Hits	Pop Total	Fold Enrichment	Bonferroni	Benjamini	FDR			ENSG00000183336	bolA family member 2(BOLA2)	Homo sapiens
GAD_DISEASE	breast cancer	19	2.84006	0.207526	ENSG00000106258, ENSG00000160868, ENSG00000072694, ENSG00000243955, ENSG00000196498, ENSG00000198019, ENSG00000020922, ENSG00000137673, ENSG00000155974, ENSG00000244067, ENSG00000143226, ENSG00000146648, ENSG00000164362, ENSG00000140459, ENSG00000160870, ENSG00000215182, ENSG00000203747, ENSG00000164588, ENSG00000017427	365	518	12971	1.30348	1	1	0.998615			ENSG00000110651	CD81 molecule(CD81)	Homo sapiens
GAD_DISEASE	Colorectal Cancer	15	2.24215	0.305895	ENSG00000106258, ENSG00000160868, ENSG00000099984, ENSG00000243955, ENSG00000150337, ENSG00000137673, ENSG00000244067, ENSG00000143226, ENSG00000086205, ENSG00000146648, ENSG00000140459, ENSG00000048052, ENSG00000145384, ENSG00000203747, ENSG00000017427	365	426	12971	1.2513	1	1	0.998615			ENSG00000214102	WEE1 homolog 2(WEE2)	Homo sapiens
GAD_DISEASE	prostate cancer	17	2.54111	0.358488	ENSG00000106258, ENSG00000075945, ENSG00000160868, ENSG00000240972, ENSG00000111700, ENSG00000243955, ENSG00000137673, ENSG00000244067, ENSG00000086205, ENSG00000146648, ENSG00000164362, ENSG00000140459, ENSG00000187555, ENSG00000160870, ENSG00000203857, ENSG00000017427, ENSG00000131808	365	510	12971	1.18457	1	1	0.998615			ENSG00000163060	tektin 4(TEKT4)	Homo sapiens
															ENSG00000203880	protein-L-isoaspartate (D-aspartate) O-methyltransferase domain containing 2(PCMTD2)	Homo sapiens
Annotation Cluster 52	Enrichment Score: 0.5474358185422733														ENSG00000183389	olfactory receptor family 56 subfamily A member 4(OR56A4)	Homo sapiens
Category	Term	Count	%	PValue	Genes	List Total	Pop Hits	Pop Total	Fold Enrichment	Bonferroni	Benjamini	FDR			ENSG00000133067	leucine rich repeat containing G protein-coupled receptor 6(LGR6)	Homo sapiens
SMART	SM00202:SR	3	0.44843	0.174569	ENSG00000137747, ENSG00000205403, ENSG00000110448	294	26	10057	3.94702	1	1	0.979275			ENSG00000120526	NudC domain containing 1(NUDCD1)	Homo sapiens
INTERPRO	IPR001190:Speract/scavenger receptor	3	0.44843	0.221076	ENSG00000137747, ENSG00000205403, ENSG00000110448	609	27	18559	3.38606	1	1	0.974638			ENSG00000164808	scaffolding protein involved in DNA repair(SPIDR)	Homo sapiens
INTERPRO	IPR017448:Speract/scavenger receptor-related	3	0.44843	0.221076	ENSG00000137747, ENSG00000205403, ENSG00000110448	609	27	18559	3.38606	1	1	0.974638			ENSG00000215356	zinc finger protein 705B(ZNF705B)	Homo sapiens
GOTERM_MF_DIRECT	GO:0005044~scavenger receptor activity	3	0.44843	0.423955	ENSG00000137747, ENSG00000205403, ENSG00000110448	507	48	16881	2.08099	1	1	0.994983			ENSG00000196353	copine 4(CPNE4)	Homo sapiens
GOTERM_BP_DIRECT	GO:0006898~receptor-mediated endocytosis	7	1.04634	0.506352	ENSG00000146648, ENSG00000137747, ENSG00000205403, ENSG00000110448, ENSG00000150337, ENSG00000198019, ENSG00000159314	515	186	16792	1.2271	1	1	1			ENSG00000180934	olfactory receptor family 56 subfamily A member 1(OR56A1)	Homo sapiens
															ENSG00000139223	acidic nuclear phosphoprotein 32 family member D(ANP32D)	Homo sapiens
Annotation Cluster 53	Enrichment Score: 0.4910128799969217														ENSG00000181963	olfactory receptor family 52 subfamily K member 2(OR52K2)	Homo sapiens
Category	Term	Count	%	PValue	Genes	List Total	Pop Hits	Pop Total	Fold Enrichment	Bonferroni	Benjamini	FDR			ENSG00000197978	golgin A6 family-like 9(GOLGA6L9)	Homo sapiens
GOTERM_BP_DIRECT	GO:0007018~microtubule-based movement	6	0.896861	0.102453	ENSG00000075945, ENSG00000048471, ENSG00000237649, ENSG00000138778, ENSG00000066735, ENSG00000165115	515	81	16792	2.41525	1	1	1			ENSG00000148655	chromosome 10 open reading frame 11(C10orf11)	Homo sapiens
SMART	SM00129:KISc	4	0.597907	0.142661	ENSG00000237649, ENSG00000138778, ENSG00000066735, ENSG00000165115	294	45	10057	3.04067	1	1	0.979275			ENSG00000164197	ring finger protein 180(RNF180)	Homo sapiens
UP_SEQ_FEATURE	domain:Kinesin-motor	4	0.597907	0.148021	ENSG00000237649, ENSG00000138778, ENSG00000066735, ENSG00000165115	609	44	20063	2.99492	1	1	0.991762			ENSG00000183747	acyl-CoA synthetase medium-chain family member 2A(ACSM2A)	Homo sapiens
INTERPRO	IPR001752:Kinesin, motor domain	4	0.597907	0.182312	ENSG00000237649, ENSG00000138778, ENSG00000066735, ENSG00000165115	609	45	18559	2.70885	1	1	0.974638			ENSG00000188818	zinc finger DHHC-type containing 11(ZDHHC11)	Homo sapiens
GOTERM_MF_DIRECT	GO:0003777~microtubule motor activity	5	0.747384	0.218586	ENSG00000048471, ENSG00000237649, ENSG00000138778, ENSG00000066735, ENSG00000165115	507	80	16881	2.08099	1	1	0.994983			ENSG00000132874	solute carrier family 14 member 2(SLC14A2)	Homo sapiens
GOTERM_CC_DIRECT	GO:0005871~kinesin complex	4	0.597907	0.233912	ENSG00000237649, ENSG00000138778, ENSG00000066735, ENSG00000165115	576	53	18224	2.38784	1	1	1			ENSG00000112309	beta-1,3-glucuronyltransferase 2(B3GAT2)	Homo sapiens
INTERPRO	IPR019821:Kinesin, motor region, conserved site	3	0.44843	0.390511	ENSG00000237649, ENSG00000138778, ENSG00000165115	609	41	18559	2.22985	1	1	0.974638			ENSG00000183134	prostaglandin D2 receptor 2(PTGDR2)	Homo sapiens
UP_KEYWORDS	Motor protein	5	0.747384	0.623131	ENSG00000071909, ENSG00000237649, ENSG00000138778, ENSG00000066735, ENSG00000165115	653	135	20581	1.16732	1	1	0.961219			ENSG00000183292	uncharacterized LOC150527(TISP43)	Homo sapiens
GOTERM_CC_DIRECT	GO:0005874~microtubule	10	1.49477	0.650907	ENSG00000143702, ENSG00000204179, ENSG00000152969, ENSG00000237649, ENSG00000138778, ENSG00000163060, ENSG00000171368, ENSG00000141556, ENSG00000066735, ENSG00000165115	576	311	18224	1.01733	1	1	1			ENSG00000178573	MAF bZIP transcription factor(MAF)	Homo sapiens
UP_KEYWORDS	Microtubule	9	1.34529	0.66587	ENSG00000143702, ENSG00000204179, ENSG00000152969, ENSG00000237649, ENSG00000138778, ENSG00000163060, ENSG00000135315, ENSG00000066735, ENSG00000165115	653	280	20581	1.01307	1	1	0.961219			ENSG00000133424	LARGE xylosyl- and glucuronyltransferase 1(LARGE1)	Homo sapiens
GOTERM_MF_DIRECT	GO:0008017~microtubule binding	6	0.896861	0.751025	ENSG00000152969, ENSG00000237649, ENSG00000138778, ENSG00000171368, ENSG00000066735, ENSG00000165115	507	208	16881	0.960457	1	1	0.994983				ENSG00000251537
GOTERM_MF_DIRECT	GO:0016887~ATPase activity	5	0.747384	0.802466	ENSG00000047249, ENSG00000237649, ENSG00000138778, ENSG00000066735, ENSG00000165115	507	183	16881	0.909723	1	1	0.994983				ENSG00000186825
																ENSG00000249109
Annotation Cluster 54	Enrichment Score: 0.48542128065701196															ENSG00000203817
Category	Term	Count	%	PValue	Genes	List Total	Pop Hits	Pop Total	Fold Enrichment	Bonferroni	Benjamini	FDR				ENSG00000258697
UP_KEYWORDS	Synapse	15	2.24215	0.243905	ENSG00000177103, ENSG00000130558, ENSG00000237515, ENSG00000163618, ENSG00000080854, ENSG00000170571, ENSG00000198722, ENSG00000171189, ENSG00000116544, ENSG00000155974, ENSG00000119522, ENSG00000145934, ENSG00000166664, ENSG00000146555, ENSG00000108443	653	357	20581	1.32427	1	1	0.961219				ENSG00000183675
GOTERM_CC_DIRECT	GO:0030054~cell junction	18	2.69058	0.285846	ENSG00000177103, ENSG00000130558, ENSG00000237515, ENSG00000163618, ENSG00000080854, ENSG00000170571, ENSG00000133460, ENSG00000198722, ENSG00000171189, ENSG00000116544, ENSG00000172789, ENSG00000155974, ENSG00000119522, ENSG00000145934, ENSG00000166664, ENSG00000140279, ENSG00000146555, ENSG00000108443	576	459	18224	1.24074	1	1	1				ENSG00000272647
GOTERM_CC_DIRECT	GO:0045202~synapse	8	1.19581	0.346347	ENSG00000145934, ENSG00000177103, ENSG00000146648, ENSG00000130558, ENSG00000237515, ENSG00000170571, ENSG00000146555, ENSG00000108443	576	181	18224	1.3984	1	1	1				ENSG00000234972
UP_KEYWORDS	Cell junction	23	3.43797	0.473642	ENSG00000145390, ENSG00000177103, ENSG00000130558, ENSG00000154330, ENSG00000138639, ENSG00000237515, ENSG00000163618, ENSG00000080854, ENSG00000170571, ENSG00000198722, ENSG00000171189, ENSG00000116544, ENSG00000173801, ENSG00000155974, ENSG00000119522, ENSG00000169756, ENSG00000145934, ENSG00000166664, ENSG00000183067, ENSG00000140279, ENSG00000146555, ENSG00000141556, ENSG00000108443	653	675	20581	1.07393	1	1	0.961219				ENSG00000178115
																ENSG00000132498
Annotation Cluster 55	Enrichment Score: 0.48020755507295027															ENSG00000153666
Category	Term	Count	%	PValue	Genes	List Total	Pop Hits	Pop Total	Fold Enrichment	Bonferroni	Benjamini	FDR				ENSG00000203836
UP_SEQ_FEATURE	zinc finger region:DHHC-type	3	0.44843	0.1856	ENSG00000055609, ENSG00000188818, ENSG00000206077	609	26	20063	3.80125	1	1	0.991762				ENSG00000213828
INTERPRO	IPR001594:Zinc finger, DHHC-type, palmitoyltransferase	3	0.44843	0.221076	ENSG00000055609, ENSG00000188818, ENSG00000206077	609	27	18559	3.38606	1	1	0.974638				ENSG00000254469
UP_KEYWORDS	Acyltransferase	8	1.19581	0.299116	ENSG00000055609, ENSG00000188818, ENSG00000153395, ENSG00000005469, ENSG00000149124, ENSG00000206077, ENSG00000186281, ENSG00000100031	653	171	20581	1.47451	1	1	0.961219				ENSG00000212952
UP_KEYWORDS	Palmitate	6	0.896861	0.977712	ENSG00000055609, ENSG00000188818, ENSG00000169676, ENSG00000138185, ENSG00000206077, ENSG00000006534	653	324	20581	0.583659	1	1	0.977712				ENSG00000264545
																ENSG00000182368
Annotation Cluster 56	Enrichment Score: 0.47873094073601424															ENSG00000173213
Category	Term	Count	%	PValue	Genes	List Total	Pop Hits	Pop Total	Fold Enrichment	Bonferroni	Benjamini	FDR				ENSG00000255940
BIOGRID_INTERACTION	25942:SIN3A~SIN3 transcription regulator family member A	7	1.04634	0.270914	ENSG00000068024, ENSG00000178573, ENSG00000196498, ENSG00000048052, ENSG00000109906, ENSG00000185811, ENSG00000127511	425	166	16152	1.60261	1	1	1				ENSG00000250913
GOTERM_MF_DIRECT	GO:0004407~histone deacetylase activity	3	0.44843	0.327119	ENSG00000068024, ENSG00000048052, ENSG00000127511	507	39	16881	2.56122	1	1	0.994983				ENSG00000196409
GOTERM_BP_DIRECT	GO:0016575~histone deacetylation	3	0.44843	0.413304	ENSG00000068024, ENSG00000048052, ENSG00000127511	515	46	16792	2.12647	1	1	1				ENSG00000234734
																ENSG00000273395
Annotation Cluster 57	Enrichment Score: 0.4711600582187595															ENSG00000255854
Category	Term	Count	%	PValue	Genes	List Total	Pop Hits	Pop Total	Fold Enrichment	Bonferroni	Benjamini	FDR				ENSG00000176134
GAD_DISEASE	Weight Gain	8	1.19581	0.0807314	ENSG00000189056, ENSG00000124493, ENSG00000186480, ENSG00000169676, ENSG00000106688, ENSG00000142319, ENSG00000178394, ENSG00000017427	365	133	12971	2.13756	1	1	0.998615				ENSG00000152726
GAD_DISEASE	ADHD	4	0.597907	0.101276	ENSG00000169676, ENSG00000142319, ENSG00000178394, ENSG00000164588	365	40	12971	3.5537	1	1	0.998615				ENSG00000157358
GAD_DISEASE	smoking behavior	4	0.597907	0.119175	ENSG00000169676, ENSG00000134508, ENSG00000142319, ENSG00000178394	365	43	12971	3.30577	1	1	0.998615				ENSG00000255275
GAD_DISEASE	personality	4	0.597907	0.214778	ENSG00000169676, ENSG00000142319, ENSG00000178394, ENSG00000119522	365	57	12971	2.49382	1	1	0.998615				ENSG00000258847
GAD_DISEASE	ADHD | attention-deficit hyperactivity disorder	5	0.747384	0.346938	ENSG00000196284, ENSG00000169676, ENSG00000166664, ENSG00000142319, ENSG00000178394	365	106	12971	1.67627	1	1	0.998615				ENSG00000257207
GAD_DISEASE	major depressive disorder	3	0.44843	0.401611	ENSG00000142319, ENSG00000171189, ENSG00000178394	365	49	12971	2.17573	1	1	0.998615				ENSG00000170215
GAD_DISEASE	attention deficit disorder conduct disorder oppositional defiant disorder	3	0.44843	0.48724	ENSG00000169676, ENSG00000142319, ENSG00000178394	365	58	12971	1.83812	1	1	0.998615				ENSG00000268781
GAD_DISEASE	several psychiatric disorders	9	1.34529	0.604868	ENSG00000189056, ENSG00000124493, ENSG00000146648, ENSG00000169676, ENSG00000106688, ENSG00000142319, ENSG00000171189, ENSG00000178394, ENSG00000155974	365	299	12971	1.06968	1	1	0.998615				ENSG00000138297
GAD_DISEASE	autism	10	1.49477	0.675628	ENSG00000189056, ENSG00000169676, ENSG00000106688, ENSG00000180287, ENSG00000142319, ENSG00000172575, ENSG00000140459, ENSG00000178394, ENSG00000017427, ENSG00000131808	365	357	12971	0.995434	1	1	0.998615				ENSG00000224226
GAD_DISEASE	Obesity|POF - Premature ovarian failure|POLYCYSTIC OVARIAN SYNDROME|Polycystic Ovary Syndrome|Primary Ovarian Insufficiency|Puberty, Delayed|Puberty, Precocious|Thrombophilia|Tobacco Use Disorder	7	1.04634	0.707421	ENSG00000160868, ENSG00000169676, ENSG00000113504, ENSG00000142319, ENSG00000140459, ENSG00000178394, ENSG00000203857	365	250	12971	0.995036	1	1	0.998615				ENSG00000204814
GAD_DISEASE	alcohol consumption	4	0.597907	0.711174	ENSG00000169676, ENSG00000142319, ENSG00000171189, ENSG00000178394	365	130	12971	1.09345	1	1	0.998615				ENSG00000204807
GAD_DISEASE	Bulimia	5	0.747384	0.759509	ENSG00000169676, ENSG00000106688, ENSG00000142319, ENSG00000178394, ENSG00000017427	365	183	12971	0.970956	1	1	0.998615				ENSG00000240240
																ENSG00000268708
Annotation Cluster 58	Enrichment Score: 0.4544255143445207															ENSG00000197701
Category	Term	Count	%	PValue	Genes	List Total	Pop Hits	Pop Total	Fold Enrichment	Bonferroni	Benjamini	FDR				ENSG00000183748
GAD_DISEASE	breast cancer|prostate cancer	5	0.747384	0.0959861	ENSG00000160868, ENSG00000140459, ENSG00000203857, ENSG00000017427, ENSG00000131808	365	62	12971	2.86589	1	1	0.998615				ENSG00000223931
KEGG_PATHWAY	hsa04913:Ovarian steroidogenesis	4	0.597907	0.200369	ENSG00000140459, ENSG00000203857, ENSG00000017427, ENSG00000131808	218	49	6879	2.57592	1	1	0.991228				ENSG00000259171
GAD_DISEASE	patent ductus arteriosus	3	0.44843	0.883759	ENSG00000140459, ENSG00000203857, ENSG00000017427	365	130	12971	0.820084	1	1	0.998615				ENSG00000204486
GAD_DISEASE	Bone Mineral Density	9	1.34529	0.895211	ENSG00000160868, ENSG00000146648, ENSG00000155011, ENSG00000129152, ENSG00000140459, ENSG00000129757, ENSG00000203857, ENSG00000017427, ENSG00000144642	365	411	12971	0.778182	1	1	0.998615				ENSG00000270999
																ENSG00000203827
Annotation Cluster 59	Enrichment Score: 0.45318073402230613															ENSG00000204788
Category	Term	Count	%	PValue	Genes	List Total	Pop Hits	Pop Total	Fold Enrichment	Bonferroni	Benjamini	FDR				ENSG00000219492
BIOGRID_INTERACTION	2623:GATA1~GATA binding protein 1	4	0.597907	0.0362096	ENSG00000068024, ENSG00000142182, ENSG00000109906, ENSG00000185811	425	28	16152	5.42924	1	1	1				ENSG00000223524
BIOGRID_INTERACTION	9759:HDAC4~histone deacetylase 4	6	0.896861	0.0879931	ENSG00000151067, ENSG00000068024, ENSG00000196498, ENSG00000048052, ENSG00000109906, ENSG00000185811	425	90	16152	2.53365	1	1	1				ENSG00000205020
BIOGRID_INTERACTION	7704:ZBTB16~zinc finger and BTB domain containing 16	5	0.747384	0.195005	ENSG00000068024, ENSG00000196498, ENSG00000110651, ENSG00000109906, ENSG00000127511	425	87	16152	2.18418	1	1	1				ENSG00000229924
GOTERM_CC_DIRECT	GO:0017053~transcriptional repressor complex	4	0.597907	0.250853	ENSG00000068024, ENSG00000196498, ENSG00000109906, ENSG00000142611	576	55	18224	2.30101	1	1	1				ENSG00000196622
BIOGRID_INTERACTION	10014:HDAC5~histone deacetylase 5	4	0.597907	0.257342	ENSG00000068024, ENSG00000196498, ENSG00000109906, ENSG00000185811	425	67	16152	2.26894	1	1	1				ENSG00000173088
BIOGRID_INTERACTION	25942:SIN3A~SIN3 transcription regulator family member A	7	1.04634	0.270914	ENSG00000068024, ENSG00000178573, ENSG00000196498, ENSG00000048052, ENSG00000109906, ENSG00000185811, ENSG00000127511	425	166	16152	1.60261	1	1	1				ENSG00000267819
BIOGRID_INTERACTION	23309:SIN3B~SIN3 transcription regulator family member B	3	0.44843	0.282873	ENSG00000048052, ENSG00000109906, ENSG00000185811	425	40	16152	2.85035	1	1	1				ENSG00000204848
GOTERM_CC_DIRECT	GO:0000118~histone deacetylase complex	3	0.44843	0.31489	ENSG00000068024, ENSG00000196498, ENSG00000048052	576	36	18224	2.63657	1	1	1				ENSG00000213240
BIOGRID_INTERACTION	9611:NCOR1~nuclear receptor corepressor 1	5	0.747384	0.321176	ENSG00000068024, ENSG00000129152, ENSG00000196498, ENSG00000048052, ENSG00000109906	425	109	16152	1.74334	1	1	1				ENSG00000267985
BIOGRID_INTERACTION	8841:HDAC3~histone deacetylase 3	5	0.747384	0.49751	ENSG00000068024, ENSG00000185386, ENSG00000196498, ENSG00000048052, ENSG00000109906	425	139	16152	1.36708	1	1	1				ENSG00000184761
BIOGRID_INTERACTION	2099:ESR1~estrogen receptor 1	7	1.04634	0.546228	ENSG00000068024, ENSG00000146648, ENSG00000129152, ENSG00000142182, ENSG00000196498, ENSG00000109906, ENSG00000078043	425	226	16152	1.17714	1	1	1				ENSG00000203815
BIOGRID_INTERACTION	9612:NCOR2~nuclear receptor corepressor 2	3	0.44843	0.63161	ENSG00000068024, ENSG00000109906, ENSG00000185811	425	81	16152	1.40758	1	1	1				ENSG00000072444
BIOGRID_INTERACTION	6597:SMARCA4~SWI/SNF related, matrix associated, actin dependent regulator of chromatin, subfamily a, member 4	5	0.747384	0.642209	ENSG00000129152, ENSG00000196498, ENSG00000048052, ENSG00000185811, ENSG00000127511	425	167	16152	1.13787	1	1	1				ENSG00000174196
GOTERM_MF_DIRECT	GO:0042826~histone deacetylase binding	3	0.44843	0.814624	ENSG00000068024, ENSG00000196498, ENSG00000048052	507	102	16881	0.97929	1	1	0.994983				ENSG00000204495
GOTERM_MF_DIRECT	GO:0003714~transcription corepressor activity	5	0.747384	0.861769	ENSG00000015171, ENSG00000068024, ENSG00000196498, ENSG00000048052, ENSG00000197757	507	203	16881	0.820095	1	1	0.994983				ENSG00000215033
BIOGRID_INTERACTION	3066:HDAC2~histone deacetylase 2	5	0.747384	0.882752	ENSG00000178573, ENSG00000196498, ENSG00000109906, ENSG00000185811, ENSG00000127511	425	242	16152	0.785221	1	1	1				ENSG00000267318
GOTERM_MF_DIRECT	GO:0008134~transcription factor binding	6	0.896861	0.930817	ENSG00000068024, ENSG00000129152, ENSG00000196498, ENSG00000048052, ENSG00000187555, ENSG00000078043	507	284	16881	0.703434	1	1	0.994983				ENSG00000204566
																ENSG00000174093
Annotation Cluster 60	Enrichment Score: 0.4472400805744039															ENSG00000152042
Category	Term	Count	%	PValue	Genes	List Total	Pop Hits	Pop Total	Fold Enrichment	Bonferroni	Benjamini	FDR				ENSG00000238091
GAD_DISEASE	Bladder Cancer	19	2.84006	0.230314	ENSG00000106258, ENSG00000160868, ENSG00000243955, ENSG00000110651, ENSG00000020922, ENSG00000137673, ENSG00000152137, ENSG00000164363, ENSG00000143226, ENSG00000146648, ENSG00000164362, ENSG00000142319, ENSG00000129757, ENSG00000160870, ENSG00000163956, ENSG00000203857, ENSG00000017427, ENSG00000104044, ENSG00000141179	365	529	12971	1.27638	1	1	0.998615				ENSG00000182912
GAD_DISEASE	lung cancer	18	2.69058	0.281744	ENSG00000106258, ENSG00000160868, ENSG00000171094, ENSG00000240972, ENSG00000243955, ENSG00000110651, ENSG00000137673, ENSG00000152137, ENSG00000146648, ENSG00000164362, ENSG00000142319, ENSG00000129757, ENSG00000160870, ENSG00000215182, ENSG00000203857, ENSG00000017427, ENSG00000104044, ENSG00000141179	365	516	12971	1.23966	1	1	0.998615				ENSG00000270099
GAD_DISEASE	Lung Cancer	19	2.84006	0.406074	ENSG00000106258, ENSG00000160868, ENSG00000240972, ENSG00000099984, ENSG00000243955, ENSG00000110651, ENSG00000152137, ENSG00000244067, ENSG00000146648, ENSG00000088205, ENSG00000164362, ENSG00000142319, ENSG00000140459, ENSG00000129757, ENSG00000160870, ENSG00000203857, ENSG00000017427, ENSG00000104044, ENSG00000141179	365	593	12971	1.13862	1	1	0.998615				ENSG00000219016
GAD_DISEASE	chronic obstructive pulmonary disease	12	1.79372	0.616962	ENSG00000146648, ENSG00000164362, ENSG00000142319, ENSG00000110651, ENSG00000129757, ENSG00000160870, ENSG00000203857, ENSG00000017427, ENSG00000104044, ENSG00000171711, ENSG00000152137, ENSG00000141179	365	414	12971	1.03006	1	1	0.998615				ENSG00000203832
																ENSG00000269099
Annotation Cluster 61	Enrichment Score: 0.44337623989216585															ENSG00000231997
Category	Term	Count	%	PValue	Genes	List Total	Pop Hits	Pop Total	Fold Enrichment	Bonferroni	Benjamini	FDR				ENSG00000186275
SMART	SM00181:EGF	10	1.49477	0.0985797	ENSG00000189056, ENSG00000113296, ENSG00000145934, ENSG00000057593, ENSG00000138759, ENSG00000115705, ENSG00000106714, ENSG00000154529, ENSG00000126218, ENSG00000148204	294	188	10057	1.81955	1	1	0.979275				ENSG00000256715
UP_SEQ_FEATURE	domain:EGF-like 2	6	0.896861	0.133213	ENSG00000189056, ENSG00000145934, ENSG00000057593, ENSG00000106714, ENSG00000154529, ENSG00000126218	609	89	20063	2.22096	1	1	0.991762				ENSG00000233024
INTERPRO	IPR000742:Epidermal growth factor-like domain	11	1.64425	0.225635	ENSG00000189056, ENSG00000113296, ENSG00000145934, ENSG00000057593, ENSG00000138759, ENSG00000115705, ENSG00000106714, ENSG00000154529, ENSG00000126218, ENSG00000148204, ENSG00000136698	609	231	18559	1.45117	1	1	0.974638				ENSG00000197775
UP_SEQ_FEATURE	domain:EGF-like 1	6	0.896861	0.299234	ENSG00000189056, ENSG00000113296, ENSG00000145934, ENSG00000106714, ENSG00000154529, ENSG00000148204	609	120	20063	1.64721	1	1	0.991762				ENSG00000268130
SMART	SM00179:EGF_CA	6	0.896861	0.311492	ENSG00000113296, ENSG00000145934, ENSG00000057593, ENSG00000115705, ENSG00000126218, ENSG00000148204	294	127	10057	1.6161	1	1	0.979275				ENSG00000184674
UP_KEYWORDS	EGF-like domain	10	1.49477	0.341882	ENSG00000189056, ENSG00000113296, ENSG00000145934, ENSG00000057593, ENSG00000115705, ENSG00000106714, ENSG00000154529, ENSG00000126218, ENSG00000148204, ENSG00000136698	653	238	20581	1.32427	1	1	0.961219				ENSG00000268885
INTERPRO	IPR001881:EGF-like calcium-binding	6	0.896861	0.403094	ENSG00000113296, ENSG00000145934, ENSG00000057593, ENSG00000115705, ENSG00000126218, ENSG00000148204	609	127	18559	1.43974	1	1	0.974638				ENSG00000203818
INTERPRO	IPR018097:EGF-like calcium-binding, conserved site	5	0.747384	0.430258	ENSG00000113296, ENSG00000057593, ENSG00000115705, ENSG00000126218, ENSG00000148204	609	102	18559	1.49385	1	1	0.974638				ENSG00000218672
INTERPRO	IPR013032:EGF-like, conserved site	8	1.19581	0.478293	ENSG00000189056, ENSG00000113296, ENSG00000145934, ENSG00000057593, ENSG00000115705, ENSG00000126218, ENSG00000148204, ENSG00000136698	609	199	18559	1.22511	1	1	0.974638				ENSG00000196648
INTERPRO	IPR000152:EGF-type aspartate/asparagine hydroxylation site	4	0.597907	0.673199	ENSG00000057593, ENSG00000115705, ENSG00000126218, ENSG00000148204	609	105	18559	1.16094	1	1	0.974638				ENSG00000269048
GOTERM_MF_DIRECT	GO:0005509~calcium ion binding	17	2.54111	0.915054	ENSG00000115705, ENSG00000153395, ENSG00000204176, ENSG00000172575, ENSG00000181031, ENSG00000152377, ENSG00000155886, ENSG00000113296, ENSG00000145934, ENSG00000057593, ENSG00000243480, ENSG00000145506, ENSG00000182132, ENSG00000272636, ENSG00000126218, ENSG00000140279, ENSG00000148204	507	717	16881	0.789442	1	1	0.994983				ENSG00000214844
GAD_DISEASE	atherosclerosis	5	0.747384	0.990815	ENSG00000143226, ENSG00000113296, ENSG00000057593, ENSG00000115705, ENSG00000017427	365	355	12971	0.500521	1	1	0.998615				ENSG00000232833
																ENSG00000215346
Annotation Cluster 62	Enrichment Score: 0.4384658095121817															ENSG00000187811
Category	Term	Count	%	PValue	Genes	List Total	Pop Hits	Pop Total	Fold Enrichment	Bonferroni	Benjamini	FDR				ENSG00000256515
UP_KEYWORDS	Zymogen	10	1.49477	0.239285	ENSG00000145536, ENSG00000057593, ENSG00000140470, ENSG00000145649, ENSG00000126218, ENSG00000151388, ENSG00000136943, ENSG00000137673, ENSG00000113088, ENSG00000100031	653	214	20581	1.47279	1	1	0.961219				ENSG00000166157
UP_SEQ_FEATURE	propeptide:Activation peptide	4	0.597907	0.406161	ENSG00000126218, ENSG00000136943, ENSG00000137673, ENSG00000113088	609	76	20063	1.7339	1	1	0.991762				ENSG00000197681
GOTERM_MF_DIRECT	GO:0004252~serine-type endopeptidase activity	9	1.34529	0.497724	ENSG00000183292, ENSG00000057593, ENSG00000137747, ENSG00000145649, ENSG00000205403, ENSG00000126218, ENSG00000136943, ENSG00000137673, ENSG00000113088	507	255	16881	1.17515	1	1	0.994983				ENSG00000242384
																ENSG00000255633
Annotation Cluster 63	Enrichment Score: 0.43100331303014044															ENSG00000268955
Category	Term	Count	%	PValue	Genes	List Total	Pop Hits	Pop Total	Fold Enrichment	Bonferroni	Benjamini	FDR				ENSG00000197665
BIOGRID_INTERACTION	10381:TUBB3~tubulin beta 3 class III	6	0.896861	0.0912179	ENSG00000146648, ENSG00000162747, ENSG00000110651, ENSG00000147364, ENSG00000145002, ENSG00000113088	425	91	16152	2.5058	1	1	1				ENSG00000147926
BIOGRID_INTERACTION	10382:TUBB4A~tubulin beta 4A class IVa	4	0.597907	0.13728	ENSG00000146648, ENSG00000110651, ENSG00000147364, ENSG00000145002	425	49	16152	3.10242	1	1	1				ENSG00000258755
BIOGRID_INTERACTION	25939:SAMHD1~SAM and HD domain containing deoxynucleoside triphosphate triphosphohydrolase 1	3	0.44843	0.166695	ENSG00000146648, ENSG00000110651, ENSG00000147364	425	28	16152	4.07193	1	1	1				ENSG00000196774
BIOGRID_INTERACTION	5214:PFKP~phosphofructokinase, platelet	3	0.44843	0.350763	ENSG00000146648, ENSG00000110651, ENSG00000147364	425	47	16152	2.42583	1	1	1				ENSG00000205281
BIOGRID_INTERACTION	10383:TUBB4B~tubulin beta 4B class IVb	5	0.747384	0.404734	ENSG00000171094, ENSG00000146648, ENSG00000134419, ENSG00000110651, ENSG00000147364	425	123	16152	1.54491	1	1	1				ENSG00000233812
BIOGRID_INTERACTION	84617:TUBB6~tubulin beta 6 class V	3	0.44843	0.416337	ENSG00000146648, ENSG00000110651, ENSG00000145002	425	54	16152	2.11137	1	1	1				ENSG00000204790
BIOGRID_INTERACTION	7280:TUBB2A~tubulin beta 2A class IIa	4	0.597907	0.428984	ENSG00000146648, ENSG00000110651, ENSG00000147364, ENSG00000145002	425	91	16152	1.67054	1	1	1				ENSG00000215749
BIOGRID_INTERACTION	1072:CFL1~cofilin 1	3	0.44843	0.682268	ENSG00000146648, ENSG00000110651, ENSG00000147364	425	89	16152	1.28106	1	1	1				ENSG00000204488
BIOGRID_INTERACTION	498:ATP5A1~ATP synthase, H+ transporting, mitochondrial F1 complex, alpha subunit 1, cardiac muscle	3	0.44843	0.742469	ENSG00000146648, ENSG00000110651, ENSG00000147364	425	100	16152	1.14014	1	1	1				ENSG00000268640
BIOGRID_INTERACTION	7277:TUBA4A~tubulin alpha 4a	3	0.44843	0.76645	ENSG00000146648, ENSG00000110651, ENSG00000147364	425	105	16152	1.08585	1	1	1				ENSG00000155282
BIOGRID_INTERACTION	10575:CCT4~chaperonin containing TCP1 subunit 4	3	0.44843	0.883419	ENSG00000110651, ENSG00000147364, ENSG00000145002	425	139	16152	0.820245	1	1	1				ENSG00000179755
																ENSG00000186807
Annotation Cluster 64	Enrichment Score: 0.42896408321291324															ENSG00000259455
Category	Term	Count	%	PValue	Genes	List Total	Pop Hits	Pop Total	Fold Enrichment	Bonferroni	Benjamini	FDR				ENSG00000204491
GOTERM_BP_DIRECT	GO:0050896~response to stimulus	4	0.597907	0.295165	ENSG00000071909, ENSG00000170819, ENSG00000183423, ENSG00000155886	515	62	16792	2.1036	1	1	1				ENSG00000160229
UP_KEYWORDS	Vision	6	0.896861	0.300492	ENSG00000091262, ENSG00000071909, ENSG00000170819, ENSG00000185974, ENSG00000183423, ENSG00000155886	653	115	20581	1.6444	1	1	0.961219				ENSG00000257046
GOTERM_BP_DIRECT	GO:0007601~visual perception	7	1.04634	0.582385	ENSG00000091262, ENSG00000180245, ENSG00000071909, ENSG00000170819, ENSG00000185974, ENSG00000183423, ENSG00000155886	515	201	16792	1.13553	1	1	1				ENSG00000269182
																ENSG00000197262
Annotation Cluster 65	Enrichment Score: 0.4163924969237583															ENSG00000216560
Category	Term	Count	%	PValue	Genes	List Total	Pop Hits	Pop Total	Fold Enrichment	Bonferroni	Benjamini	FDR				ENSG00000204503
UP_KEYWORDS	Steroid metabolism	6	0.896861	0.137217	ENSG00000160868, ENSG00000186480, ENSG00000112972, ENSG00000140459, ENSG00000261052, ENSG00000213648	653	86	20581	2.1989	1	1	0.961219				ENSG00000237683
UP_KEYWORDS	Sterol metabolism	4	0.597907	0.357006	ENSG00000160868, ENSG00000186480, ENSG00000112972, ENSG00000140459	653	67	20581	1.88165	1	1	0.961219				ENSG00000169203
UP_KEYWORDS	Cholesterol metabolism	3	0.44843	0.543044	ENSG00000186480, ENSG00000112972, ENSG00000140459	653	57	20581	1.65882	1	1	0.961219				ENSG00000236029
UP_KEYWORDS	Lipid metabolism	12	1.79372	0.811918	ENSG00000183747, ENSG00000087008, ENSG00000160868, ENSG00000183549, ENSG00000186480, ENSG00000153395, ENSG00000112972, ENSG00000140459, ENSG00000005469, ENSG00000261052, ENSG00000213648, ENSG00000186281	653	433	20581	0.873467	1	1	0.961219				ENSG00000251357
																ENSG00000197927
Annotation Cluster 66	Enrichment Score: 0.41393862621351113															ENSG00000273266
Category	Term	Count	%	PValue	Genes	List Total	Pop Hits	Pop Total	Fold Enrichment	Bonferroni	Benjamini	FDR				ENSG00000258053
UP_SEQ_FEATURE	repeat:LRR 3	20	2.98954	0.00227406	ENSG00000174482, ENSG00000239810, ENSG00000138778, ENSG00000133067, ENSG00000229571, ENSG00000204480, ENSG00000204481, ENSG00000120952, ENSG00000176809, ENSG00000243073, ENSG00000139223, ENSG00000204510, ENSG00000183580, ENSG00000188993, ENSG00000204501, ENSG00000182330, ENSG00000232423, ENSG00000130508, ENSG00000187545, ENSG00000183423	609	302	20063	2.18173	0.972472	0.171179	0.169661				ENSG00000237198
SMART	SM00369:LRR_TYP	7	1.04634	0.417328	ENSG00000174482, ENSG00000176809, ENSG00000112877, ENSG00000188993, ENSG00000133067, ENSG00000130508, ENSG00000183423	294	178	10057	1.34524	1	1	0.979275				ENSG00000268706
UP_SEQ_FEATURE	repeat:LRR 10	5	0.747384	0.468683	ENSG00000174482, ENSG00000176809, ENSG00000183580, ENSG00000138778, ENSG00000133067	609	116	20063	1.42001	1	1	0.991762				ENSG00000268343
INTERPRO	IPR001611:Leucine-rich repeat	10	1.49477	0.49594	ENSG00000174482, ENSG00000176809, ENSG00000139223, ENSG00000112877, ENSG00000183580, ENSG00000188993, ENSG00000133067, ENSG00000130508, ENSG00000183423, ENSG00000148655	609	263	18559	1.15873	1	1	0.974638				ENSG00000269011
UP_SEQ_FEATURE	repeat:LRR 12	4	0.597907	0.516176	ENSG00000174482, ENSG00000176809, ENSG00000138778, ENSG00000133067	609	90	20063	1.46419	1	1	0.991762				ENSG00000173876
INTERPRO	IPR003591:Leucine-rich repeat, typical subtype	7	1.04634	0.529796	ENSG00000174482, ENSG00000176809, ENSG00000112877, ENSG00000188993, ENSG00000133067, ENSG00000130508, ENSG00000183423	609	178	18559	1.19844	1	1	0.974638				ENSG00000227152
UP_SEQ_FEATURE	repeat:LRR 5	8	1.19581	0.553489	ENSG00000174482, ENSG00000176809, ENSG00000183580, ENSG00000188993, ENSG00000138778, ENSG00000133067, ENSG00000130508, ENSG00000183423	609	231	20063	1.14092	1	1	0.991762				ENSG00000233434
UP_SEQ_FEATURE	repeat:LRR 9	5	0.747384	0.582137	ENSG00000174482, ENSG00000176809, ENSG00000183580, ENSG00000138778, ENSG00000133067	609	134	20063	1.22926	1	1	0.991762				ENSG00000261247
UP_SEQ_FEATURE	repeat:LRR 11	4	0.597907	0.594448	ENSG00000174482, ENSG00000176809, ENSG00000138778, ENSG00000133067	609	101	20063	1.30472	1	1	0.991762				ENSG00000204502
UP_SEQ_FEATURE	repeat:LRR 6	7	1.04634	0.610466	ENSG00000174482, ENSG00000176809, ENSG00000183580, ENSG00000188993, ENSG00000138778, ENSG00000133067, ENSG00000130508	609	209	20063	1.10339	1	1	0.991762				ENSG00000188279
UP_SEQ_FEATURE	repeat:LRR 4	8	1.19581	0.657148	ENSG00000174482, ENSG00000176809, ENSG00000183580, ENSG00000188993, ENSG00000138778, ENSG00000133067, ENSG00000130508, ENSG00000183423	609	255	20063	1.03354	1	1	0.991762				ENSG00000269795
UP_SEQ_FEATURE	repeat:LRR 8	5	0.747384	0.659982	ENSG00000174482, ENSG00000176809, ENSG00000183580, ENSG00000138778, ENSG00000133067	609	148	20063	1.11298	1	1	0.991762				ENSG00000169246
UP_SEQ_FEATURE	repeat:LRR 13	3	0.44843	0.667968	ENSG00000174482, ENSG00000138778, ENSG00000133067	609	75	20063	1.31777	1	1	0.991762				ENSG00000184040
UP_SEQ_FEATURE	repeat:LRR 7	5	0.747384	0.784338	ENSG00000174482, ENSG00000176809, ENSG00000183580, ENSG00000138778, ENSG00000133067	609	176	20063	0.935914	1	1	0.991762				ENSG00000196644
																ENSG00000198788
Annotation Cluster 67	Enrichment Score: 0.4073409435367065															ENSG00000122497
Category	Term	Count	%	PValue	Genes	List Total	Pop Hits	Pop Total	Fold Enrichment	Bonferroni	Benjamini	FDR				ENSG00000268427
BIOGRID_INTERACTION	2703390:RL2~contains a RING finger; disrupts ND10; proteasome-dependent degradation of several cellular proteins; involved in gene regulation; involved in cellular protein degradation; involved in latency	3	0.44843	0.0721307	ENSG00000068024, ENSG00000048052, ENSG00000187555	425	17	16152	6.70671	1	1	1				ENSG00000168614
KEGG_PATHWAY	hsa05203:Viral carcinogenesis	5	0.747384	0.89329	ENSG00000145736, ENSG00000068024, ENSG00000048052, ENSG00000187555, ENSG00000203814	218	205	6879	0.769635	1	1	0.991228				ENSG00000205021
GOTERM_MF_DIRECT	GO:0008134~transcription factor binding	6	0.896861	0.930817	ENSG00000068024, ENSG00000129152, ENSG00000196498, ENSG00000048052, ENSG00000187555, ENSG00000078043	507	284	16881	0.703434	1	1	0.994983				ENSG00000231360
																ENSG00000232866
Annotation Cluster 68	Enrichment Score: 0.40058759653153064															ENSG00000174194
Category	Term	Count	%	PValue	Genes	List Total	Pop Hits	Pop Total	Fold Enrichment	Bonferroni	Benjamini	FDR				ENSG00000204508
GOTERM_BP_DIRECT	GO:0031295~T cell costimulation	6	0.896861	0.0907087	ENSG00000188389, ENSG00000120217, ENSG00000110448, ENSG00000160223, ENSG00000204287, ENSG00000198502	515	78	16792	2.50814	1	1	1				ENSG00000233788
KEGG_PATHWAY	hsa04672:Intestinal immune network for IgA production	4	0.597907	0.184217	ENSG00000160223, ENSG00000204287, ENSG00000198502, ENSG00000151882	218	47	6879	2.68554	1	1	0.991228				ENSG00000273049
GAD_DISEASE	Celiac disease	5	0.747384	0.631486	ENSG00000176782, ENSG00000160223, ENSG00000204287, ENSG00000198502, ENSG00000176797	365	154	12971	1.1538	1	1	0.998615				ENSG00000218537
KEGG_PATHWAY	hsa04514:Cell adhesion molecules (CAMs)	5	0.747384	0.660854	ENSG00000188389, ENSG00000120217, ENSG00000160223, ENSG00000204287, ENSG00000198502	218	142	6879	1.11109	1	1	0.991228				ENSG00000196400
GAD_DISEASE	Narcolepsy	6	0.896861	0.721697	ENSG00000087008, ENSG00000151067, ENSG00000120217, ENSG00000221996, ENSG00000160223, ENSG00000198502	365	214	12971	0.996364	1	1	0.998615				ENSG00000268531
GAD_DISEASE	diabetes, type 1	5	0.747384	0.784643	ENSG00000188389, ENSG00000120217, ENSG00000145384, ENSG00000204287, ENSG00000198502	365	190	12971	0.935184	1	1	0.998615				ENSG00000204793
Annotation Cluster 69	Enrichment Score: 0.39890035609706126
Category	Term	Count	%	PValue	Genes	List Total	Pop Hits	Pop Total	Fold Enrichment	Bonferroni	Benjamini	FDR
SMART	SM00339:FH	4	0.597907	0.170732	ENSG00000184659, ENSG00000184492, ENSG00000170122, ENSG00000187559	294	49	10057	2.79245	1	1	0.979275
UP_SEQ_FEATURE	DNA-binding region:Fork-head	4	0.597907	0.1929	ENSG00000184659, ENSG00000184492, ENSG00000170122, ENSG00000187559	609	50	20063	2.63553	1	1	0.991762
INTERPRO	IPR001766:Transcription factor, fork head	4	0.597907	0.216108	ENSG00000184659, ENSG00000184492, ENSG00000170122, ENSG00000187559	609	49	18559	2.48772	1	1	0.974638
INTERPRO	IPR018122:Transcription factor, fork head, conserved site	3	0.44843	0.306736	ENSG00000184659, ENSG00000184492, ENSG00000187559	609	34	18559	2.68893	1	1	0.974638
GOTERM_BP_DIRECT	GO:0006357~regulation of transcription from RNA polymerase II promoter	11	1.64425	0.871911	ENSG00000184659, ENSG00000184492, ENSG00000196284, ENSG00000178573, ENSG00000129152, ENSG00000170122, ENSG00000113387, ENSG00000172789, ENSG00000197757, ENSG00000187559, ENSG00000167800	515	441	16792	0.813297	1	1	1
GOTERM_MF_DIRECT	GO:0000981~RNA polymerase II transcription factor activity, sequence-specific DNA binding	4	0.597907	0.890439	ENSG00000184659, ENSG00000184492, ENSG00000170122, ENSG00000187559	507	171	16881	0.77885	1	1	0.994983
INTERPRO	IPR011991:Winged helix-turn-helix DNA-binding domain	5	0.747384	0.951783	ENSG00000184659, ENSG00000184492, ENSG00000170122, ENSG00000184897, ENSG00000187559	609	235	18559	0.648395	1	1	0.974638
Annotation Cluster 70	Enrichment Score: 0.3958335020292923
Category	Term	Count	%	PValue	Genes	List Total	Pop Hits	Pop Total	Fold Enrichment	Bonferroni	Benjamini	FDR
BIOGRID_INTERACTION	440023:KRTAP5-6~keratin associated protein 5-6	3	0.44843	0.148158	ENSG00000215455, ENSG00000212935, ENSG00000241123	425	26	16152	4.38516	1	1	1
BIOGRID_INTERACTION	386681:KRTAP10-8~keratin associated protein 10-8	6	0.896861	0.379598	ENSG00000160191, ENSG00000132744, ENSG00000149124, ENSG00000143067, ENSG00000153048, ENSG00000006534	425	154	16152	1.4807	1	1	1
BIOGRID_INTERACTION	388677:NOTCH2NL~notch 2 N-terminal like	8	1.19581	0.433883	ENSG00000160191, ENSG00000215455, ENSG00000132744, ENSG00000212935, ENSG00000149124, ENSG00000241123, ENSG00000153048, ENSG00000006534	425	238	16152	1.27747	1	1	1
BIOGRID_INTERACTION	386682:KRTAP10-3~keratin associated protein 10-3	9	1.34529	0.441999	ENSG00000160191, ENSG00000215455, ENSG00000132744, ENSG00000204175, ENSG00000212935, ENSG00000241123, ENSG00000143067, ENSG00000153048, ENSG00000006534	425	277	16152	1.23481	1	1	1
BIOGRID_INTERACTION	386675:KRTAP10-7~keratin associated protein 10-7	3	0.44843	0.972718	ENSG00000143067, ENSG00000153048, ENSG00000006534	425	205	16152	0.556166	1	1	1
Annotation Cluster 71	Enrichment Score: 0.39278386782867236
Category	Term	Count	%	PValue	Genes	List Total	Pop Hits	Pop Total	Fold Enrichment	Bonferroni	Benjamini	FDR
UP_SEQ_FEATURE	domain:EGF-like 1	6	0.896861	0.299234	ENSG00000189056, ENSG00000113296, ENSG00000145934, ENSG00000106714, ENSG00000154529, ENSG00000148204	609	120	20063	1.64721	1	1	0.991762
UP_SEQ_FEATURE	domain:EGF-like 5	3	0.44843	0.365084	ENSG00000189056, ENSG00000145934, ENSG00000148204	609	42	20063	2.35316	1	1	0.991762
UP_SEQ_FEATURE	domain:EGF-like 6	3	0.44843	0.386876	ENSG00000189056, ENSG00000145934, ENSG00000148204	609	44	20063	2.24619	1	1	0.991762
INTERPRO	IPR013032:EGF-like, conserved site	8	1.19581	0.478293	ENSG00000189056, ENSG00000113296, ENSG00000145934, ENSG00000057593, ENSG00000115705, ENSG00000126218, ENSG00000148204, ENSG00000136698	609	199	18559	1.22511	1	1	0.974638
UP_SEQ_FEATURE	domain:EGF-like 4	3	0.44843	0.537541	ENSG00000189056, ENSG00000113296, ENSG00000145934	609	59	20063	1.67513	1	1	0.991762
Annotation Cluster 72	Enrichment Score: 0.388810045770795
Category	Term	Count	%	PValue	Genes	List Total	Pop Hits	Pop Total	Fold Enrichment	Bonferroni	Benjamini	FDR
UP_KEYWORDS	Sodium	6	0.896861	0.356848	ENSG00000066230, ENSG00000144290, ENSG00000142319, ENSG00000164588, ENSG00000137731, ENSG00000155886	653	124	20581	1.52505	1	1	0.961219
UP_KEYWORDS	Antiport	3	0.44843	0.374565	ENSG00000066230, ENSG00000144290, ENSG00000155886	653	41	20581	2.30617	1	1	0.961219
UP_KEYWORDS	Sodium transport	5	0.747384	0.509987	ENSG00000066230, ENSG00000144290, ENSG00000164588, ENSG00000137731, ENSG00000155886	653	117	20581	1.34691	1	1	0.961219
Annotation Cluster 73	Enrichment Score: 0.3845181106512716
Category	Term	Count	%	PValue	Genes	List Total	Pop Hits	Pop Total	Fold Enrichment	Bonferroni	Benjamini	FDR
UP_SEQ_FEATURE	domain:VWFA	4	0.597907	0.323316	ENSG00000169436, ENSG00000145736, ENSG00000196353, ENSG00000157445	609	66	20063	1.99662	1	1	0.991762
SMART	SM00327:VWA	4	0.597907	0.350173	ENSG00000169436, ENSG00000145736, ENSG00000196353, ENSG00000157445	294	72	10057	1.90042	1	1	0.979275
INTERPRO	IPR002035:von Willebrand factor, type A	4	0.597907	0.620207	ENSG00000169436, ENSG00000145736, ENSG00000196353, ENSG00000157445	609	97	18559	1.25668	1	1	0.974638
Annotation Cluster 74	Enrichment Score: 0.38319118735090113
Category	Term	Count	%	PValue	Genes	List Total	Pop Hits	Pop Total	Fold Enrichment	Bonferroni	Benjamini	FDR
INTERPRO	IPR001827:Homeobox protein, antennapedia type, conserved site	4	0.597907	0.0263376	ENSG00000037965, ENSG00000198353, ENSG00000172789, ENSG00000197757	609	20	18559	6.09491	1	0.496224	0.483056
UP_SEQ_FEATURE	short sequence motif:Antp-type hexapeptide	4	0.597907	0.0312533	ENSG00000037965, ENSG00000198353, ENSG00000172789, ENSG00000197757	609	23	20063	5.72942	1	1	0.991762
GOTERM_BP_DIRECT	GO:0009952~anterior/posterior pattern specification	5	0.747384	0.229391	ENSG00000037965, ENSG00000198353, ENSG00000109906, ENSG00000172789, ENSG00000197757	515	80	16792	2.03786	1	1	1
INTERPRO	IPR020479:Homeodomain, metazoa	4	0.597907	0.584251	ENSG00000037965, ENSG00000198353, ENSG00000172789, ENSG00000197757	609	92	18559	1.32498	1	1	0.974638
GOTERM_MF_DIRECT	GO:0043565~sequence-specific DNA binding	14	2.09268	0.781753	ENSG00000184659, ENSG00000068024, ENSG00000198353, ENSG00000178573, ENSG00000197037, ENSG00000170122, ENSG00000172789, ENSG00000197757, ENSG00000037965, ENSG00000227059, ENSG00000184492, ENSG00000077092, ENSG00000142611, ENSG00000187559	507	518	16881	0.899888	1	1	0.994983
INTERPRO	IPR017970:Homeobox, conserved site	5	0.747384	0.873272	ENSG00000037965, ENSG00000227059, ENSG00000198353, ENSG00000172789, ENSG00000197757	609	190	18559	0.801962	1	1	0.974638
UP_SEQ_FEATURE	DNA-binding region:Homeobox	4	0.597907	0.931742	ENSG00000037965, ENSG00000198353, ENSG00000172789, ENSG00000197757	609	191	20063	0.68993	1	1	0.991762
SMART	SM00389:HOX	5	0.747384	0.936939	ENSG00000037965, ENSG00000227059, ENSG00000198353, ENSG00000172789, ENSG00000197757	294	250	10057	0.68415	1	1	0.979275
UP_KEYWORDS	Homeobox	5	0.747384	0.968195	ENSG00000037965, ENSG00000227059, ENSG00000198353, ENSG00000172789, ENSG00000197757	653	262	20581	0.601481	1	1	0.968195
INTERPRO	IPR001356:Homeodomain	5	0.747384	0.970207	ENSG00000037965, ENSG00000227059, ENSG00000198353, ENSG00000172789, ENSG00000197757	609	256	18559	0.595206	1	1	0.974638
INTERPRO	IPR009057:Homeodomain-like	6	0.896861	0.986724	ENSG00000037965, ENSG00000227059, ENSG00000198353, ENSG00000196498, ENSG00000172789, ENSG00000197757	609	336	18559	0.544188	1	1	0.986724
Annotation Cluster 75	Enrichment Score: 0.3735869350260695
Category	Term	Count	%	PValue	Genes	List Total	Pop Hits	Pop Total	Fold Enrichment	Bonferroni	Benjamini	FDR
UP_SEQ_FEATURE	domain:C2 1	4	0.597907	0.265159	ENSG00000196353, ENSG00000204176, ENSG00000272636, ENSG00000198722	609	59	20063	2.2335	1	1	0.991762
UP_SEQ_FEATURE	domain:C2 2	4	0.597907	0.265159	ENSG00000196353, ENSG00000204176, ENSG00000272636, ENSG00000198722	609	59	20063	2.2335	1	1	0.991762
INTERPRO	IPR000008:C2 calcium-dependent membrane targeting	6	0.896861	0.632304	ENSG00000140481, ENSG00000132958, ENSG00000196353, ENSG00000204176, ENSG00000272636, ENSG00000198722	609	165	18559	1.10817	1	1	0.974638
SMART	SM00239:C2	4	0.597907	0.720631	ENSG00000196353, ENSG00000204176, ENSG00000272636, ENSG00000198722	294	127	10057	1.0774	1	1	0.979275
Annotation Cluster 76	Enrichment Score: 0.34324771950280364
Category	Term	Count	%	PValue	Genes	List Total	Pop Hits	Pop Total	Fold Enrichment	Bonferroni	Benjamini	FDR
GOTERM_BP_DIRECT	GO:0017158~regulation of calcium ion-dependent exocytosis	3	0.44843	0.290864	ENSG00000204176, ENSG00000181031, ENSG00000272636	515	35	16792	2.79479	1	1	1
GOTERM_BP_DIRECT	GO:0048791~calcium ion-regulated exocytosis of neurotransmitter	3	0.44843	0.336267	ENSG00000204176, ENSG00000181031, ENSG00000272636	515	39	16792	2.50814	1	1	1
GOTERM_MF_DIRECT	GO:0030276~clathrin binding	3	0.44843	0.464676	ENSG00000204176, ENSG00000181031, ENSG00000272636	507	52	16881	1.92091	1	1	0.994983
GOTERM_MF_DIRECT	GO:0005544~calcium-dependent phospholipid binding	3	0.44843	0.522437	ENSG00000204176, ENSG00000181031, ENSG00000272636	507	58	16881	1.7222	1	1	0.994983
GOTERM_BP_DIRECT	GO:0006906~vesicle fusion	3	0.44843	0.54307	ENSG00000204176, ENSG00000181031, ENSG00000272636	515	59	16792	1.65792	1	1	1
GOTERM_MF_DIRECT	GO:0019905~syntaxin binding	3	0.44843	0.676238	ENSG00000204176, ENSG00000181031, ENSG00000272636	507	77	16881	1.29724	1	1	0.994983
Annotation Cluster 77	Enrichment Score: 0.32242515356776075
Category	Term	Count	%	PValue	Genes	List Total	Pop Hits	Pop Total	Fold Enrichment	Bonferroni	Benjamini	FDR
BIOGRID_INTERACTION	998:CDC42~cell division cycle 42	5	0.747384	0.0911299	ENSG00000047249, ENSG00000126217, ENSG00000071205, ENSG00000159314, ENSG00000172985	425	65	16152	2.92344	1	1	1
GAD_DISEASE	coronary spastic angina	4	0.597907	0.101276	ENSG00000130762, ENSG00000236699, ENSG00000126217, ENSG00000071205	365	40	12971	3.5537	1	1	0.998615
SMART	SM00233:PH	9	1.34529	0.506869	ENSG00000130762, ENSG00000138639, ENSG00000163618, ENSG00000172650, ENSG00000181649, ENSG00000126217, ENSG00000071205, ENSG00000204172, ENSG00000159314	294	264	10057	1.16616	1	1	0.979275
BIOGRID_INTERACTION	5879:RAC1~ras-related C3 botulinum toxin substrate 1 (rho family, small GTP binding protein Rac1)	3	0.44843	0.657687	ENSG00000126217, ENSG00000159314, ENSG00000172985	425	85	16152	1.34134	1	1	1
INTERPRO	IPR001849:Pleckstrin homology domain	9	1.34529	0.667055	ENSG00000130762, ENSG00000138639, ENSG00000163618, ENSG00000172650, ENSG00000181649, ENSG00000126217, ENSG00000071205, ENSG00000204172, ENSG00000159314	609	271	18559	1.01207	1	1	0.974638
SMART	SM00326:SH3	6	0.896861	0.721872	ENSG00000130762, ENSG00000236699, ENSG00000126217, ENSG00000189152, ENSG00000071205, ENSG00000172985	294	206	10057	0.996334	1	1	0.979275
INTERPRO	IPR001452:Src homology-3 domain	7	1.04634	0.722945	ENSG00000130762, ENSG00000236699, ENSG00000126217, ENSG00000189152, ENSG00000071205, ENSG00000159314, ENSG00000172985	609	218	18559	0.978541	1	1	0.974638
UP_SEQ_FEATURE	domain:SH3	5	0.747384	0.780609	ENSG00000130762, ENSG00000126217, ENSG00000189152, ENSG00000071205, ENSG00000159314	609	175	20063	0.941262	1	1	0.991762
GOTERM_BP_DIRECT	GO:0051056~regulation of small GTPase mediated signal transduction	4	0.597907	0.782118	ENSG00000130762, ENSG00000138639, ENSG00000126217, ENSG00000071205	515	134	16792	0.973308	1	1	1
UP_KEYWORDS	SH3 domain	5	0.747384	0.912496	ENSG00000130762, ENSG00000189152, ENSG00000071205, ENSG00000159314, ENSG00000172985	653	215	20581	0.732968	1	1	0.961219
Annotation Cluster 78	Enrichment Score: 0.32195858779450137
Category	Term	Count	%	PValue	Genes	List Total	Pop Hits	Pop Total	Fold Enrichment	Bonferroni	Benjamini	FDR
UP_KEYWORDS	Synapse	15	2.24215	0.243905	ENSG00000177103, ENSG00000130558, ENSG00000237515, ENSG00000163618, ENSG00000080854, ENSG00000170571, ENSG00000198722, ENSG00000171189, ENSG00000116544, ENSG00000155974, ENSG00000119522, ENSG00000145934, ENSG00000166664, ENSG00000146555, ENSG00000108443	653	357	20581	1.32427	1	1	0.961219
GOTERM_CC_DIRECT	GO:0045211~postsynaptic membrane	7	1.04634	0.658492	ENSG00000120645, ENSG00000145934, ENSG00000166664, ENSG00000080854, ENSG00000171189, ENSG00000116544, ENSG00000155974	576	211	18224	1.04963	1	1	1
UP_KEYWORDS	Postsynaptic cell membrane	6	0.896861	0.673522	ENSG00000145934, ENSG00000166664, ENSG00000080854, ENSG00000171189, ENSG00000116544, ENSG00000155974	653	179	20581	1.05646	1	1	0.961219
Annotation Cluster 79	Enrichment Score: 0.30314858939611905
Category	Term	Count	%	PValue	Genes	List Total	Pop Hits	Pop Total	Fold Enrichment	Bonferroni	Benjamini	FDR
KEGG_PATHWAY	hsa04610:Complement and coagulation cascades	5	0.747384	0.172611	ENSG00000057593, ENSG00000205403, ENSG00000126218, ENSG00000117335, ENSG00000085063	218	69	6879	2.2866	1	1	0.991228
GOTERM_BP_DIRECT	GO:0007596~blood coagulation	5	0.747384	0.818713	ENSG00000057593, ENSG00000138185, ENSG00000126218, ENSG00000183598, ENSG00000085063	515	184	16792	0.886028	1	1	1
GOTERM_BP_DIRECT	GO:0006888~ER to Golgi vesicle-mediated transport	4	0.597907	0.871675	ENSG00000177951, ENSG00000057593, ENSG00000126218, ENSG00000085063	515	160	16792	0.815146	1	1	1
Annotation Cluster 80	Enrichment Score: 0.2839448539222187
Category	Term	Count	%	PValue	Genes	List Total	Pop Hits	Pop Total	Fold Enrichment	Bonferroni	Benjamini	FDR
SMART	SM00032:CCP	3	0.44843	0.469629	ENSG00000115705, ENSG00000197721, ENSG00000117335	294	54	10057	1.90042	1	1	0.979275
UP_KEYWORDS	Sushi	3	0.44843	0.533462	ENSG00000115705, ENSG00000197721, ENSG00000117335	653	56	20581	1.68844	1	1	0.961219
INTERPRO	IPR000436:Sushi/SCR/CCP	3	0.44843	0.561445	ENSG00000115705, ENSG00000197721, ENSG00000117335	609	57	18559	1.60392	1	1	0.974638
Annotation Cluster 81	Enrichment Score: 0.2794013161168112
Category	Term	Count	%	PValue	Genes	List Total	Pop Hits	Pop Total	Fold Enrichment	Bonferroni	Benjamini	FDR
UP_SEQ_FEATURE	zinc finger region:Phorbol-ester/DAG-type	3	0.44843	0.397649	ENSG00000172575, ENSG00000198722, ENSG00000171435	609	45	20063	2.19628	1	1	0.991762
SMART	SM00109:C1	3	0.44843	0.569038	ENSG00000172575, ENSG00000198722, ENSG00000171435	294	65	10057	1.57881	1	1	0.979275
INTERPRO	IPR002219:Protein kinase C-like, phorbol ester/diacylglycerol binding	3	0.44843	0.641438	ENSG00000172575, ENSG00000198722, ENSG00000171435	609	66	18559	1.38521	1	1	0.974638
Annotation Cluster 82	Enrichment Score: 0.27652960256097103
Category	Term	Count	%	PValue	Genes	List Total	Pop Hits	Pop Total	Fold Enrichment	Bonferroni	Benjamini	FDR
GAD_DISEASE	coronary spastic angina	4	0.597907	0.101276	ENSG00000130762, ENSG00000236699, ENSG00000126217, ENSG00000071205	365	40	12971	3.5537	1	1	0.998615
UP_KEYWORDS	Guanine-nucleotide releasing factor	6	0.896861	0.511743	ENSG00000130762, ENSG00000236699, ENSG00000172575, ENSG00000126217, ENSG00000205593, ENSG00000119522	653	149	20581	1.26917	1	1	0.961219
SMART	SM00325:RhoGEF	3	0.44843	0.593715	ENSG00000130762, ENSG00000236699, ENSG00000126217	294	68	10057	1.50915	1	1	0.979275
UP_SEQ_FEATURE	domain:DH	3	0.44843	0.614926	ENSG00000130762, ENSG00000236699, ENSG00000126217	609	68	20063	1.45342	1	1	0.991762
GOTERM_MF_DIRECT	GO:0005089~Rho guanyl-nucleotide exchange factor activity	3	0.44843	0.676238	ENSG00000130762, ENSG00000236699, ENSG00000126217	507	77	16881	1.29724	1	1	0.994983
INTERPRO	IPR000219:Dbl homology (DH) domain	3	0.44843	0.680676	ENSG00000130762, ENSG00000236699, ENSG00000126217	609	71	18559	1.28766	1	1	0.974638
GOTERM_BP_DIRECT	GO:0035023~regulation of Rho protein signal transduction	3	0.44843	0.713951	ENSG00000130762, ENSG00000236699, ENSG00000126217	515	81	16792	1.20762	1	1	1
SMART	SM00326:SH3	6	0.896861	0.721872	ENSG00000130762, ENSG00000236699, ENSG00000126217, ENSG00000189152, ENSG00000071205, ENSG00000172985	294	206	10057	0.996334	1	1	0.979275
INTERPRO	IPR001452:Src homology-3 domain	7	1.04634	0.722945	ENSG00000130762, ENSG00000236699, ENSG00000126217, ENSG00000189152, ENSG00000071205, ENSG00000159314, ENSG00000172985	609	218	18559	0.978541	1	1	0.974638
Annotation Cluster 83	Enrichment Score: 0.2727879870807253
Category	Term	Count	%	PValue	Genes	List Total	Pop Hits	Pop Total	Fold Enrichment	Bonferroni	Benjamini	FDR
SMART	SM00194:PTPc	3	0.44843	0.293326	ENSG00000204179, ENSG00000132334, ENSG00000143851	294	37	10057	2.77358	1	1	0.979275
INTERPRO	IPR000242:Protein-tyrosine phosphatase, receptor/non-receptor type	3	0.44843	0.355061	ENSG00000204179, ENSG00000132334, ENSG00000143851	609	38	18559	2.40589	1	1	0.974638
INTERPRO	IPR016130:Protein-tyrosine phosphatase, active site	4	0.597907	0.455903	ENSG00000204179, ENSG00000132958, ENSG00000132334, ENSG00000143851	609	76	18559	1.60392	1	1	0.974638
UP_SEQ_FEATURE	active site:Phosphocysteine intermediate	4	0.597907	0.485776	ENSG00000204179, ENSG00000132958, ENSG00000132334, ENSG00000143851	609	86	20063	1.53229	1	1	0.991762
SMART	SM00404:PTPc_motif	3	0.44843	0.551995	ENSG00000204179, ENSG00000132334, ENSG00000143851	294	63	10057	1.62893	1	1	0.979275
GOTERM_MF_DIRECT	GO:0004725~protein tyrosine phosphatase activity	4	0.597907	0.5803	ENSG00000204179, ENSG00000132958, ENSG00000132334, ENSG00000143851	507	100	16881	1.33183	1	1	0.994983
GOTERM_BP_DIRECT	GO:0035335~peptidyl-tyrosine dephosphorylation	4	0.597907	0.5878	ENSG00000204179, ENSG00000132958, ENSG00000132334, ENSG00000143851	515	99	16792	1.31741	1	1	1
INTERPRO	IPR003595:Protein-tyrosine phosphatase, catalytic	3	0.44843	0.616124	ENSG00000204179, ENSG00000132334, ENSG00000143851	609	63	18559	1.45117	1	1	0.974638
INTERPRO	IPR000387:Protein-tyrosine/Dual specificity phosphatase	3	0.44843	0.754651	ENSG00000204179, ENSG00000132334, ENSG00000143851	609	82	18559	1.11492	1	1	0.974638
UP_KEYWORDS	Protein phosphatase	3	0.44843	0.926676	ENSG00000204179, ENSG00000132334, ENSG00000143851	653	133	20581	0.710924	1	1	0.961219
Annotation Cluster 84	Enrichment Score: 0.26530959318110586
Category	Term	Count	%	PValue	Genes	List Total	Pop Hits	Pop Total	Fold Enrichment	Bonferroni	Benjamini	FDR
BIOGRID_INTERACTION	25942:SIN3A~SIN3 transcription regulator family member A	7	1.04634	0.270914	ENSG00000068024, ENSG00000178573, ENSG00000196498, ENSG00000048052, ENSG00000109906, ENSG00000185811, ENSG00000127511	425	166	16152	1.60261	1	1	1
BIOGRID_INTERACTION	3065:HDAC1~histone deacetylase 1	12	1.79372	0.285079	ENSG00000169679, ENSG00000185386, ENSG00000129152, ENSG00000142182, ENSG00000196498, ENSG00000048052, ENSG00000109906, ENSG00000112511, ENSG00000172530, ENSG00000185811, ENSG00000155974, ENSG00000127511	425	341	16152	1.33741	1	1	1
BIOGRID_INTERACTION	6597:SMARCA4~SWI/SNF related, matrix associated, actin dependent regulator of chromatin, subfamily a, member 4	5	0.747384	0.642209	ENSG00000129152, ENSG00000196498, ENSG00000048052, ENSG00000185811, ENSG00000127511	425	167	16152	1.13787	1	1	1
GOTERM_BP_DIRECT	GO:0000122~negative regulation of transcription from RNA polymerase II promoter	16	2.39163	0.958771	ENSG00000015171, ENSG00000068024, ENSG00000178573, ENSG00000196498, ENSG00000109906, ENSG00000037965, ENSG00000145934, ENSG00000077092, ENSG00000048052, ENSG00000129757, ENSG00000183598, ENSG00000164532, ENSG00000185811, ENSG00000142611, ENSG00000213096, ENSG00000127511	515	720	16792	0.724574	1	1	1
UP_KEYWORDS	Repressor	11	1.64425	0.991432	ENSG00000015171, ENSG00000145934, ENSG00000068024, ENSG00000178573, ENSG00000196498, ENSG00000048052, ENSG00000112511, ENSG00000172530, ENSG00000185811, ENSG00000142611, ENSG00000127511	653	592	20581	0.585631	1	1	0.991432
Annotation Cluster 85	Enrichment Score: 0.2608941716234009
Category	Term	Count	%	PValue	Genes	List Total	Pop Hits	Pop Total	Fold Enrichment	Bonferroni	Benjamini	FDR
UP_SEQ_FEATURE	domain:PH	11	1.64425	0.206749	ENSG00000130762, ENSG00000120645, ENSG00000138639, ENSG00000153815, ENSG00000163618, ENSG00000172650, ENSG00000181649, ENSG00000126217, ENSG00000071205, ENSG00000204172, ENSG00000159314	609	245	20063	1.47913	1	1	0.991762
INTERPRO	IPR011993:Pleckstrin homology-like domain	17	2.54111	0.329091	ENSG00000130762, ENSG00000153165, ENSG00000152061, ENSG00000138639, ENSG00000163618, ENSG00000172650, ENSG00000204172, ENSG00000159314, ENSG00000120645, ENSG00000183054, ENSG00000153815, ENSG00000181649, ENSG00000126217, ENSG00000187627, ENSG00000071205, ENSG00000015568, ENSG00000185304	609	427	18559	1.21327	1	1	0.974638
SMART	SM00233:PH	9	1.34529	0.506869	ENSG00000130762, ENSG00000138639, ENSG00000163618, ENSG00000172650, ENSG00000181649, ENSG00000126217, ENSG00000071205, ENSG00000204172, ENSG00000159314	294	264	10057	1.16616	1	1	0.979275
SMART	SM00324:RhoGAP	3	0.44843	0.569038	ENSG00000138639, ENSG00000071205, ENSG00000159314	294	65	10057	1.57881	1	1	0.979275
INTERPRO	IPR008936:Rho GTPase activation protein	4	0.597907	0.576806	ENSG00000138639, ENSG00000196576, ENSG00000071205, ENSG00000159314	609	91	18559	1.33954	1	1	0.974638
UP_KEYWORDS	GTPase activation	7	1.04634	0.596183	ENSG00000152061, ENSG00000138639, ENSG00000172650, ENSG00000141556, ENSG00000071205, ENSG00000204172, ENSG00000159314	653	197	20581	1.11992	1	1	0.961219
UP_SEQ_FEATURE	domain:Rho-GAP	3	0.44843	0.614926	ENSG00000138639, ENSG00000071205, ENSG00000159314	609	68	20063	1.45342	1	1	0.991762
INTERPRO	IPR000198:Rho GTPase-activating protein domain	3	0.44843	0.649579	ENSG00000138639, ENSG00000071205, ENSG00000159314	609	67	18559	1.36453	1	1	0.974638
INTERPRO	IPR001849:Pleckstrin homology domain	9	1.34529	0.667055	ENSG00000130762, ENSG00000138639, ENSG00000163618, ENSG00000172650, ENSG00000181649, ENSG00000126217, ENSG00000071205, ENSG00000204172, ENSG00000159314	609	271	18559	1.01207	1	1	0.974638
GOTERM_MF_DIRECT	GO:0005096~GTPase activator activity	7	1.04634	0.84605	ENSG00000152061, ENSG00000138639, ENSG00000172650, ENSG00000141556, ENSG00000071205, ENSG00000204172, ENSG00000159314	507	279	16881	0.83538	1	1	0.994983
GOTERM_BP_DIRECT	GO:0043547~positive regulation of GTPase activity	14	2.09268	0.887045	ENSG00000236699, ENSG00000138639, ENSG00000172575, ENSG00000172650, ENSG00000204172, ENSG00000159314, ENSG00000205593, ENSG00000119522, ENSG00000169756, ENSG00000120645, ENSG00000146648, ENSG00000126217, ENSG00000071205, ENSG00000141556	515	565	16792	0.807932	1	1	1
Annotation Cluster 86	Enrichment Score: 0.25670059167794473
Category	Term	Count	%	PValue	Genes	List Total	Pop Hits	Pop Total	Fold Enrichment	Bonferroni	Benjamini	FDR
BIOGRID_INTERACTION	604:BCL6~B-cell CLL/lymphoma 6	3	0.44843	0.292653	ENSG00000068024, ENSG00000196498, ENSG00000187555	425	41	16152	2.78083	1	1	1
BIOGRID_INTERACTION	367:AR~androgen receptor	5	0.747384	0.623276	ENSG00000068024, ENSG00000146648, ENSG00000196498, ENSG00000187555, ENSG00000078043	425	163	16152	1.16579	1	1	1
GOTERM_MF_DIRECT	GO:0008134~transcription factor binding	6	0.896861	0.930817	ENSG00000068024, ENSG00000129152, ENSG00000196498, ENSG00000048052, ENSG00000187555, ENSG00000078043	507	284	16881	0.703434	1	1	0.994983
Annotation Cluster 87	Enrichment Score: 0.25317216375281687
Category	Term	Count	%	PValue	Genes	List Total	Pop Hits	Pop Total	Fold Enrichment	Bonferroni	Benjamini	FDR
UP_SEQ_FEATURE	domain:Fibronectin type-III 2	6	0.896861	0.377199	ENSG00000177103, ENSG00000164309, ENSG00000080224, ENSG00000080854, ENSG00000146555, ENSG00000016402	609	133	20063	1.4862	1	1	0.991762
UP_SEQ_FEATURE	domain:Fibronectin type-III 1	6	0.896861	0.38323	ENSG00000177103, ENSG00000164309, ENSG00000080224, ENSG00000080854, ENSG00000146555, ENSG00000016402	609	134	20063	1.47511	1	1	0.991762
SMART	SM00060:FN3	5	0.747384	0.640679	ENSG00000177103, ENSG00000164309, ENSG00000080224, ENSG00000080854, ENSG00000146555	294	150	10057	1.14025	1	1	0.979275
INTERPRO	IPR003961:Fibronectin, type III	7	1.04634	0.675884	ENSG00000177103, ENSG00000164309, ENSG00000080224, ENSG00000080854, ENSG00000183423, ENSG00000146555, ENSG00000016402	609	207	18559	1.03054	1	1	0.974638
GOTERM_BP_DIRECT	GO:0007156~homophilic cell adhesion via plasma membrane adhesion molecules	4	0.597907	0.866158	ENSG00000177103, ENSG00000080854, ENSG00000196576, ENSG00000146555	515	158	16792	0.825464	1	1	1
Annotation Cluster 88	Enrichment Score: 0.2529365475897385
Category	Term	Count	%	PValue	Genes	List Total	Pop Hits	Pop Total	Fold Enrichment	Bonferroni	Benjamini	FDR
GOTERM_MF_DIRECT	GO:0004520~endodeoxyribonuclease activity	3	0.44843	0.139932	ENSG00000132207, ENSG00000020922, ENSG00000181625	507	22	16881	4.54034	1	1	0.994983
UP_KEYWORDS	Endonuclease	5	0.747384	0.275953	ENSG00000258818, ENSG00000132207, ENSG00000020922, ENSG00000181625, ENSG00000214274	653	84	20581	1.87605	1	1	0.961219
GOTERM_BP_DIRECT	GO:0000724~double-strand break repair via homologous recombination	4	0.597907	0.39592	ENSG00000164808, ENSG00000132207, ENSG00000020922, ENSG00000181625	515	74	16792	1.76248	1	1	1
GOTERM_MF_DIRECT	GO:0004519~endonuclease activity	3	0.44843	0.464676	ENSG00000258818, ENSG00000020922, ENSG00000214274	507	52	16881	1.92091	1	1	0.994983
UP_KEYWORDS	Nuclease	5	0.747384	0.617293	ENSG00000258818, ENSG00000132207, ENSG00000020922, ENSG00000181625, ENSG00000214274	653	134	20581	1.17603	1	1	0.961219
GOTERM_BP_DIRECT	GO:0006283~transcription-coupled nucleotide-excision repair	3	0.44843	0.666294	ENSG00000145736, ENSG00000110107, ENSG00000187555	515	74	16792	1.32186	1	1	1
GOTERM_BP_DIRECT	GO:0090305~nucleic acid phosphodiester bond hydrolysis	3	0.44843	0.673475	ENSG00000132207, ENSG00000020922, ENSG00000181625	515	75	16792	1.30423	1	1	1
UP_KEYWORDS	DNA recombination	3	0.44843	0.731551	ENSG00000164808, ENSG00000132207, ENSG00000181625	653	81	20581	1.16732	1	1	0.961219
UP_KEYWORDS	DNA repair	8	1.19581	0.824008	ENSG00000164808, ENSG00000145736, ENSG00000132207, ENSG00000110107, ENSG00000187555, ENSG00000020922, ENSG00000013573, ENSG00000181625	653	293	20581	0.860549	1	1	0.961219
UP_KEYWORDS	DNA damage	9	1.34529	0.872523	ENSG00000164808, ENSG00000145736, ENSG00000132207, ENSG00000110107, ENSG00000187555, ENSG00000112511, ENSG00000020922, ENSG00000013573, ENSG00000181625	653	352	20581	0.805848	1	1	0.961219
GOTERM_BP_DIRECT	GO:0006281~DNA repair	5	0.747384	0.932111	ENSG00000132207, ENSG00000020922, ENSG00000213923, ENSG00000013573, ENSG00000181625	515	235	16792	0.693741	1	1	1
GOTERM_BP_DIRECT	GO:0006974~cellular response to DNA damage stimulus	4	0.597907	0.955771	ENSG00000164808, ENSG00000112511, ENSG00000020922, ENSG00000013573	515	208	16792	0.627035	1	1	1
Annotation Cluster 89	Enrichment Score: 0.25157247992531084
Category	Term	Count	%	PValue	Genes	List Total	Pop Hits	Pop Total	Fold Enrichment	Bonferroni	Benjamini	FDR
BIOGRID_INTERACTION	6632:SNRPD1~small nuclear ribonucleoprotein D1 polypeptide	6	0.896861	0.138394	ENSG00000146648, ENSG00000100028, ENSG00000110107, ENSG00000110651, ENSG00000187555, ENSG00000205571	425	104	16152	2.19258	1	1	1
GOTERM_BP_DIRECT	GO:0000245~spliceosomal complex assembly	3	0.44843	0.188467	ENSG00000100028, ENSG00000110107, ENSG00000205571	515	26	16792	3.76221	1	1	1
KEGG_PATHWAY	hsa03040:Spliceosome	5	0.747384	0.609465	ENSG00000173110, ENSG00000100028, ENSG00000110107, ENSG00000051596, ENSG00000139675	218	133	6879	1.18628	1	1	0.991228
UP_KEYWORDS	Spliceosome	4	0.597907	0.770896	ENSG00000185946, ENSG00000100028, ENSG00000110107, ENSG00000139675	653	127	20581	0.992681	1	1	0.961219
GOTERM_BP_DIRECT	GO:0008380~RNA splicing	4	0.597907	0.887038	ENSG00000185946, ENSG00000100028, ENSG00000051596, ENSG00000139675	515	166	16792	0.785683	1	1	1
UP_KEYWORDS	mRNA splicing	6	0.896861	0.917901	ENSG00000185946, ENSG00000100028, ENSG00000110107, ENSG00000051596, ENSG00000139675, ENSG00000205571	653	260	20581	0.727329	1	1	0.961219
UP_KEYWORDS	mRNA processing	6	0.896861	0.98125	ENSG00000185946, ENSG00000100028, ENSG00000110107, ENSG00000051596, ENSG00000139675, ENSG00000205571	653	332	20581	0.569595	1	1	0.98125
GOTERM_BP_DIRECT	GO:0000398~mRNA splicing, via spliceosome	3	0.44843	0.992214	ENSG00000185946, ENSG00000100028, ENSG00000110107	515	222	16792	0.440619	1	1	1
Annotation Cluster 90	Enrichment Score: 0.2455400343781331
Category	Term	Count	%	PValue	Genes	List Total	Pop Hits	Pop Total	Fold Enrichment	Bonferroni	Benjamini	FDR
KEGG_PATHWAY	hsa05169:Epstein-Barr virus infection	6	0.896861	0.340774	ENSG00000185386, ENSG00000138185, ENSG00000196498, ENSG00000187555, ENSG00000204287, ENSG00000198502	218	122	6879	1.55189	1	1	0.991228
BIOGRID_INTERACTION	5315:PKM~pyruvate kinase, muscle	4	0.597907	0.548389	ENSG00000110651, ENSG00000187555, ENSG00000204287, ENSG00000198502	425	109	16152	1.39467	1	1	1
KEGG_PATHWAY	hsa05168:Herpes simplex infection	3	0.44843	0.981352	ENSG00000187555, ENSG00000204287, ENSG00000198502	218	183	6879	0.517296	1	1	0.991228
Annotation Cluster 91	Enrichment Score: 0.23952988066635067
Category	Term	Count	%	PValue	Genes	List Total	Pop Hits	Pop Total	Fold Enrichment	Bonferroni	Benjamini	FDR
GOTERM_BP_DIRECT	GO:0050731~positive regulation of peptidyl-tyrosine phosphorylation	5	0.747384	0.242624	ENSG00000189056, ENSG00000113296, ENSG00000240972, ENSG00000110651, ENSG00000017427	515	82	16792	1.98816	1	1	1
GOTERM_MF_DIRECT	GO:0005178~integrin binding	5	0.747384	0.386307	ENSG00000113296, ENSG00000146648, ENSG00000130635, ENSG00000164283, ENSG00000017427	507	105	16881	1.58552	1	1	0.994983
KEGG_PATHWAY	hsa04512:ECM-receptor interaction	3	0.44843	0.766142	ENSG00000189056, ENSG00000113296, ENSG00000130635	218	87	6879	1.08811	1	1	0.991228
KEGG_PATHWAY	hsa04510:Focal adhesion	5	0.747384	0.895438	ENSG00000189056, ENSG00000113296, ENSG00000146648, ENSG00000130635, ENSG00000017427	218	206	6879	0.765899	1	1	0.991228
KEGG_PATHWAY	hsa04151:PI3K-Akt signaling pathway	6	0.896861	0.9866	ENSG00000189056, ENSG00000113296, ENSG00000146648, ENSG00000130635, ENSG00000017427, ENSG00000108443	218	345	6879	0.548783	1	1	0.991228
Annotation Cluster 92	Enrichment Score: 0.2364894865590839
Category	Term	Count	%	PValue	Genes	List Total	Pop Hits	Pop Total	Fold Enrichment	Bonferroni	Benjamini	FDR
BIOGRID_INTERACTION	481:ATP1B1~ATPase Na+/K+ transporting subunit beta 1	3	0.44843	0.20479	ENSG00000146648, ENSG00000204287, ENSG00000198502	425	32	16152	3.56294	1	1	1
BIOGRID_INTERACTION	3320:HSP90AA1~heat shock protein 90 alpha family class A member 1	9	1.34529	0.636719	ENSG00000256618, ENSG00000240972, ENSG00000171094, ENSG00000146648, ENSG00000145649, ENSG00000164362, ENSG00000204287, ENSG00000198502, ENSG00000152402	425	329	16152	1.03964	1	1	1
BIOGRID_INTERACTION	3312:HSPA8~heat shock protein family A (Hsp70) member 8	6	0.896861	0.89347	ENSG00000160868, ENSG00000146648, ENSG00000173110, ENSG00000147364, ENSG00000204287, ENSG00000198502	425	297	16152	0.767772	1	1	1
BIOGRID_INTERACTION	3326:HSP90AB1~heat shock protein 90 alpha family class B member 1	3	0.44843	0.972091	ENSG00000146648, ENSG00000204287, ENSG00000198502	425	204	16152	0.558893	1	1	1
Annotation Cluster 93	Enrichment Score: 0.23259334639004248
Category	Term	Count	%	PValue	Genes	List Total	Pop Hits	Pop Total	Fold Enrichment	Bonferroni	Benjamini	FDR
BIOGRID_INTERACTION	8454:CUL1~cullin 1	7	1.04634	0.353649	ENSG00000168930, ENSG00000110429, ENSG00000132109, ENSG00000183580, ENSG00000138778, ENSG00000147364, ENSG00000181625	425	184	16152	1.44583	1	1	1
INTERPRO	IPR001810:F-box domain, cyclin-like	4	0.597907	0.438658	ENSG00000110429, ENSG00000183580, ENSG00000147364, ENSG00000241322	609	74	18559	1.64727	1	1	0.974638
GOTERM_CC_DIRECT	GO:0019005~SCF ubiquitin ligase complex	3	0.44843	0.471063	ENSG00000132109, ENSG00000183580, ENSG00000147364	576	50	18224	1.89833	1	1	1
BIOGRID_INTERACTION	6500:SKP1~S-phase kinase associated protein 1	5	0.747384	0.588666	ENSG00000110429, ENSG00000132109, ENSG00000183580, ENSG00000138778, ENSG00000147364	425	156	16152	1.2181	1	1	1
UP_SEQ_FEATURE	domain:F-box	3	0.44843	0.653443	ENSG00000110429, ENSG00000183580, ENSG00000147364	609	73	20063	1.35387	1	1	0.991762
GOTERM_MF_DIRECT	GO:0004842~ubiquitin-protein transferase activity	8	1.19581	0.867277	ENSG00000110429, ENSG00000132109, ENSG00000183580, ENSG00000186231, ENSG00000110107, ENSG00000147364, ENSG00000249437, ENSG00000109466	507	329	16881	0.809626	1	1	0.994983
GOTERM_BP_DIRECT	GO:0016567~protein ubiquitination	7	1.04634	0.965683	ENSG00000132109, ENSG00000183580, ENSG00000147364, ENSG00000109906, ENSG00000249437, ENSG00000091073, ENSG00000109466	515	359	16792	0.635768	1	1	1
Annotation Cluster 94	Enrichment Score: 0.2303240697110627
Category	Term	Count	%	PValue	Genes	List Total	Pop Hits	Pop Total	Fold Enrichment	Bonferroni	Benjamini	FDR
GAD_DISEASE	Infection|Inflammation|Premature Birth	5	0.747384	0.467118	ENSG00000057593, ENSG00000099984, ENSG00000173110, ENSG00000130635, ENSG00000017427	365	125	12971	1.42148	1	1	0.998615
GAD_DISEASE	Premature Birth	4	0.597907	0.52183	ENSG00000057593, ENSG00000173110, ENSG00000130635, ENSG00000126218	365	98	12971	1.45049	1	1	0.998615
GAD_DISEASE	Inflammation|Premature Birth	4	0.597907	0.701252	ENSG00000057593, ENSG00000173110, ENSG00000130635, ENSG00000017427	365	128	12971	1.11053	1	1	0.998615
GAD_DISEASE	Connective Tissue Diseases|Fetal Diseases|Inflammation|Musculoskeletal Diseases|Pregnancy Complications, Hematologic|Premature Birth|Skin Diseases	4	0.597907	0.701252	ENSG00000057593, ENSG00000173110, ENSG00000130635, ENSG00000017427	365	128	12971	1.11053	1	1	0.998615
Annotation Cluster 95	Enrichment Score: 0.20951480854520987
Category	Term	Count	%	PValue	Genes	List Total	Pop Hits	Pop Total	Fold Enrichment	Bonferroni	Benjamini	FDR
GOTERM_BP_DIRECT	GO:0032259~methylation	4	0.597907	0.387609	ENSG00000099810, ENSG00000158483, ENSG00000186523, ENSG00000145002	515	73	16792	1.78662	1	1	1
GOTERM_MF_DIRECT	GO:0008168~methyltransferase activity	4	0.597907	0.538215	ENSG00000055609, ENSG00000158483, ENSG00000186523, ENSG00000145002	507	94	16881	1.41685	1	1	0.994983
UP_KEYWORDS	S-adenosyl-L-methionine	5	0.747384	0.805419	ENSG00000055609, ENSG00000155275, ENSG00000158483, ENSG00000186523, ENSG00000145002	653	174	20581	0.905678	1	1	0.961219
UP_KEYWORDS	Methyltransferase	5	0.747384	0.86411	ENSG00000055609, ENSG00000155275, ENSG00000158483, ENSG00000186523, ENSG00000145002	653	193	20581	0.816518	1	1	0.961219
Annotation Cluster 96	Enrichment Score: 0.19778770040330224
Category	Term	Count	%	PValue	Genes	List Total	Pop Hits	Pop Total	Fold Enrichment	Bonferroni	Benjamini	FDR
BIOGRID_INTERACTION	8290:HIST3H3~histone cluster 3 H3	5	0.747384	0.273905	ENSG00000015171, ENSG00000055609, ENSG00000110651, ENSG00000205531, ENSG00000112511	425	101	16152	1.88142	1	1	1
INTERPRO	IPR011011:Zinc finger, FYVE/PHD-type	5	0.747384	0.682779	ENSG00000015171, ENSG00000055609, ENSG00000142182, ENSG00000181031, ENSG00000112511	609	141	18559	1.08066	1	1	0.974638
INTERPRO	IPR019787:Zinc finger, PHD-finger	3	0.44843	0.736085	ENSG00000015171, ENSG00000055609, ENSG00000112511	609	79	18559	1.15726	1	1	0.974638
SMART	SM00249:PHD	3	0.44843	0.73716	ENSG00000015171, ENSG00000055609, ENSG00000112511	294	89	10057	1.15306	1	1	0.979275
INTERPRO	IPR001965:Zinc finger, PHD-type	3	0.44843	0.79363	ENSG00000015171, ENSG00000055609, ENSG00000112511	609	89	18559	1.02723	1	1	0.974638
UP_KEYWORDS	Chromatin regulator	8	1.19581	0.807766	ENSG00000015171, ENSG00000055609, ENSG00000068024, ENSG00000028310, ENSG00000048052, ENSG00000112511, ENSG00000172530, ENSG00000185811	653	287	20581	0.87854	1	1	0.961219
Annotation Cluster 97	Enrichment Score: 0.19479708086673908
Category	Term	Count	%	PValue	Genes	List Total	Pop Hits	Pop Total	Fold Enrichment	Bonferroni	Benjamini	FDR
BIOGRID_INTERACTION	10383:TUBB4B~tubulin beta 4B class IVb	5	0.747384	0.404734	ENSG00000171094, ENSG00000146648, ENSG00000134419, ENSG00000110651, ENSG00000147364	425	123	16152	1.54491	1	1	1
BIOGRID_INTERACTION	6209:RPS15~ribosomal protein S15	3	0.44843	0.638271	ENSG00000146648, ENSG00000134419, ENSG00000110651	425	82	16152	1.39042	1	1	1
BIOGRID_INTERACTION	6139:RPL17~ribosomal protein L17	3	0.44843	0.721796	ENSG00000146648, ENSG00000134419, ENSG00000110651	425	96	16152	1.18765	1	1	1
BIOGRID_INTERACTION	203068:TUBB~tubulin beta class I	4	0.597907	0.891708	ENSG00000146648, ENSG00000134419, ENSG00000110651, ENSG00000147676	425	196	16152	0.775606	1	1	1
Annotation Cluster 98	Enrichment Score: 0.17878600134215136
Category	Term	Count	%	PValue	Genes	List Total	Pop Hits	Pop Total	Fold Enrichment	Bonferroni	Benjamini	FDR
UP_SEQ_FEATURE	short sequence motif:Microbody targeting signal	3	0.44843	0.376019	ENSG00000087008, ENSG00000005469, ENSG00000157326	609	43	20063	2.29843	1	1	0.991762
KEGG_PATHWAY	hsa04146:Peroxisome	3	0.44843	0.742914	ENSG00000087008, ENSG00000005469, ENSG00000157326	218	83	6879	1.14054	1	1	0.991228
UP_KEYWORDS	Peroxisome	3	0.44843	0.816889	ENSG00000087008, ENSG00000005469, ENSG00000157326	653	97	20581	0.974771	1	1	0.961219
GOTERM_CC_DIRECT	GO:0005777~peroxisome	3	0.44843	0.844393	ENSG00000087008, ENSG00000005469, ENSG00000157326	576	104	18224	0.91266	1	1	1
Annotation Cluster 99	Enrichment Score: 0.17390092768502408
Category	Term	Count	%	PValue	Genes	List Total	Pop Hits	Pop Total	Fold Enrichment	Bonferroni	Benjamini	FDR
GOTERM_BP_DIRECT	GO:0048661~positive regulation of smooth muscle cell proliferation	4	0.597907	0.278389	ENSG00000068024, ENSG00000146648, ENSG00000017427, ENSG00000108443	515	60	16792	2.17372	1	1	1
GOTERM_BP_DIRECT	GO:0048015~phosphatidylinositol-mediated signaling	4	0.597907	0.634107	ENSG00000146648, ENSG00000215182, ENSG00000017427, ENSG00000108443	515	106	16792	1.23041	1	1	1
KEGG_PATHWAY	hsa04066:HIF-1 signaling pathway	3	0.44843	0.811845	ENSG00000146648, ENSG00000017427, ENSG00000108443	218	96	6879	0.986095	1	1	0.991228
KEGG_PATHWAY	hsa05205:Proteoglycans in cancer	4	0.597907	0.955141	ENSG00000146648, ENSG00000185386, ENSG00000017427, ENSG00000108443	218	200	6879	0.631101	1	1	0.991228
KEGG_PATHWAY	hsa04151:PI3K-Akt signaling pathway	6	0.896861	0.9866	ENSG00000189056, ENSG00000113296, ENSG00000146648, ENSG00000130635, ENSG00000017427, ENSG00000108443	218	345	6879	0.548783	1	1	0.991228
Annotation Cluster 100	Enrichment Score: 0.17289494078632067
Category	Term	Count	%	PValue	Genes	List Total	Pop Hits	Pop Total	Fold Enrichment	Bonferroni	Benjamini	FDR
UP_SEQ_FEATURE	nucleotide phosphate-binding region:ATP	31	4.63378	0.536479	ENSG00000183549, ENSG00000183747, ENSG00000215126, ENSG00000138778, ENSG00000146648, ENSG00000071909, ENSG00000185974, ENSG00000013573, ENSG00000166833, ENSG00000147996, ENSG00000108443, ENSG00000163864, ENSG00000131730, ENSG00000214102, ENSG00000171094, ENSG00000071242, ENSG00000237649, ENSG00000196873, ENSG00000172785, ENSG00000066735, ENSG00000169679, ENSG00000185163, ENSG00000136682, ENSG0000…	609	994	20063	1.02743	1	1	0.991762
INTERPRO	IPR027417:P-loop containing nucleoside triphosphate hydrolase	29	4.33483	0.58928	ENSG00000069431, ENSG00000091262, ENSG00000215126, ENSG00000138778, ENSG00000213648, ENSG00000249437, ENSG00000204172, ENSG00000071909, ENSG00000013573, ENSG00000166833, ENSG00000147996, ENSG00000237649, ENSG00000196873, ENSG00000172785, ENSG00000261052, ENSG00000152932, ENSG00000066735, ENSG00000144118, ENSG00000185163, ENSG00000136682, ENSG00000222014, ENSG00000088205, ENSG00000079974, ENSG0000…	609	879	18559	1.00542	1	1	0.974638
GOTERM_MF_DIRECT	GO:0005524~ATP binding	43	6.4275	0.695377	ENSG00000069431, ENSG00000183549, ENSG00000183747, ENSG00000091262, ENSG00000215126, ENSG00000133627, ENSG00000138778, ENSG00000213923, ENSG00000249437, ENSG00000120137, ENSG00000146648, ENSG00000071909, ENSG00000121361, ENSG00000185974, ENSG00000013573, ENSG00000166833, ENSG00000147996, ENSG00000108443, ENSG00000163864, ENSG00000131730, ENSG00000214102, ENSG00000171094, ENSG00000173110, ENSG0000…	507	1495	16881	0.957674	1	1	0.994983
UP_KEYWORDS	ATP-binding	42	6.27803	0.70907	ENSG00000069431, ENSG00000183549, ENSG00000183747, ENSG00000091262, ENSG00000215126, ENSG00000133627, ENSG00000138778, ENSG00000213923, ENSG00000249437, ENSG00000120137, ENSG00000146648, ENSG00000071909, ENSG00000185974, ENSG00000013573, ENSG00000166833, ENSG00000147996, ENSG00000108443, ENSG00000163864, ENSG00000131730, ENSG00000214102, ENSG00000171094, ENSG00000173110, ENSG00000071242, ENSG0000…	653	1391	20581	0.951646	1	1	0.961219
UP_KEYWORDS	Nucleotide-binding	50	7.47384	0.876479	ENSG00000215126, ENSG00000091262, ENSG00000133627, ENSG00000013573, ENSG00000166833, ENSG00000147996, ENSG00000131730, ENSG00000214102, ENSG00000237649, ENSG00000196873, ENSG00000152932, ENSG00000171435, ENSG00000169679, ENSG00000144118, ENSG00000222036, ENSG00000088205, ENSG00000079974, ENSG00000185386, ENSG00000071539, ENSG00000107242, ENSG00000165115, ENSG00000164588, ENSG00000143862, ENSG0000…	653	1788	20581	0.881365	1	1	0.961219
Annotation Cluster 101	Enrichment Score: 0.17094901794911638
Category	Term	Count	%	PValue	Genes	List Total	Pop Hits	Pop Total	Fold Enrichment	Bonferroni	Benjamini	FDR
GAD_DISEASE	Premature Birth	4	0.597907	0.52183	ENSG00000057593, ENSG00000173110, ENSG00000130635, ENSG00000126218	365	98	12971	1.45049	1	1	0.998615
GOTERM_CC_DIRECT	GO:0005788~endoplasmic reticulum lumen	6	0.896861	0.728377	ENSG00000169436, ENSG00000057593, ENSG00000130635, ENSG00000126218, ENSG00000178031, ENSG00000144455	576	192	18224	0.988715	1	1	1
UP_KEYWORDS	Hydroxylation	3	0.44843	0.807733	ENSG00000057593, ENSG00000130635, ENSG00000126218	653	95	20581	0.995293	1	1	0.961219
Annotation Cluster 102	Enrichment Score: 0.16701063366871788
Category	Term	Count	%	PValue	Genes	List Total	Pop Hits	Pop Total	Fold Enrichment	Bonferroni	Benjamini	FDR
BIOGRID_INTERACTION	10383:TUBB4B~tubulin beta 4B class IVb	5	0.747384	0.404734	ENSG00000171094, ENSG00000146648, ENSG00000134419, ENSG00000110651, ENSG00000147364	425	123	16152	1.54491	1	1	1
BIOGRID_INTERACTION	6136:RPL12~ribosomal protein L12	3	0.44843	0.823528	ENSG00000134419, ENSG00000110651, ENSG00000147364	425	119	16152	0.958102	1	1	1
BIOGRID_INTERACTION	6202:RPS8~ribosomal protein S8	3	0.44843	0.9465	ENSG00000134419, ENSG00000110651, ENSG00000147364	425	175	16152	0.651509	1	1	1
Annotation Cluster 103	Enrichment Score: 0.16228759396986603
Category	Term	Count	%	PValue	Genes	List Total	Pop Hits	Pop Total	Fold Enrichment	Bonferroni	Benjamini	FDR
UP_SEQ_FEATURE	active site:Proton acceptor	25	3.73692	0.229864	ENSG00000112309, ENSG00000005469, ENSG00000213648, ENSG00000258818, ENSG00000146648, ENSG00000187630, ENSG00000071909, ENSG00000130508, ENSG00000185974, ENSG00000214274, ENSG00000108443, ENSG00000214102, ENSG00000171094, ENSG00000115705, ENSG00000071242, ENSG00000159423, ENSG00000261052, ENSG00000157326, ENSG00000170786, ENSG00000169679, ENSG00000080224, ENSG00000185386, ENSG00000203857, ENSG0000…	609	672	20063	1.2256	1	1	0.991762
GOTERM_MF_DIRECT	GO:0004672~protein kinase activity	13	1.9432	0.392213	ENSG00000214102, ENSG00000071242, ENSG00000213923, ENSG00000152137, ENSG00000171435, ENSG00000169679, ENSG00000145736, ENSG00000146648, ENSG00000080224, ENSG00000185386, ENSG00000071909, ENSG00000185974, ENSG00000108443	507	359	16881	1.2057	1	1	0.994983
SMART	SM00133:S_TK_X	3	0.44843	0.430233	ENSG00000071242, ENSG00000185974, ENSG00000108443	294	50	10057	2.05245	1	1	0.979275
GOTERM_MF_DIRECT	GO:0016301~kinase activity	9	1.34529	0.435145	ENSG00000169679, ENSG00000131730, ENSG00000261740, ENSG00000171094, ENSG00000165113, ENSG00000071242, ENSG00000129757, ENSG00000185974, ENSG00000108443	507	241	16881	1.24341	1	1	0.994983
UP_SEQ_FEATURE	domain:AGC-kinase C-terminal	3	0.44843	0.509469	ENSG00000071242, ENSG00000185974, ENSG00000108443	609	56	20063	1.76487	1	1	0.991762
INTERPRO	IPR000961:AGC-kinase, C-terminal	3	0.44843	0.551808	ENSG00000071242, ENSG00000185974, ENSG00000108443	609	56	18559	1.63257	1	1	0.974638
BIOCARTA	h_mapkPathway:MAPKinase Signaling Pathway	3	0.44843	0.628369	ENSG00000071242, ENSG00000185386, ENSG00000108443	40	87	1625	1.40086	1	1	1
INTERPRO	IPR017441:Protein kinase, ATP binding site	11	1.64425	0.804379	ENSG00000169679, ENSG00000214102, ENSG00000171094, ENSG00000146648, ENSG00000080224, ENSG00000071242, ENSG00000185386, ENSG00000071909, ENSG00000185974, ENSG00000213923, ENSG00000108443	609	381	18559	0.879843	1	1	0.974638
SMART	SM00220:S_TKc	9	1.34529	0.827149	ENSG00000169679, ENSG00000214102, ENSG00000071242, ENSG00000185386, ENSG00000071909, ENSG00000185974, ENSG00000213923, ENSG00000108443, ENSG00000171435	294	359	10057	0.857569	1	1	0.979275
INTERPRO	IPR008271:Serine/threonine-protein kinase, active site	8	1.19581	0.889248	ENSG00000169679, ENSG00000214102, ENSG00000071242, ENSG00000071909, ENSG00000185974, ENSG00000213923, ENSG00000108443, ENSG00000171435	609	312	18559	0.781399	1	1	0.974638
UP_SEQ_FEATURE	binding site:ATP	13	1.9432	0.918362	ENSG00000183747, ENSG00000131730, ENSG00000183549, ENSG00000171094, ENSG00000214102, ENSG00000071242, ENSG00000169679, ENSG00000146648, ENSG00000080224, ENSG00000185386, ENSG00000071909, ENSG00000185974, ENSG00000108443	609	558	20063	0.767517	1	1	0.991762
INTERPRO	IPR000719:Protein kinase, catalytic domain	12	1.79372	0.927097	ENSG00000169679, ENSG00000214102, ENSG00000171094, ENSG00000146648, ENSG00000080224, ENSG00000071242, ENSG00000185386, ENSG00000071909, ENSG00000185974, ENSG00000213923, ENSG00000108443, ENSG00000171435	609	487	18559	0.750913	1	1	0.974638
UP_KEYWORDS	Kinase	18	2.69058	0.932839	ENSG00000131730, ENSG00000261740, ENSG00000171094, ENSG00000214102, ENSG00000071242, ENSG00000213923, ENSG00000171435, ENSG00000169679, ENSG00000146648, ENSG00000165113, ENSG00000120137, ENSG00000080224, ENSG00000185386, ENSG00000071909, ENSG00000129757, ENSG00000107242, ENSG00000185974, ENSG00000108443	653	735	20581	0.77186	1	1	0.961219
UP_SEQ_FEATURE	domain:Protein kinase	10	1.49477	0.955529	ENSG00000169679, ENSG00000214102, ENSG00000171094, ENSG00000146648, ENSG00000080224, ENSG00000185386, ENSG00000071909, ENSG00000185974, ENSG00000108443, ENSG00000171435	609	478	20063	0.689209	1	1	0.991762
INTERPRO	IPR011009:Protein kinase-like domain	12	1.79372	0.963609	ENSG00000169679, ENSG00000214102, ENSG00000171094, ENSG00000146648, ENSG00000080224, ENSG00000071242, ENSG00000185386, ENSG00000071909, ENSG00000185974, ENSG00000213923, ENSG00000108443, ENSG00000171435	609	531	18559	0.68869	1	1	0.974638
UP_KEYWORDS	Serine/threonine-protein kinase	8	1.19581	0.967697	ENSG00000169679, ENSG00000071242, ENSG00000185386, ENSG00000071909, ENSG00000185974, ENSG00000213923, ENSG00000108443, ENSG00000171435	653	393	20581	0.64158	1	1	0.967697
GOTERM_BP_DIRECT	GO:0006468~protein phosphorylation	9	1.34529	0.971135	ENSG00000169679, ENSG00000145736, ENSG00000071909, ENSG00000129152, ENSG00000185974, ENSG00000213923, ENSG00000008513, ENSG00000108443, ENSG00000171435	515	456	16792	0.643536	1	1	1
GOTERM_MF_DIRECT	GO:0004674~protein serine/threonine kinase activity	6	0.896861	0.988997	ENSG00000169679, ENSG00000071242, ENSG00000185386, ENSG00000071909, ENSG00000213923, ENSG00000171435	507	376	16881	0.531317	1	1	0.994983
Annotation Cluster 104	Enrichment Score: 0.15625054080607484
Category	Term	Count	%	PValue	Genes	List Total	Pop Hits	Pop Total	Fold Enrichment	Bonferroni	Benjamini	FDR
GOTERM_MF_DIRECT	GO:0004386~helicase activity	4	0.597907	0.47085	ENSG00000185163, ENSG00000088205, ENSG00000013573, ENSG00000166833	507	85	16881	1.56686	1	1	0.994983
UP_KEYWORDS	Helicase	4	0.597907	0.835233	ENSG00000185163, ENSG00000088205, ENSG00000013573, ENSG00000166833	653	143	20581	0.881611	1	1	0.961219
UP_SEQ_FEATURE	domain:Helicase ATP-binding	3	0.44843	0.864089	ENSG00000185163, ENSG00000088205, ENSG00000013573	609	114	20063	0.866952	1	1	0.991762
Annotation Cluster 105	Enrichment Score: 0.14681617807898284
Category	Term	Count	%	PValue	Genes	List Total	Pop Hits	Pop Total	Fold Enrichment	Bonferroni	Benjamini	FDR
BIOGRID_INTERACTION	9343:EFTUD2~elongation factor Tu GTP binding domain containing 2	4	0.597907	0.646593	ENSG00000015171, ENSG00000184281, ENSG00000100028, ENSG00000110107	425	126	16152	1.2065	1	1	1
BIOGRID_INTERACTION	23020:SNRNP200~small nuclear ribonucleoprotein U5 subunit 200	4	0.597907	0.687249	ENSG00000015171, ENSG00000184281, ENSG00000100028, ENSG00000110107	425	134	16152	1.13447	1	1	1
BIOGRID_INTERACTION	10594:PRPF8~pre-mRNA processing factor 8	3	0.44843	0.816219	ENSG00000015171, ENSG00000184281, ENSG00000110107	425	117	16152	0.97448	1	1	1
Annotation Cluster 106	Enrichment Score: 0.1324831111520383
Category	Term	Count	%	PValue	Genes	List Total	Pop Hits	Pop Total	Fold Enrichment	Bonferroni	Benjamini	FDR
GOTERM_MF_DIRECT	GO:0008270~zinc ion binding	37	5.53064	0.469648	ENSG00000055609, ENSG00000015171, ENSG00000068024, ENSG00000188818, ENSG00000214414, ENSG00000172575, ENSG00000165061, ENSG00000206077, ENSG00000078043, ENSG00000189050, ENSG00000145536, ENSG00000168930, ENSG00000189253, ENSG00000145736, ENSG00000077092, ENSG00000140263, ENSG00000164197, ENSG00000223417, ENSG00000178031, ENSG00000214891, ENSG00000131732, ENSG00000132109, ENSG00000112511, ENSG0000…	507	1169	16881	1.05385	1	1	0.994983
UP_KEYWORDS	Metal-binding	108	16.1435	0.820647	ENSG00000055609, ENSG00000133424, ENSG00000153395, ENSG00000249459, ENSG00000183090, ENSG00000078043, ENSG00000168930, ENSG00000145536, ENSG00000205403, ENSG00000187733, ENSG00000237763, ENSG00000197360, ENSG00000214102, ENSG00000132744, ENSG00000115705, ENSG00000132109, ENSG00000151005, ENSG00000171435, ENSG00000196946, ENSG00000169756, ENSG00000243480, ENSG00000187048, ENSG00000140470, ENSG0000…	653	3640	20581	0.935138	1	1	0.961219
UP_KEYWORDS	Zinc-finger	51	7.62332	0.83633	ENSG00000055609, ENSG00000142182, ENSG00000249459, ENSG00000165061, ENSG00000078043, ENSG00000168930, ENSG00000145736, ENSG00000225614, ENSG00000167766, ENSG00000197360, ENSG00000215356, ENSG00000131732, ENSG00000132109, ENSG00000181031, ENSG00000109906, ENSG00000112511, ENSG00000227124, ENSG00000171435, ENSG00000196946, ENSG00000169918, ENSG00000166326, ENSG00000143067, ENSG00000181625, ENSG0000…	653	1781	20581	0.902526	1	1	0.961219
UP_KEYWORDS	Zinc	65	9.71599	0.915717	ENSG00000055609, ENSG00000142182, ENSG00000249459, ENSG00000165061, ENSG00000078043, ENSG00000168930, ENSG00000145536, ENSG00000145736, ENSG00000225614, ENSG00000167766, ENSG00000197360, ENSG00000215356, ENSG00000131732, ENSG00000132744, ENSG00000132109, ENSG00000181031, ENSG00000109906, ENSG00000112511, ENSG00000137673, ENSG00000227124, ENSG00000171435, ENSG00000196946, ENSG00000169756, ENSG0000…	653	2348	20581	0.872506	1	1	0.961219
Annotation Cluster 107	Enrichment Score: 0.11671029186366473
Category	Term	Count	%	PValue	Genes	List Total	Pop Hits	Pop Total	Fold Enrichment	Bonferroni	Benjamini	FDR
KEGG_PATHWAY	hsa05145:Toxoplasmosis	4	0.597907	0.680177	ENSG00000173110, ENSG00000185386, ENSG00000204287, ENSG00000198502	218	110	6879	1.14746	1	1	0.991228
KEGG_PATHWAY	hsa04612:Antigen processing and presentation	3	0.44843	0.697551	ENSG00000173110, ENSG00000204287, ENSG00000198502	218	76	6879	1.24559	1	1	0.991228
KEGG_PATHWAY	hsa05164:Influenza A	5	0.747384	0.805158	ENSG00000137747, ENSG00000173110, ENSG00000185386, ENSG00000204287, ENSG00000198502	218	174	6879	0.906754	1	1	0.991228
BIOGRID_INTERACTION	3312:HSPA8~heat shock protein family A (Hsp70) member 8	6	0.896861	0.89347	ENSG00000160868, ENSG00000146648, ENSG00000173110, ENSG00000147364, ENSG00000204287, ENSG00000198502	425	297	16152	0.767772	1	1	1
Annotation Cluster 108	Enrichment Score: 0.1072952810888771
Category	Term	Count	%	PValue	Genes	List Total	Pop Hits	Pop Total	Fold Enrichment	Bonferroni	Benjamini	FDR
GOTERM_BP_DIRECT	GO:0007265~Ras protein signal transduction	4	0.597907	0.362527	ENSG00000144118, ENSG00000185386, ENSG00000172575, ENSG00000017427	515	70	16792	1.86319	1	1	1
GOTERM_BP_DIRECT	GO:0001934~positive regulation of protein phosphorylation	3	0.44843	0.904211	ENSG00000144118, ENSG00000146648, ENSG00000172575	515	127	16792	0.770216	1	1	1
KEGG_PATHWAY	hsa04014:Ras signaling pathway	5	0.747384	0.93111	ENSG00000144118, ENSG00000146648, ENSG00000172575, ENSG00000017427, ENSG00000171435	218	226	6879	0.69812	1	1	0.991228
KEGG_PATHWAY	hsa04015:Rap1 signaling pathway	4	0.597907	0.964851	ENSG00000144118, ENSG00000146648, ENSG00000185386, ENSG00000017427	218	210	6879	0.601048	1	1	0.991228
KEGG_PATHWAY	hsa05200:Pathways in cancer	7	1.04634	0.987307	ENSG00000144118, ENSG00000146648, ENSG00000077092, ENSG00000172575, ENSG00000109906, ENSG00000173801, ENSG00000017427	218	393	6879	0.562049	1	1	0.991228
Annotation Cluster 109	Enrichment Score: 0.10644243474701792
Category	Term	Count	%	PValue	Genes	List Total	Pop Hits	Pop Total	Fold Enrichment	Bonferroni	Benjamini	FDR
GAD_DISEASE	Hodgkin Disease|Leukemia, Lymphocytic, Chronic, B-Cell|Lymphoproliferative Disorders|Waldenstrom Macroglobulinemia	4	0.597907	0.72558	ENSG00000143226, ENSG00000110448, ENSG00000110651, ENSG00000020922	365	133	12971	1.06878	1	1	0.998615
GAD_DISEASE	multiple myeloma	4	0.597907	0.765435	ENSG00000143226, ENSG00000110448, ENSG00000110651, ENSG00000017427	365	142	12971	1.00104	1	1	0.998615
GAD_DISEASE	benzene haematotoxicity	6	0.896861	0.863136	ENSG00000143226, ENSG00000173110, ENSG00000110448, ENSG00000110651, ENSG00000020922, ENSG00000070985	365	262	12971	0.813824	1	1	0.998615
Annotation Cluster 110	Enrichment Score: 0.10310728341524521
Category	Term	Count	%	PValue	Genes	List Total	Pop Hits	Pop Total	Fold Enrichment	Bonferroni	Benjamini	FDR
INTERPRO	IPR008160:Collagen triple helix repeat	3	0.44843	0.754651	ENSG00000169436, ENSG00000130635, ENSG00000273294	609	82	18559	1.11492	1	1	0.974638
GOTERM_CC_DIRECT	GO:0005581~collagen trimer	3	0.44843	0.791444	ENSG00000169436, ENSG00000130635, ENSG00000273294	576	92	18224	1.0317	1	1	1
UP_KEYWORDS	Collagen	3	0.44843	0.821319	ENSG00000169436, ENSG00000130635, ENSG00000273294	653	98	20581	0.964825	1	1	0.961219
Annotation Cluster 111	Enrichment Score: 0.09961392310516459
Category	Term	Count	%	PValue	Genes	List Total	Pop Hits	Pop Total	Fold Enrichment	Bonferroni	Benjamini	FDR
GOTERM_BP_DIRECT	GO:0018108~peptidyl-tyrosine phosphorylation	5	0.747384	0.693036	ENSG00000189056, ENSG00000214102, ENSG00000171094, ENSG00000146648, ENSG00000080224	515	153	16792	1.06555	1	1	1
UP_KEYWORDS	Tyrosine-protein kinase	4	0.597907	0.693233	ENSG00000214102, ENSG00000171094, ENSG00000146648, ENSG00000080224	653	112	20581	1.12563	1	1	0.961219
SMART	SM00219:TyrKc	3	0.44843	0.713647	ENSG00000171094, ENSG00000146648, ENSG00000080224	294	85	10057	1.20732	1	1	0.979275
INTERPRO	IPR020635:Tyrosine-protein kinase, catalytic domain	3	0.44843	0.772079	ENSG00000171094, ENSG00000146648, ENSG00000080224	609	85	18559	1.07557	1	1	0.974638
INTERPRO	IPR008266:Tyrosine-protein kinase, active site	3	0.44843	0.822582	ENSG00000171094, ENSG00000146648, ENSG00000080224	609	95	18559	0.962354	1	1	0.974638
INTERPRO	IPR001245:Serine-threonine/tyrosine-protein kinase catalytic domain	4	0.597907	0.841538	ENSG00000171094, ENSG00000146648, ENSG00000080224, ENSG00000171435	609	140	18559	0.870701	1	1	0.974638
GOTERM_MF_DIRECT	GO:0004713~protein tyrosine kinase activity	3	0.44843	0.911616	ENSG00000171094, ENSG00000146648, ENSG00000080224	507	133	16881	0.751034	1	1	0.994983
UP_SEQ_FEATURE	domain:Protein kinase	10	1.49477	0.955529	ENSG00000169679, ENSG00000214102, ENSG00000171094, ENSG00000146648, ENSG00000080224, ENSG00000185386, ENSG00000071909, ENSG00000185974, ENSG00000108443, ENSG00000171435	609	478	20063	0.689209	1	1	0.991762
Annotation Cluster 112	Enrichment Score: 0.08943426492517377
Category	Term	Count	%	PValue	Genes	List Total	Pop Hits	Pop Total	Fold Enrichment	Bonferroni	Benjamini	FDR
INTERPRO	IPR005225:Small GTP-binding protein domain	6	0.896861	0.642832	ENSG00000144118, ENSG00000222014, ENSG00000079974, ENSG00000152932, ENSG00000144134, ENSG00000143862	609	167	18559	1.09489	1	1	0.974638
INTERPRO	IPR001806:Small GTPase superfamily	5	0.747384	0.671932	ENSG00000144118, ENSG00000222014, ENSG00000079974, ENSG00000152932, ENSG00000144134	609	139	18559	1.09621	1	1	0.974638
GOTERM_MF_DIRECT	GO:0003924~GTPase activity	7	1.04634	0.706763	ENSG00000144118, ENSG00000222014, ENSG00000079974, ENSG00000152932, ENSG00000144134, ENSG00000143862, ENSG00000165733	507	234	16881	0.99603	1	1	0.994983
UP_SEQ_FEATURE	short sequence motif:Effector region	3	0.44843	0.815004	ENSG00000144118, ENSG00000222014, ENSG00000152932	609	101	20063	0.97854	1	1	0.991762
UP_SEQ_FEATURE	lipid moiety-binding region:S-geranylgeranyl cysteine	3	0.44843	0.84313	ENSG00000144118, ENSG00000222014, ENSG00000152932	609	108	20063	0.915116	1	1	0.991762
GOTERM_MF_DIRECT	GO:0005525~GTP binding	9	1.34529	0.89315	ENSG00000183549, ENSG00000144118, ENSG00000222014, ENSG00000079974, ENSG00000152932, ENSG00000144134, ENSG00000152402, ENSG00000143862, ENSG00000165733	507	384	16881	0.780372	1	1	0.994983
UP_KEYWORDS	GTP-binding	8	1.19581	0.920837	ENSG00000183549, ENSG00000144118, ENSG00000222014, ENSG00000079974, ENSG00000152932, ENSG00000144134, ENSG00000152402, ENSG00000143862	653	343	20581	0.735105	1	1	0.961219
GOTERM_BP_DIRECT	GO:0007264~small GTPase mediated signal transduction	5	0.747384	0.945896	ENSG00000222014, ENSG00000079974, ENSG00000152932, ENSG00000144134, ENSG00000143862	515	246	16792	0.66272	1	1	1
UP_SEQ_FEATURE	nucleotide phosphate-binding region:GTP	6	0.896861	0.960263	ENSG00000144118, ENSG00000222014, ENSG00000079974, ENSG00000152932, ENSG00000144134, ENSG00000143862	609	310	20063	0.637629	1	1	0.991762
Annotation Cluster 113	Enrichment Score: 0.0818959273702823
Category	Term	Count	%	PValue	Genes	List Total	Pop Hits	Pop Total	Fold Enrichment	Bonferroni	Benjamini	FDR
GOTERM_CC_DIRECT	GO:0030496~midbody	5	0.747384	0.584135	ENSG00000144118, ENSG00000138778, ENSG00000013573, ENSG00000100154, ENSG00000143862	576	129	18224	1.22631	1	1	1
UP_KEYWORDS	Mitosis	7	1.04634	0.840753	ENSG00000169679, ENSG00000183580, ENSG00000164162, ENSG00000237649, ENSG00000138778, ENSG00000100154, ENSG00000143862	653	262	20581	0.842074	1	1	0.961219
UP_KEYWORDS	Cell cycle	17	2.54111	0.87971	ENSG00000015171, ENSG00000132109, ENSG00000134508, ENSG00000237649, ENSG00000138778, ENSG00000172530, ENSG00000169679, ENSG00000058453, ENSG00000144118, ENSG00000183580, ENSG00000164162, ENSG00000129757, ENSG00000148773, ENSG00000100154, ENSG00000185811, ENSG00000143862, ENSG00000108443	653	650	20581	0.824307	1	1	0.961219
GOTERM_BP_DIRECT	GO:0007067~mitotic nuclear division	6	0.896861	0.880158	ENSG00000169679, ENSG00000214102, ENSG00000183580, ENSG00000164162, ENSG00000100154, ENSG00000143862	515	248	16792	0.788851	1	1	1
GOTERM_BP_DIRECT	GO:0051301~cell division	8	1.19581	0.914469	ENSG00000169679, ENSG00000134508, ENSG00000183580, ENSG00000164162, ENSG00000237649, ENSG00000138778, ENSG00000100154, ENSG00000143862	515	350	16792	0.745276	1	1	1
UP_KEYWORDS	Cell division	9	1.34529	0.927627	ENSG00000169679, ENSG00000144118, ENSG00000134508, ENSG00000183580, ENSG00000164162, ENSG00000237649, ENSG00000138778, ENSG00000100154, ENSG00000143862	653	388	20581	0.731079	1	1	0.961219
Annotation Cluster 114	Enrichment Score: 0.07389545013469818
Category	Term	Count	%	PValue	Genes	List Total	Pop Hits	Pop Total	Fold Enrichment	Bonferroni	Benjamini	FDR
GOTERM_CC_DIRECT	GO:0031902~late endosome membrane	4	0.597907	0.621996	ENSG00000112367, ENSG00000204287, ENSG00000198502, ENSG00000143862	576	101	18224	1.25303	1	1	1
UP_KEYWORDS	Lysosome	6	0.896861	0.922495	ENSG00000170088, ENSG00000110057, ENSG00000204287, ENSG00000198502, ENSG00000136943, ENSG00000143862	653	263	20581	0.719033	1	1	0.961219
GOTERM_CC_DIRECT	GO:0005765~lysosomal membrane	6	0.896861	0.936226	ENSG00000047249, ENSG00000170088, ENSG00000204287, ENSG00000198502, ENSG00000104044, ENSG00000143862	576	274	18224	0.692822	1	1	1
UP_KEYWORDS	Endosome	11	1.64425	0.942509	ENSG00000168675, ENSG00000146648, ENSG00000170088, ENSG00000112367, ENSG00000237649, ENSG00000110057, ENSG00000172661, ENSG00000204287, ENSG00000198502, ENSG00000205593, ENSG00000143862	653	481	20581	0.720777	1	1	0.961219
Annotation Cluster 115	Enrichment Score: 0.06838761429060362
Category	Term	Count	%	PValue	Genes	List Total	Pop Hits	Pop Total	Fold Enrichment	Bonferroni	Benjamini	FDR
BIOGRID_INTERACTION	6135:RPL11~ribosomal protein L11	3	0.44843	0.830575	ENSG00000088205, ENSG00000134419, ENSG00000110651	425	121	16152	0.942265	1	1	1
BIOGRID_INTERACTION	6191:RPS4X~ribosomal protein S4, X-linked	4	0.597907	0.862824	ENSG00000088205, ENSG00000134419, ENSG00000110651, ENSG00000109534	425	183	16152	0.830704	1	1	1
BIOGRID_INTERACTION	6194:RPS6~ribosomal protein S6	4	0.597907	0.870034	ENSG00000088205, ENSG00000134419, ENSG00000110651, ENSG00000108443	425	186	16152	0.817306	1	1	1
Annotation Cluster 116	Enrichment Score: 0.05383080205449322
Category	Term	Count	%	PValue	Genes	List Total	Pop Hits	Pop Total	Fold Enrichment	Bonferroni	Benjamini	FDR
UP_KEYWORDS	Ribonucleoprotein	9	1.34529	0.724333	ENSG00000132109, ENSG00000158042, ENSG00000071242, ENSG00000100028, ENSG00000134419, ENSG00000164362, ENSG00000179172, ENSG00000139675, ENSG00000109534	653	296	20581	0.958306	1	1	0.961219
GOTERM_CC_DIRECT	GO:0005840~ribosome	3	0.44843	0.969227	ENSG00000158042, ENSG00000071242, ENSG00000134419	576	166	18224	0.571787	1	1	1
UP_KEYWORDS	Ribosomal protein	3	0.44843	0.982073	ENSG00000158042, ENSG00000071242, ENSG00000134419	653	185	20581	0.511096	1	1	0.982073
Annotation Cluster 117	Enrichment Score: 0.05087414164341791
Category	Term	Count	%	PValue	Genes	List Total	Pop Hits	Pop Total	Fold Enrichment	Bonferroni	Benjamini	FDR
UP_SEQ_FEATURE	calcium-binding region:1	4	0.597907	0.749038	ENSG00000153395, ENSG00000182132, ENSG00000172575, ENSG00000140279	609	128	20063	1.02951	1	1	0.991762
SMART	SM00054:EFh	4	0.597907	0.795505	ENSG00000153395, ENSG00000182132, ENSG00000172575, ENSG00000140279	294	144	10057	0.950208	1	1	0.979275
UP_SEQ_FEATURE	calcium-binding region:2	3	0.44843	0.876603	ENSG00000182132, ENSG00000172575, ENSG00000140279	609	118	20063	0.837564	1	1	0.991762
INTERPRO	IPR011992:EF-hand-like domain	7	1.04634	0.898208	ENSG00000145506, ENSG00000153395, ENSG00000182132, ENSG00000172575, ENSG00000171368, ENSG00000140279, ENSG00000152377	609	279	18559	0.764594	1	1	0.974638
UP_SEQ_FEATURE	domain:EF-hand 2	4	0.597907	0.922086	ENSG00000153395, ENSG00000182132, ENSG00000172575, ENSG00000140279	609	185	20063	0.712306	1	1	0.991762
INTERPRO	IPR002048:EF-hand domain	5	0.747384	0.943613	ENSG00000145506, ENSG00000153395, ENSG00000182132, ENSG00000172575, ENSG00000140279	609	228	18559	0.668302	1	1	0.974638
UP_SEQ_FEATURE	domain:EF-hand 1	3	0.44843	0.977571	ENSG00000153395, ENSG00000172575, ENSG00000140279	609	185	20063	0.53423	1	1	0.991762
INTERPRO	IPR018247:EF-Hand 1, calcium-binding site	3	0.44843	0.981674	ENSG00000182132, ENSG00000172575, ENSG00000140279	609	178	18559	0.513616	1	1	0.981674
Annotation Cluster 118	Enrichment Score: 0.032278341385093806
Category	Term	Count	%	PValue	Genes	List Total	Pop Hits	Pop Total	Fold Enrichment	Bonferroni	Benjamini	FDR
SMART	SM00225:BTB	4	0.597907	0.891374	ENSG00000186231, ENSG00000109906, ENSG00000129159, ENSG00000109466	294	176	10057	0.777443	1	1	0.979275
UP_SEQ_FEATURE	domain:BTB	3	0.44843	0.935212	ENSG00000186231, ENSG00000109906, ENSG00000109466	609	144	20063	0.686337	1	1	0.991762
INTERPRO	IPR000210:BTB/POZ-like	4	0.597907	0.937203	ENSG00000186231, ENSG00000109906, ENSG00000129159, ENSG00000109466	609	180	18559	0.677212	1	1	0.974638
INTERPRO	IPR011333:BTB/POZ fold	4	0.597907	0.950787	ENSG00000186231, ENSG00000109906, ENSG00000129159, ENSG00000109466	609	190	18559	0.641569	1	1	0.974638
Annotation Cluster 119	Enrichment Score: 0.030544884031044342
Category	Term	Count	%	PValue	Genes	List Total	Pop Hits	Pop Total	Fold Enrichment	Bonferroni	Benjamini	FDR
GAD_DISEASE	respiratory syncytial virus bronchiolitis	4	0.597907	0.928903	ENSG00000156234, ENSG00000145649, ENSG00000215182, ENSG00000151882	365	204	12971	0.696804	1	1	0.998615
GAD_DISEASE	Asthma|Bronchiolitis, Viral|Respiratory Syncytial Virus Infections	4	0.597907	0.928903	ENSG00000156234, ENSG00000145649, ENSG00000215182, ENSG00000151882	365	204	12971	0.696804	1	1	0.998615
GAD_DISEASE	Bronchiolitis, Viral|Respiratory Syncytial Virus Infections	4	0.597907	0.93848	ENSG00000156234, ENSG00000145649, ENSG00000215182, ENSG00000151882	365	211	12971	0.673687	1	1	0.998615
Annotation Cluster 120	Enrichment Score: 0.029260134978699136
Category	Term	Count	%	PValue	Genes	List Total	Pop Hits	Pop Total	Fold Enrichment	Bonferroni	Benjamini	FDR
SMART	SM00360:RRM	5	0.747384	0.870379	ENSG00000185946, ENSG00000179172, ENSG00000184863, ENSG00000139675, ENSG00000144642	294	212	10057	0.80678	1	1	0.979275
UP_SEQ_FEATURE	domain:RRM 1	3	0.44843	0.895976	ENSG00000185946, ENSG00000139675, ENSG00000144642	609	125	20063	0.79066	1	1	0.991762
UP_SEQ_FEATURE	domain:RRM 2	3	0.44843	0.895976	ENSG00000185946, ENSG00000139675, ENSG00000144642	609	125	20063	0.79066	1	1	0.991762
INTERPRO	IPR000504:RNA recognition motif domain	5	0.747384	0.941057	ENSG00000185946, ENSG00000179172, ENSG00000184863, ENSG00000139675, ENSG00000144642	609	226	18559	0.674216	1	1	0.974638
INTERPRO	IPR012677:Nucleotide-binding, alpha-beta plait	5	0.747384	0.975306	ENSG00000185946, ENSG00000179172, ENSG00000184863, ENSG00000139675, ENSG00000144642	609	264	18559	0.577169	1	1	0.975306
UP_KEYWORDS	RNA-binding	14	2.09268	0.979401	ENSG00000185946, ENSG00000132109, ENSG00000139675, ENSG00000153048, ENSG00000205571, ENSG00000185163, ENSG00000088205, ENSG00000100028, ENSG00000051596, ENSG00000179172, ENSG00000184863, ENSG00000013573, ENSG00000109534, ENSG00000144642	653	665	20581	0.663529	1	1	0.979401
GOTERM_MF_DIRECT	GO:0000166~nucleotide binding	5	0.747384	0.993484	ENSG00000185946, ENSG00000179172, ENSG00000184863, ENSG00000139675, ENSG00000144642	507	348	16881	0.478389	1	1	0.994983
Annotation Cluster 121	Enrichment Score: 0.023351525087698423
Category	Term	Count	%	PValue	Genes	List Total	Pop Hits	Pop Total	Fold Enrichment	Bonferroni	Benjamini	FDR
UP_SEQ_FEATURE	zinc finger region:C2H2-type 1; degenerate	4	0.597907	0.724501	ENSG00000175322, ENSG00000227124, ENSG00000167766, ENSG00000213096	609	123	20063	1.07136	1	1	0.991762
GOTERM_MF_DIRECT	GO:0003676~nucleic acid binding	26	3.8864	0.833175	ENSG00000185946, ENSG00000175322, ENSG00000197037, ENSG00000165061, ENSG00000258818, ENSG00000145736, ENSG00000185177, ENSG00000184863, ENSG00000013573, ENSG00000185811, ENSG00000167766, ENSG00000214274, ENSG00000197360, ENSG00000131732, ENSG00000109906, ENSG00000139675, ENSG00000227124, ENSG00000196946, ENSG00000185163, ENSG00000088205, ENSG00000028310, ENSG00000215372, ENSG00000143067, ENSG0000…	507	985	16881	0.878875	1	1	0.994983
INTERPRO	IPR001909:Krueppel-associated box	11	1.64425	0.852264	ENSG00000196946, ENSG00000197360, ENSG00000215356, ENSG00000175322, ENSG00000185177, ENSG00000197037, ENSG00000215372, ENSG00000227124, ENSG00000167766, ENSG00000213096, ENSG00000221926	609	402	18559	0.833881	1	1	0.974638
SMART	SM00349:KRAB	9	1.34529	0.890271	ENSG00000196946, ENSG00000197360, ENSG00000215356, ENSG00000175322, ENSG00000185177, ENSG00000215372, ENSG00000227124, ENSG00000167766, ENSG00000213096	294	392	10057	0.785376	1	1	0.979275
UP_SEQ_FEATURE	zinc finger region:C2H2-type 10	8	1.19581	0.895187	ENSG00000197360, ENSG00000175322, ENSG00000185177, ENSG00000143067, ENSG00000227124, ENSG00000142611, ENSG00000167766, ENSG00000213096	609	341	20063	0.772884	1	1	0.991762
UP_SEQ_FEATURE	zinc finger region:C2H2-type 9	9	1.34529	0.900702	ENSG00000197360, ENSG00000175322, ENSG00000185177, ENSG00000109906, ENSG00000143067, ENSG00000227124, ENSG00000142611, ENSG00000167766, ENSG00000213096	609	385	20063	0.770123	1	1	0.991762
UP_SEQ_FEATURE	zinc finger region:C2H2-type 15	3	0.44843	0.914636	ENSG00000227124, ENSG00000167766, ENSG00000213096	609	133	20063	0.743102	1	1	0.991762
SMART	SM00355:ZnF_C2H2	17	2.54111	0.939031	ENSG00000197360, ENSG00000215356, ENSG00000175322, ENSG00000197037, ENSG00000109906, ENSG00000249459, ENSG00000165061, ENSG00000227124, ENSG00000196946, ENSG00000225614, ENSG00000185177, ENSG00000215372, ENSG00000185811, ENSG00000143067, ENSG00000142611, ENSG00000167766, ENSG00000213096	294	762	10057	0.763159	1	1	0.979275
UP_SEQ_FEATURE	zinc finger region:C2H2-type 6	11	1.64425	0.940952	ENSG00000197360, ENSG00000175322, ENSG00000185177, ENSG00000197037, ENSG00000109906, ENSG00000185811, ENSG00000143067, ENSG00000227124, ENSG00000142611, ENSG00000167766, ENSG00000213096	609	501	20063	0.723325	1	1	0.991762
UP_SEQ_FEATURE	zinc finger region:C2H2-type 8	9	1.34529	0.948649	ENSG00000197360, ENSG00000175322, ENSG00000185177, ENSG00000109906, ENSG00000143067, ENSG00000227124, ENSG00000142611, ENSG00000167766, ENSG00000213096	609	427	20063	0.694374	1	1	0.991762
UP_SEQ_FEATURE	zinc finger region:C2H2-type 13	4	0.597907	0.948999	ENSG00000197360, ENSG00000227124, ENSG00000167766, ENSG00000213096	609	204	20063	0.645964	1	1	0.991762
UP_SEQ_FEATURE	domain:KRAB	7	1.04634	0.95036	ENSG00000196946, ENSG00000197360, ENSG00000175322, ENSG00000185177, ENSG00000215372, ENSG00000227124, ENSG00000213096	609	343	20063	0.67233	1	1	0.991762
UP_SEQ_FEATURE	zinc finger region:C2H2-type 14	3	0.44843	0.952268	ENSG00000227124, ENSG00000167766, ENSG00000213096	609	156	20063	0.633542	1	1	0.991762
UP_SEQ_FEATURE	zinc finger region:C2H2-type 11	6	0.896861	0.952627	ENSG00000197360, ENSG00000185177, ENSG00000143067, ENSG00000227124, ENSG00000167766, ENSG00000213096	609	301	20063	0.656694	1	1	0.991762
INTERPRO	IPR007087:Zinc finger, C2H2	19	2.84006	0.966869	ENSG00000197360, ENSG00000215356, ENSG00000175322, ENSG00000197037, ENSG00000109906, ENSG00000249459, ENSG00000165061, ENSG00000227124, ENSG00000196946, ENSG00000145736, ENSG00000140470, ENSG00000225614, ENSG00000185177, ENSG00000215372, ENSG00000185811, ENSG00000143067, ENSG00000142611, ENSG00000167766, ENSG00000213096	609	799	18559	0.724676	1	1	0.974638
UP_SEQ_FEATURE	zinc finger region:C2H2-type 4	12	1.79372	0.970511	ENSG00000197360, ENSG00000175322, ENSG00000225614, ENSG00000185177, ENSG00000197037, ENSG00000109906, ENSG00000185811, ENSG00000143067, ENSG00000227124, ENSG00000142611, ENSG00000167766, ENSG00000213096	609	588	20063	0.67233	1	1	0.991762
UP_SEQ_FEATURE	zinc finger region:C2H2-type 5	11	1.64425	0.972425	ENSG00000197360, ENSG00000175322, ENSG00000185177, ENSG00000197037, ENSG00000109906, ENSG00000185811, ENSG00000143067, ENSG00000227124, ENSG00000142611, ENSG00000167766, ENSG00000213096	609	550	20063	0.658883	1	1	0.991762
UP_SEQ_FEATURE	zinc finger region:C2H2-type 2	12	1.79372	0.980797	ENSG00000196946, ENSG00000197360, ENSG00000175322, ENSG00000225614, ENSG00000185177, ENSG00000197037, ENSG00000215372, ENSG00000109906, ENSG00000185811, ENSG00000143067, ENSG00000142611, ENSG00000167766	609	615	20063	0.642813	1	1	0.991762
INTERPRO	IPR015880:Zinc finger, C2H2-like	17	2.54111	0.980897	ENSG00000197360, ENSG00000215356, ENSG00000175322, ENSG00000197037, ENSG00000109906, ENSG00000249459, ENSG00000165061, ENSG00000227124, ENSG00000196946, ENSG00000225614, ENSG00000185177, ENSG00000215372, ENSG00000185811, ENSG00000143067, ENSG00000142611, ENSG00000167766, ENSG00000213096	609	762	18559	0.679878	1	1	0.980897
UP_SEQ_FEATURE	zinc finger region:C2H2-type 12	4	0.597907	0.984956	ENSG00000185177, ENSG00000227124, ENSG00000167766, ENSG00000213096	609	256	20063	0.514753	1	1	0.991762
UP_SEQ_FEATURE	zinc finger region:C2H2-type 3	12	1.79372	0.986405	ENSG00000196946, ENSG00000197360, ENSG00000175322, ENSG00000225614, ENSG00000185177, ENSG00000197037, ENSG00000109906, ENSG00000185811, ENSG00000143067, ENSG00000142611, ENSG00000167766, ENSG00000213096	609	636	20063	0.621588	1	1	0.991762
INTERPRO	IPR013087:Zinc finger C2H2-type/integrase DNA-binding domain	15	2.24215	0.987615	ENSG00000197360, ENSG00000215356, ENSG00000175322, ENSG00000197037, ENSG00000109906, ENSG00000249459, ENSG00000227124, ENSG00000196946, ENSG00000185177, ENSG00000215372, ENSG00000185811, ENSG00000143067, ENSG00000142611, ENSG00000167766, ENSG00000213096	609	712	18559	0.64202	1	1	0.987615
UP_SEQ_FEATURE	zinc finger region:C2H2-type 7	8	1.19581	0.987808	ENSG00000197360, ENSG00000175322, ENSG00000185177, ENSG00000109906, ENSG00000143067, ENSG00000227124, ENSG00000167766, ENSG00000213096	609	463	20063	0.56923	1	1	0.991762
GOTERM_MF_DIRECT	GO:0003700~transcription factor activity, sequence-specific DNA binding	18	2.69058	0.994768	ENSG00000198353, ENSG00000178573, ENSG00000197037, ENSG00000109906, ENSG00000249459, ENSG00000112511, ENSG00000170122, ENSG00000227124, ENSG00000172789, ENSG00000197757, ENSG00000037965, ENSG00000145736, ENSG00000184492, ENSG00000164532, ENSG00000185811, ENSG00000167766, ENSG00000213096, ENSG00000167800	507	961	16881	0.623648	1	1	0.994983
UP_SEQ_FEATURE	zinc finger region:C2H2-type 1	9	1.34529	0.994834	ENSG00000196946, ENSG00000197360, ENSG00000225614, ENSG00000185177, ENSG00000197037, ENSG00000215372, ENSG00000109906, ENSG00000185811, ENSG00000143067	609	554	20063	0.535194	1	1	0.994834
GOTERM_BP_DIRECT	GO:0006351~transcription, DNA-templated	43	6.4275	0.996228	ENSG00000055609, ENSG00000015171, ENSG00000184659, ENSG00000068024, ENSG00000175322, ENSG00000178573, ENSG00000197037, ENSG00000249459, ENSG00000172530, ENSG00000267645, ENSG00000197757, ENSG00000078043, ENSG00000037965, ENSG00000145736, ENSG00000145934, ENSG00000228049, ENSG00000077092, ENSG00000225614, ENSG00000185177, ENSG00000146243, ENSG00000048052, ENSG00000013573, ENSG00000185811, ENSG0000…	515	1955	16792	0.717161	1	1	1
UP_KEYWORDS	DNA-binding	47	7.02541	0.996474	ENSG00000055609, ENSG00000015171, ENSG00000184659, ENSG00000106028, ENSG00000175322, ENSG00000178573, ENSG00000197037, ENSG00000249459, ENSG00000165061, ENSG00000172530, ENSG00000197757, ENSG00000078043, ENSG00000037965, ENSG00000227059, ENSG00000077092, ENSG00000225614, ENSG00000185177, ENSG00000183598, ENSG00000013573, ENSG00000185811, ENSG00000164532, ENSG00000167766, ENSG00000214274, ENSG0000…	653	2050	20581	0.722599	1	1	0.996474
GOTERM_MF_DIRECT	GO:0003677~DNA binding	34	5.08221	0.997523	ENSG00000055609, ENSG00000196284, ENSG00000249459, ENSG00000020922, ENSG00000165061, ENSG00000172530, ENSG00000267645, ENSG00000197757, ENSG00000078043, ENSG00000228049, ENSG00000077092, ENSG00000225614, ENSG00000013573, ENSG00000185811, ENSG00000167766, ENSG00000214274, ENSG00000167800, ENSG00000215356, ENSG00000132109, ENSG00000196498, ENSG00000109906, ENSG00000113387, ENSG00000227124, ENSG0000…	507	1674	16881	0.67626	1	1	0.997523
GOTERM_BP_DIRECT	GO:0006355~regulation of transcription, DNA-templated	26	3.8864	0.999869	ENSG00000055609, ENSG00000196284, ENSG00000175322, ENSG00000197037, ENSG00000249459, ENSG00000145736, ENSG00000227059, ENSG00000077092, ENSG00000225614, ENSG00000185177, ENSG00000146243, ENSG00000167766, ENSG00000197360, ENSG00000215356, ENSG00000198353, ENSG00000112511, ENSG00000227124, ENSG00000153048, ENSG00000196946, ENSG00000028310, ENSG00000215372, ENSG00000143067, ENSG00000142611, ENSG0000…	515	1504	16792	0.563665	1	1	1
UP_KEYWORDS	Transcription	47	7.02541	0.999971	ENSG00000055609, ENSG00000015171, ENSG00000184659, ENSG00000068024, ENSG00000196284, ENSG00000175322, ENSG00000178573, ENSG00000197037, ENSG00000249459, ENSG00000172530, ENSG00000267645, ENSG00000197757, ENSG00000078043, ENSG00000037965, ENSG00000145736, ENSG00000145934, ENSG00000228049, ENSG00000077092, ENSG00000225614, ENSG00000185177, ENSG00000146243, ENSG00000048052, ENSG00000013573, ENSG0000…	653	2398	20581	0.617735	1	1	0.999971
UP_KEYWORDS	Transcription regulation	45	6.72646	0.999976	ENSG00000055609, ENSG00000015171, ENSG00000184659, ENSG00000068024, ENSG00000196284, ENSG00000175322, ENSG00000178573, ENSG00000197037, ENSG00000249459, ENSG00000172530, ENSG00000197757, ENSG00000078043, ENSG00000037965, ENSG00000145736, ENSG00000145934, ENSG00000077092, ENSG00000225614, ENSG00000185177, ENSG00000146243, ENSG00000048052, ENSG00000013573, ENSG00000185811, ENSG00000164532, ENSG0000…	653	2332	20581	0.608187	1	1	0.999976
Annotation Cluster 122	Enrichment Score: 0.021968864318527636
Category	Term	Count	%	PValue	Genes	List Total	Pop Hits	Pop Total	Fold Enrichment	Bonferroni	Benjamini	FDR
GOTERM_BP_DIRECT	GO:0000209~protein polyubiquitination	4	0.597907	0.923735	ENSG00000110429, ENSG00000132109, ENSG00000164197, ENSG00000110107	515	184	16792	0.708822	1	1	1
GOTERM_MF_DIRECT	GO:0016874~ligase activity	5	0.747384	0.963328	ENSG00000132109, ENSG00000164197, ENSG00000110107, ENSG00000078043, ENSG00000091073	507	270	16881	0.61659	1	1	0.994983
UP_KEYWORDS	Ligase	7	1.04634	0.965544	ENSG00000183747, ENSG00000183549, ENSG00000132109, ENSG00000164197, ENSG00000110107, ENSG00000078043, ENSG00000091073	653	347	20581	0.635802	1	1	0.965544
Annotation Cluster 123	Enrichment Score: 0.018972230416385443
Category	Term	Count	%	PValue	Genes	List Total	Pop Hits	Pop Total	Fold Enrichment	Bonferroni	Benjamini	FDR
GOTERM_MF_DIRECT	GO:0098641~cadherin binding involved in cell-cell adhesion	6	0.896861	0.938125	ENSG00000130762, ENSG00000146648, ENSG00000020922, ENSG00000179889, ENSG00000173801, ENSG00000184897	507	290	16881	0.68888	1	1	0.994983
GOTERM_CC_DIRECT	GO:0005913~cell-cell adherens junction	7	1.04634	0.94417	ENSG00000130762, ENSG00000146648, ENSG00000154330, ENSG00000020922, ENSG00000179889, ENSG00000173801, ENSG00000184897	576	323	18224	0.685673	1	1	1
GOTERM_BP_DIRECT	GO:0098609~cell-cell adhesion	4	0.597907	0.990313	ENSG00000130762, ENSG00000020922, ENSG00000179889, ENSG00000184897	515	271	16792	0.481267	1	1	1
Annotation Cluster 124	Enrichment Score: 0.011137692113245749
Category	Term	Count	%	PValue	Genes	List Total	Pop Hits	Pop Total	Fold Enrichment	Bonferroni	Benjamini	FDR
INTERPRO	IPR020472:G-protein beta WD-40 repeat	3	0.44843	0.813362	ENSG00000110107, ENSG00000051596, ENSG00000241322	609	93	18559	0.98305	1	1	0.974638
INTERPRO	IPR019775:WD40 repeat, conserved site	3	0.44843	0.974168	ENSG00000110107, ENSG00000188039, ENSG00000241322	609	166	18559	0.550745	1	1	0.974638
UP_SEQ_FEATURE	repeat:WD 6	3	0.44843	0.983247	ENSG00000110107, ENSG00000051596, ENSG00000188039	609	196	20063	0.504248	1	1	0.991762
UP_SEQ_FEATURE	repeat:WD 4	4	0.597907	0.984587	ENSG00000110107, ENSG00000051596, ENSG00000188039, ENSG00000241322	609	255	20063	0.516771	1	1	0.991762
SMART	SM00320:WD40	4	0.597907	0.985637	ENSG00000110107, ENSG00000051596, ENSG00000188039, ENSG00000241322	294	267	10057	0.512472	1	1	0.985637
UP_SEQ_FEATURE	repeat:WD 3	4	0.597907	0.98904	ENSG00000110107, ENSG00000051596, ENSG00000188039, ENSG00000241322	609	269	20063	0.489876	1	1	0.991762
UP_SEQ_FEATURE	repeat:WD 1	4	0.597907	0.991218	ENSG00000110107, ENSG00000051596, ENSG00000188039, ENSG00000241322	609	278	20063	0.474017	1	1	0.991762
UP_SEQ_FEATURE	repeat:WD 2	4	0.597907	0.991218	ENSG00000110107, ENSG00000051596, ENSG00000188039, ENSG00000241322	609	278	20063	0.474017	1	1	0.991762
INTERPRO	IPR001680:WD40 repeat	4	0.597907	0.993482	ENSG00000110107, ENSG00000051596, ENSG00000188039, ENSG00000241322	609	268	18559	0.454844	1	1	0.993482
UP_KEYWORDS	WD repeat	4	0.597907	0.994073	ENSG00000110107, ENSG00000051596, ENSG00000188039, ENSG00000241322	653	281	20581	0.448649	1	1	0.994073
UP_SEQ_FEATURE	repeat:WD 5	3	0.44843	0.994469	ENSG00000110107, ENSG00000051596, ENSG00000188039	609	237	20063	0.417015	1	1	0.994469
INTERPRO	IPR015943:WD40/YVTN repeat-like-containing domain	5	0.747384	0.995258	ENSG00000110107, ENSG00000051596, ENSG00000196576, ENSG00000188039, ENSG00000241322	609	331	18559	0.460341	1	1	0.995258
INTERPRO	IPR017986:WD40-repeat-containing domain	4	0.597907	0.997703	ENSG00000110107, ENSG00000051596, ENSG00000188039, ENSG00000241322	609	306	18559	0.39836	1	1	0.997703
Annotation Cluster 125	Enrichment Score: 0.004613648500474351
Category	Term	Count	%	PValue	Genes	List Total	Pop Hits	Pop Total	Fold Enrichment	Bonferroni	Benjamini	FDR
GOTERM_CC_DIRECT	GO:0005759~mitochondrial matrix	7	1.04634	0.948208	ENSG00000183747, ENSG00000183549, ENSG00000227345, ENSG00000106028, ENSG00000140459, ENSG00000159423, ENSG00000149124	576	327	18224	0.677285	1	1	1
GAD_DISEASE	Acquired Immunodeficiency Syndrome|Disease Progression	16	2.39163	0.992774	ENSG00000183747, ENSG00000131730, ENSG00000183549, ENSG00000106028, ENSG00000005469, ENSG00000159423, ENSG00000157326, ENSG00000087008, ENSG00000158042, ENSG00000165283, ENSG00000107020, ENSG00000140459, ENSG00000149124, ENSG00000177150, ENSG00000123545, ENSG00000203857	365	909	12971	0.625514	1	1	0.998615
UP_KEYWORDS	Mitochondrion	23	3.43797	0.995335	ENSG00000183747, ENSG00000131730, ENSG00000183549, ENSG00000106028, ENSG00000179133, ENSG00000196550, ENSG00000177034, ENSG00000159423, ENSG00000186281, ENSG00000204152, ENSG00000227345, ENSG00000140263, ENSG00000158042, ENSG00000165283, ENSG00000140459, ENSG00000145354, ENSG00000149124, ENSG00000177150, ENSG00000123545, ENSG00000203857, ENSG00000101132, ENSG00000108443, ENSG00000163864	653	1119	20581	0.647815	1	1	0.995335
UP_KEYWORDS	Transit peptide	9	1.34529	0.995429	ENSG00000183747, ENSG00000131730, ENSG00000183549, ENSG00000106028, ENSG00000179133, ENSG00000158042, ENSG00000165283, ENSG00000140459, ENSG00000159423	653	536	20581	0.529214	1	1	0.995429
UP_SEQ_FEATURE	transit peptide:Mitochondrion	7	1.04634	0.996956	ENSG00000183747, ENSG00000131730, ENSG00000183549, ENSG00000106028, ENSG00000158042, ENSG00000140459, ENSG00000159423	609	482	20063	0.478442	1	1	0.996956
GOTERM_CC_DIRECT	GO:0005743~mitochondrial inner membrane	6	0.896861	0.998442	ENSG00000131730, ENSG00000158042, ENSG00000165283, ENSG00000140459, ENSG00000123545, ENSG00000203857	576	441	18224	0.430461	1	1	1
GOTERM_CC_DIRECT	GO:0005739~mitochondrion	22	3.28849	0.999935	ENSG00000183747, ENSG00000131730, ENSG00000106028, ENSG00000115705, ENSG00000179133, ENSG00000196550, ENSG00000134419, ENSG00000005469, ENSG00000159423, ENSG00000153820, ENSG00000186281, ENSG00000157326, ENSG00000087008, ENSG00000107020, ENSG00000140459, ENSG00000149124, ENSG00000177150, ENSG00000121361, ENSG00000123545, ENSG00000101132, ENSG00000108443, ENSG00000163864	576	1331	18224	0.522957	1	1	1

## Sheet: DAVID_Bottom5_susceptible
Current Gene List: List_1
Current Background: Homo sapiens															ENSEMBL_GENE_ID	Name	Species
2461 DAVID IDs															ENSG00000125656	caseinolytic mitochondrial matrix peptidase proteolytic subunit(CLPP)	Homo sapiens
															ENSG00000197063	MAF bZIP transcription factor G(MAFG)	Homo sapiens
Annotation Cluster 1	Enrichment Score: 4.307023012640296														ENSG00000011332	double PHD fingers 1(DPF1)	Homo sapiens
Category	Term	Count	%	PValue	Genes	List Total	Pop Hits	Pop Total	Fold Enrichment	Bonferroni	Benjamini	FDR			ENSG00000149679	Cdk5 and Abl enzyme substrate 2(CABLES2)	Homo sapiens
UP_KEYWORDS	Nucleotide-binding	277	11.2556	3.44176e-07	ENSG00000175582, ENSG00000181467, ENSG00000160404, ENSG00000185829, ENSG00000099822, ENSG00000198586, ENSG00000157353, ENSG00000172992, ENSG00000167720, ENSG00000162396, ENSG00000116120, ENSG00000119408, ENSG00000138031, ENSG00000088256, ENSG00000127824, ENSG00000104140, ENSG00000106683, ENSG00000167964, ENSG00000157349, ENSG00000067560, ENSG00000077009, ENSG00000262304, ENSG00000218823, ENSG0000…	2403	1788	20581	1.32686	0.000190311	4.75824e-05	4.57754e-05			ENSG00000159259	chromatin assembly factor 1 subunit B(CHAF1B)	Homo sapiens
UP_KEYWORDS	ATP-binding	221	8.98009	1.0696e-06	ENSG00000160404, ENSG00000198586, ENSG00000157353, ENSG00000172992, ENSG00000167720, ENSG00000162396, ENSG00000116120, ENSG00000119408, ENSG00000138031, ENSG00000106683, ENSG00000157349, ENSG00000077009, ENSG00000262304, ENSG00000218823, ENSG00000171790, ENSG00000133275, ENSG00000171793, ENSG00000104936, ENSG00000132740, ENSG00000169118, ENSG00000114054, ENSG00000133392, ENSG00000011405, ENSG0000…	2403	1391	20581	1.36075	0.000591312	0.000109275	0.000105126			ENSG00000090861	alanyl-tRNA synthetase(AARS)	Homo sapiens
GOTERM_MF_DIRECT	GO:0005524~ATP binding	231	9.38643	0.000113323	ENSG00000160404, ENSG00000198586, ENSG00000157353, ENSG00000172992, ENSG00000167720, ENSG00000162396, ENSG00000116120, ENSG00000119408, ENSG00000138031, ENSG00000106683, ENSG00000157349, ENSG00000077009, ENSG00000262304, ENSG00000218823, ENSG00000171790, ENSG00000133275, ENSG00000171793, ENSG00000104936, ENSG00000132740, ENSG00000169118, ENSG00000114054, ENSG00000133392, ENSG00000011405, ENSG0000…	2075	1495	16881	1.25705	0.17196	0.0628942	0.0628564			ENSG00000174177	cytosolic thiouridylase subunit 2(CTU2)	Homo sapiens
UP_KEYWORDS	Kinase	118	4.7948	0.000284476	ENSG00000099308, ENSG00000151491, ENSG00000198586, ENSG00000105639, ENSG00000157353, ENSG00000008735, ENSG00000138834, ENSG00000197417, ENSG00000084734, ENSG00000119408, ENSG00000100865, ENSG00000141736, ENSG00000160014, ENSG00000106683, ENSG00000198055, ENSG00000077009, ENSG00000262304, ENSG00000133275, ENSG00000171033, ENSG00000104936, ENSG00000118046, ENSG00000169118, ENSG00000115661, ENSG0000…	2403	735	20581	1.37501	0.145584	0.0171723	0.0165201			ENSG00000143751	SDE2 telomere maintenance homolog(SDE2)	Homo sapiens
UP_SEQ_FEATURE	nucleotide phosphate-binding region:ATP	137	5.56684	0.0245765	ENSG00000213782, ENSG00000099308, ENSG00000160404, ENSG00000198586, ENSG00000039123, ENSG00000105639, ENSG00000157353, ENSG00000172992, ENSG00000176715, ENSG00000138430, ENSG00000159131, ENSG00000119408, ENSG00000183495, ENSG00000141736, ENSG00000106683, ENSG00000243509, ENSG00000157349, ENSG00000198055, ENSG00000077009, ENSG00000171790, ENSG00000133275, ENSG00000104936, ENSG00000078177, ENSG0000…	2342	994	20063	1.18071	1	1	1			ENSG00000107331	ATP binding cassette subfamily A member 2(ABCA2)	Homo sapiens
															ENSG00000196547	mannosidase alpha class 2A member 2(MAN2A2)	Homo sapiens
Annotation Cluster 2	Enrichment Score: 3.464036677889705														ENSG00000167414	G protein subunit gamma 8(GNG8)	Homo sapiens
Category	Term	Count	%	PValue	Genes	List Total	Pop Hits	Pop Total	Fold Enrichment	Bonferroni	Benjamini	FDR			ENSG00000143322	ABL proto-oncogene 2, non-receptor tyrosine kinase(ABL2)	Homo sapiens
GOTERM_MF_DIRECT	GO:0098641~cadherin binding involved in cell-cell adhesion	58	2.35677	0.000203155	ENSG00000172270, ENSG00000002834, ENSG00000105355, ENSG00000065054, ENSG00000099942, ENSG00000173801, ENSG00000175866, ENSG00000116288, ENSG00000197728, ENSG00000138430, ENSG00000119888, ENSG00000100664, ENSG00000185236, ENSG00000106682, ENSG00000162236, ENSG00000106636, ENSG00000175793, ENSG00000168140, ENSG00000132024, ENSG00000169710, ENSG00000149925, ENSG00000011009, ENSG00000158195, ENSG0000…	2075	290	16881	1.62708	0.28701	0.0845634	0.0845126			ENSG00000174939	aspartate beta-hydroxylase domain containing 1(ASPHD1)	Homo sapiens
GOTERM_CC_DIRECT	GO:0005913~cell-cell adherens junction	62	2.5193	0.000272283	ENSG00000172270, ENSG00000002834, ENSG00000105355, ENSG00000065054, ENSG00000099942, ENSG00000173801, ENSG00000173402, ENSG00000175866, ENSG00000116288, ENSG00000197728, ENSG00000138430, ENSG00000100664, ENSG00000185236, ENSG00000106682, ENSG00000162236, ENSG00000106636, ENSG00000091972, ENSG00000175793, ENSG00000168140, ENSG00000132024, ENSG00000137312, ENSG00000169710, ENSG00000149925, ENSG0000…	2211	323	18224	1.58214	0.203388	0.0454713	0.0452534			ENSG00000105968	H2A histone family member V(H2AFV)	Homo sapiens
GOTERM_BP_DIRECT	GO:0098609~cell-cell adhesion	53	2.1536	0.000732894	ENSG00000172270, ENSG00000002834, ENSG00000105355, ENSG00000065054, ENSG00000099942, ENSG00000175866, ENSG00000116288, ENSG00000197728, ENSG00000138430, ENSG00000119888, ENSG00000100664, ENSG00000185236, ENSG00000106682, ENSG00000162236, ENSG00000106636, ENSG00000175793, ENSG00000168140, ENSG00000132024, ENSG00000169710, ENSG00000149925, ENSG00000011009, ENSG00000158195, ENSG00000120802, ENSG0000…	2071	271	16792	1.58573	0.970355	1	1			ENSG00000174943	potassium channel tetramerization domain containing 13(KCTD13)	Homo sapiens
															ENSG00000122971	acyl-CoA dehydrogenase, C-2 to C-3 short chain(ACADS)	Homo sapiens
Annotation Cluster 3	Enrichment Score: 2.53371233539059														ENSG00000047849	microtubule associated protein 4(MAP4)	Homo sapiens
Category	Term	Count	%	PValue	Genes	List Total	Pop Hits	Pop Total	Fold Enrichment	Bonferroni	Benjamini	FDR			ENSG00000257545	uncharacterized LOC100287944(LOC100287944)	Homo sapiens
INTERPRO	IPR017986:WD40-repeat-containing domain	60	2.43803	0.000152778	ENSG00000156787, ENSG00000074964, ENSG00000175221, ENSG00000127580, ENSG00000138834, ENSG00000172354, ENSG00000157796, ENSG00000138674, ENSG00000159259, ENSG00000142784, ENSG00000060688, ENSG00000038358, ENSG00000008294, ENSG00000130429, ENSG00000160695, ENSG00000140006, ENSG00000109670, ENSG00000167965, ENSG00000131653, ENSG00000106638, ENSG00000145041, ENSG00000119333, ENSG00000114650, ENSG0000…	2232	306	18559	1.63039	0.358636	0.264741	0.26465			ENSG00000100412	aconitase 2(ACO2)	Homo sapiens
INTERPRO	IPR015943:WD40/YVTN repeat-like-containing domain	62	2.5193	0.000422502	ENSG00000156787, ENSG00000074964, ENSG00000175221, ENSG00000075213, ENSG00000127580, ENSG00000138834, ENSG00000172354, ENSG00000157796, ENSG00000138674, ENSG00000159259, ENSG00000143434, ENSG00000142784, ENSG00000060688, ENSG00000038358, ENSG00000008294, ENSG00000130429, ENSG00000160695, ENSG00000140006, ENSG00000109670, ENSG00000167965, ENSG00000131653, ENSG00000001617, ENSG00000106638, ENSG0000…	2232	331	18559	1.55749	0.707261	0.307053	0.306948			ENSG00000161533	acyl-CoA oxidase 1(ACOX1)	Homo sapiens
UP_KEYWORDS	WD repeat	53	2.1536	0.000500769	ENSG00000156787, ENSG00000175221, ENSG00000127580, ENSG00000172354, ENSG00000157796, ENSG00000138674, ENSG00000159259, ENSG00000142784, ENSG00000060688, ENSG00000038358, ENSG00000130429, ENSG00000140006, ENSG00000109670, ENSG00000167965, ENSG00000131653, ENSG00000106638, ENSG00000145041, ENSG00000119333, ENSG00000114650, ENSG00000131652, ENSG00000148835, ENSG00000138002, ENSG00000138442, ENSG0000…	2403	281	20581	1.61541	0.241941	0.025175	0.024219			ENSG00000134575	acid phosphatase 2, lysosomal(ACP2)	Homo sapiens
UP_SEQ_FEATURE	repeat:WD 5	45	1.82852	0.00120332	ENSG00000156787, ENSG00000136918, ENSG00000175221, ENSG00000127580, ENSG00000158023, ENSG00000134574, ENSG00000172354, ENSG00000157796, ENSG00000138674, ENSG00000171566, ENSG00000159259, ENSG00000142784, ENSG00000060688, ENSG00000125746, ENSG00000130429, ENSG00000140006, ENSG00000106263, ENSG00000183751, ENSG00000109670, ENSG00000120253, ENSG00000167965, ENSG00000185658, ENSG00000131653, ENSG0000…	2342	237	20063	1.62657	0.996853	1	1			ENSG00000152601	muscleblind like splicing regulator 1(MBNL1)	Homo sapiens
SMART	SM00320:WD40	49	1.99106	0.00136652	ENSG00000156787, ENSG00000175221, ENSG00000127580, ENSG00000172354, ENSG00000157796, ENSG00000138674, ENSG00000159259, ENSG00000142784, ENSG00000060688, ENSG00000038358, ENSG00000130429, ENSG00000140006, ENSG00000109670, ENSG00000167965, ENSG00000131653, ENSG00000106638, ENSG00000119333, ENSG00000114650, ENSG00000131652, ENSG00000148835, ENSG00000138002, ENSG00000138442, ENSG00000094914, ENSG0000…	1173	267	10057	1.57346	0.506865	0.353244	0.353244			ENSG00000189334	S100 calcium binding protein A14(S100A14)	Homo sapiens
UP_SEQ_FEATURE	repeat:WD 4	47	1.90979	0.00173933	ENSG00000156787, ENSG00000136918, ENSG00000175221, ENSG00000127580, ENSG00000158023, ENSG00000134574, ENSG00000172354, ENSG00000157796, ENSG00000138674, ENSG00000171566, ENSG00000159259, ENSG00000142784, ENSG00000060688, ENSG00000038358, ENSG00000125746, ENSG00000130429, ENSG00000140006, ENSG00000106263, ENSG00000183751, ENSG00000109670, ENSG00000120253, ENSG00000167965, ENSG00000185658, ENSG0000…	2342	255	20063	1.57894	0.999759	1	1			ENSG00000167641	protein phosphatase 1 regulatory inhibitor subunit 14A(PPP1R14A)	Homo sapiens
INTERPRO	IPR001680:WD40 repeat	49	1.99106	0.0029729	ENSG00000156787, ENSG00000175221, ENSG00000127580, ENSG00000172354, ENSG00000157796, ENSG00000138674, ENSG00000159259, ENSG00000142784, ENSG00000060688, ENSG00000038358, ENSG00000130429, ENSG00000140006, ENSG00000109670, ENSG00000167965, ENSG00000131653, ENSG00000106638, ENSG00000119333, ENSG00000114650, ENSG00000131652, ENSG00000148835, ENSG00000138002, ENSG00000138442, ENSG00000094914, ENSG0000…	2232	268	18559	1.52027	0.999826	1	1			ENSG00000104738	minichromosome maintenance complex component 4(MCM4)	Homo sapiens
UP_SEQ_FEATURE	repeat:WD 3	47	1.90979	0.00501872	ENSG00000156787, ENSG00000136918, ENSG00000175221, ENSG00000127580, ENSG00000158023, ENSG00000134574, ENSG00000172354, ENSG00000157796, ENSG00000138674, ENSG00000171566, ENSG00000159259, ENSG00000142784, ENSG00000060688, ENSG00000038358, ENSG00000125746, ENSG00000130429, ENSG00000140006, ENSG00000106263, ENSG00000183751, ENSG00000109670, ENSG00000120253, ENSG00000167965, ENSG00000185658, ENSG0000…	2342	269	20063	1.49677	1	1	1			ENSG00000182628	spindle and kinetochore associated complex subunit 2(SKA2)	Homo sapiens
UP_SEQ_FEATURE	repeat:WD 1	48	1.95043	0.00572545	ENSG00000156787, ENSG00000136918, ENSG00000175221, ENSG00000127580, ENSG00000158023, ENSG00000134574, ENSG00000172354, ENSG00000157796, ENSG00000138674, ENSG00000171566, ENSG00000159259, ENSG00000142784, ENSG00000060688, ENSG00000144426, ENSG00000038358, ENSG00000125746, ENSG00000130429, ENSG00000140006, ENSG00000106263, ENSG00000183751, ENSG00000109670, ENSG00000120253, ENSG00000167965, ENSG0000…	2342	278	20063	1.47913	1	1	1			ENSG00000100297	minichromosome maintenance complex component 5(MCM5)	Homo sapiens
UP_SEQ_FEATURE	repeat:WD 2	48	1.95043	0.00572545	ENSG00000156787, ENSG00000136918, ENSG00000175221, ENSG00000127580, ENSG00000158023, ENSG00000134574, ENSG00000172354, ENSG00000157796, ENSG00000138674, ENSG00000171566, ENSG00000159259, ENSG00000142784, ENSG00000060688, ENSG00000144426, ENSG00000038358, ENSG00000125746, ENSG00000130429, ENSG00000140006, ENSG00000106263, ENSG00000183751, ENSG00000109670, ENSG00000120253, ENSG00000167965, ENSG0000…	2342	278	20063	1.47913	1	1	1			ENSG00000166508	minichromosome maintenance complex component 7(MCM7)	Homo sapiens
UP_SEQ_FEATURE	repeat:WD 6	36	1.46282	0.00676315	ENSG00000136918, ENSG00000127580, ENSG00000158023, ENSG00000172354, ENSG00000157796, ENSG00000138674, ENSG00000171566, ENSG00000159259, ENSG00000142784, ENSG00000060688, ENSG00000125746, ENSG00000130429, ENSG00000140006, ENSG00000183751, ENSG00000109670, ENSG00000120253, ENSG00000167965, ENSG00000185658, ENSG00000131653, ENSG00000262246, ENSG00000105325, ENSG00000104953, ENSG00000106638, ENSG0000…	2342	196	20063	1.57346	1	1	1			ENSG00000243207	PPAN-P2RY11 readthrough(PPAN-P2RY11)	Homo sapiens
UP_SEQ_FEATURE	repeat:WD 7	29	1.17838	0.00868207	ENSG00000136918, ENSG00000158023, ENSG00000172354, ENSG00000138674, ENSG00000171566, ENSG00000159259, ENSG00000142784, ENSG00000060688, ENSG00000125746, ENSG00000183751, ENSG00000109670, ENSG00000167965, ENSG00000185658, ENSG00000131653, ENSG00000262246, ENSG00000105325, ENSG00000104953, ENSG00000106638, ENSG00000114650, ENSG00000131652, ENSG00000138442, ENSG00000138002, ENSG00000120868, ENSG0000…	2342	151	20063	1.64524	1	1	1			ENSG00000161031	peptidoglycan recognition protein 2(PGLYRP2)	Homo sapiens
INTERPRO	IPR019775:WD40 repeat, conserved site	31	1.25965	0.0144247	ENSG00000156787, ENSG00000136918, ENSG00000127580, ENSG00000134574, ENSG00000172354, ENSG00000171566, ENSG00000159259, ENSG00000060688, ENSG00000183751, ENSG00000109670, ENSG00000120253, ENSG00000167965, ENSG00000185658, ENSG00000179698, ENSG00000131653, ENSG00000262246, ENSG00000105325, ENSG00000105447, ENSG00000106638, ENSG00000114650, ENSG00000131652, ENSG00000084623, ENSG00000148835, ENSG0000…	2232	166	18559	1.55279	1	1	1			ENSG00000204070	SYS1, golgi trafficking protein(SYS1)	Homo sapiens
INTERPRO	IPR020472:G-protein beta WD-40 repeat	17	0.690776	0.0880747	ENSG00000179698, ENSG00000262246, ENSG00000131653, ENSG00000136918, ENSG00000105447, ENSG00000106638, ENSG00000172354, ENSG00000171566, ENSG00000060688, ENSG00000148835, ENSG00000138442, ENSG00000120868, ENSG00000183751, ENSG00000109670, ENSG00000072803, ENSG00000185658, ENSG00000167965	2232	93	18559	1.51994	1	1	1			ENSG00000136518	actin like 6A(ACTL6A)	Homo sapiens
															ENSG00000072110	actinin alpha 1(ACTN1)	Homo sapiens
Annotation Cluster 4	Enrichment Score: 2.1498116368898947														ENSG00000073670	ADAM metallopeptidase domain 11(ADAM11)	Homo sapiens
Category	Term	Count	%	PValue	Genes	List Total	Pop Hits	Pop Total	Fold Enrichment	Bonferroni	Benjamini	FDR			ENSG00000064726	BTB domain containing 1(BTBD1)	Homo sapiens
INTERPRO	IPR018245:Gonadotropin, beta subunit, conserved site	7	0.284437	0.00018214	ENSG00000104826, ENSG00000104827, ENSG00000196337, ENSG00000104818, ENSG00000189052, ENSG00000213030, ENSG00000267631	2232	9	18559	6.46719	0.411118	0.264741	0.26465			ENSG00000142235	lemur tyrosine kinase 3(LMTK3)	Homo sapiens
SMART	SM00068:GHB	7	0.284437	0.000342578	ENSG00000104826, ENSG00000104827, ENSG00000196337, ENSG00000104818, ENSG00000189052, ENSG00000213030, ENSG00000267631	1173	10	10057	6.00162	0.16234	0.177113	0.177113			ENSG00000146701	malate dehydrogenase 2(MDH2)	Homo sapiens
INTERPRO	IPR001545:Gonadotropin, beta subunit	7	0.284437	0.000408879	ENSG00000104826, ENSG00000104827, ENSG00000196337, ENSG00000104818, ENSG00000189052, ENSG00000213030, ENSG00000267631	2232	10	18559	5.82047	0.69543	0.307053	0.306948			ENSG00000243989	aminoacylase 1(ACY1)	Homo sapiens
UP_SEQ_FEATURE	chain:Choriogonadotropin subunit beta	4	0.162536	0.00579241	ENSG00000104827, ENSG00000196337, ENSG00000189052, ENSG00000213030	2342	4	20063	8.56661	1	1	1			ENSG00000215912	tetratricopeptide repeat domain 34(TTC34)	Homo sapiens
INTERPRO	IPR006208:Cystine knot	7	0.284437	0.00822408	ENSG00000104826, ENSG00000104827, ENSG00000196337, ENSG00000104818, ENSG00000189052, ENSG00000213030, ENSG00000267631	2232	16	18559	3.6378	1	1	1			ENSG00000243716	nuclear pore complex interacting protein family member B5(NPIPB5)	Homo sapiens
UP_KEYWORDS	Hormone	19	0.772044	0.0254392	ENSG00000128165, ENSG00000160404, ENSG00000070031, ENSG00000197487, ENSG00000115138, ENSG00000130173, ENSG00000104826, ENSG00000241563, ENSG00000159224, ENSG00000104827, ENSG00000196337, ENSG00000104818, ENSG00000171136, ENSG00000189052, ENSG00000267631, ENSG00000248099, ENSG00000163273, ENSG00000184502, ENSG00000213030	2403	95	20581	1.71294	0.999999	0.32716	0.314736			ENSG00000158113	leucine rich repeat containing 43(LRRC43)	Homo sapiens
GOTERM_BP_DIRECT	GO:0030728~ovulation	3	0.121902	0.445824	ENSG00000104826, ENSG00000104818, ENSG00000267631	2071	12	16792	2.02704	1	1	1			ENSG00000157741	ubinuclein 2(UBN2)	Homo sapiens
GOTERM_BP_DIRECT	GO:0009755~hormone-mediated signaling pathway	5	0.203169	0.459339	ENSG00000145708, ENSG00000104826, ENSG00000131023, ENSG00000104818, ENSG00000267631	2071	28	16792	1.44789	1	1	1			ENSG00000171680	pleckstrin homology and RhoGEF domain containing G5(PLEKHG5)	Homo sapiens
															ENSG00000154611	proteasome subunit alpha 8(PSMA8)	Homo sapiens
Annotation Cluster 5	Enrichment Score: 2.0100452360457246														ENSG00000138031	adenylate cyclase 3(ADCY3)	Homo sapiens
Category	Term	Count	%	PValue	Genes	List Total	Pop Hits	Pop Total	Fold Enrichment	Bonferroni	Benjamini	FDR			ENSG00000141576	ring finger protein 157(RNF157)	Homo sapiens
GOTERM_CC_DIRECT	GO:0005739~mitochondrion	198	8.04551	0.00138179	ENSG00000214114, ENSG00000130312, ENSG00000099821, ENSG00000197256, ENSG00000167283, ENSG00000172992, ENSG00000109390, ENSG00000170689, ENSG00000162396, ENSG00000138035, ENSG00000143514, ENSG00000100348, ENSG00000162398, ENSG00000106436, ENSG00000140905, ENSG00000122140, ENSG00000171552, ENSG00000168140, ENSG00000110011, ENSG00000114054, ENSG00000173726, ENSG00000127838, ENSG00000125779, ENSG0000…	2211	1331	18224	1.22615	0.684814	0.164828	0.164038			ENSG00000240682	ISY1 splicing factor homolog(ISY1)	Homo sapiens
GAD_DISEASE	Acquired Immunodeficiency Syndrome|Disease Progression	131	5.32304	0.00166949	ENSG00000128596, ENSG00000175581, ENSG00000130312, ENSG00000105514, ENSG00000099821, ENSG00000167283, ENSG00000172992, ENSG00000176715, ENSG00000162396, ENSG00000138035, ENSG00000100348, ENSG00000163644, ENSG00000067560, ENSG00000178741, ENSG00000100294, ENSG00000106436, ENSG00000122140, ENSG00000241468, ENSG00000267673, ENSG00000119013, ENSG00000023228, ENSG00000171953, ENSG00000110011, ENSG0000…	1454	909	12971	1.28563	0.99628	1	1			ENSG00000087274	adducin 1(ADD1)	Homo sapiens
UP_KEYWORDS	Mitochondrion	158	6.42015	0.00756145	ENSG00000214114, ENSG00000175581, ENSG00000130312, ENSG00000089060, ENSG00000214756, ENSG00000099821, ENSG00000197256, ENSG00000167283, ENSG00000176715, ENSG00000204316, ENSG00000109390, ENSG00000162396, ENSG00000138035, ENSG00000137463, ENSG00000100348, ENSG00000162398, ENSG00000163644, ENSG00000178741, ENSG00000100294, ENSG00000140905, ENSG00000122140, ENSG00000100290, ENSG00000241468, ENSG0000…	2403	1119	20581	1.20932	0.984965	0.177731	0.170982			ENSG00000167461	RAB8A, member RAS oncogene family(RAB8A)	Homo sapiens
UP_KEYWORDS	Transit peptide	79	3.21008	0.0236241	ENSG00000175581, ENSG00000130312, ENSG00000089060, ENSG00000075415, ENSG00000105953, ENSG00000214756, ENSG00000065057, ENSG00000099821, ENSG00000099624, ENSG00000196365, ENSG00000176715, ENSG00000204316, ENSG00000146701, ENSG00000109390, ENSG00000119723, ENSG00000162396, ENSG00000138035, ENSG00000100348, ENSG00000122971, ENSG00000163644, ENSG00000104980, ENSG00000178741, ENSG00000100294, ENSG0000…	2403	536	20581	1.26234	0.999998	0.32716	0.314736			ENSG00000089234	BRCA1 associated protein(BRAP)	Homo sapiens
UP_SEQ_FEATURE	transit peptide:Mitochondrion	71	2.88501	0.0309224	ENSG00000175581, ENSG00000130312, ENSG00000075415, ENSG00000105953, ENSG00000214756, ENSG00000099821, ENSG00000099624, ENSG00000196365, ENSG00000176715, ENSG00000204316, ENSG00000146701, ENSG00000109390, ENSG00000162396, ENSG00000138035, ENSG00000100348, ENSG00000122971, ENSG00000163644, ENSG00000104980, ENSG00000178741, ENSG00000100294, ENSG00000130489, ENSG00000140905, ENSG00000267673, ENSG0000…	2342	482	20063	1.26189	1	1	1			ENSG00000186815	two pore segment channel 1(TPCN1)	Homo sapiens
GOTERM_CC_DIRECT	GO:0005759~mitochondrial matrix	50	2.03169	0.0683075	ENSG00000106246, ENSG00000204390, ENSG00000105953, ENSG00000099821, ENSG00000099624, ENSG00000196365, ENSG00000176715, ENSG00000116288, ENSG00000146701, ENSG00000162396, ENSG00000111271, ENSG00000100348, ENSG00000186687, ENSG00000122971, ENSG00000163644, ENSG00000104980, ENSG00000130489, ENSG00000140905, ENSG00000217930, ENSG00000267673, ENSG00000171552, ENSG00000023228, ENSG00000114054, ENSG0000…	2211	327	18224	1.26031	1	1	0.996403			ENSG00000133895	menin 1(MEN1)	Homo sapiens
															ENSG00000119771	kelch like family member 29(KLHL29)	Homo sapiens
Annotation Cluster 6	Enrichment Score: 1.6468307247445269														ENSG00000226174	testis expressed 22(TEX22)	Homo sapiens
Category	Term	Count	%	PValue	Genes	List Total	Pop Hits	Pop Total	Fold Enrichment	Bonferroni	Benjamini	FDR			ENSG00000136918	WD repeat domain 38(WDR38)	Homo sapiens
UP_SEQ_FEATURE	metal ion-binding site:Iron-sulfur (4Fe-4S)	8	0.325071	0.0019596	ENSG00000115286, ENSG00000136381, ENSG00000101391, ENSG00000065057, ENSG00000100412, ENSG00000132781, ENSG00000258366, ENSG00000243509	2342	17	20063	4.03135	0.999916	1	1			ENSG00000186532	SET and MYND domain containing 4(SMYD4)	Homo sapiens
UP_KEYWORDS	4Fe-4S	10	0.406339	0.0236549	ENSG00000115286, ENSG00000136381, ENSG00000101391, ENSG00000065057, ENSG00000100412, ENSG00000132781, ENSG00000026036, ENSG00000258366, ENSG00000103245, ENSG00000023228	2403	37	20581	2.31479	0.999998	0.32716	0.314736			ENSG00000151418	ATPase H+ transporting V1 subunit G3(ATP6V1G3)	Homo sapiens
GOTERM_MF_DIRECT	GO:0051539~4 iron, 4 sulfur cluster binding	10	0.406339	0.065534	ENSG00000115286, ENSG00000136381, ENSG00000101391, ENSG00000065057, ENSG00000100412, ENSG00000132781, ENSG00000026036, ENSG00000258366, ENSG00000103245, ENSG00000023228	2075	42	16881	1.93701	1	1	1			ENSG00000134313	kinase D-interacting substrate 220kDa(KIDINS220)	Homo sapiens
UP_KEYWORDS	Iron-sulfur	12	0.487607	0.0851377	ENSG00000115286, ENSG00000136381, ENSG00000101391, ENSG00000065057, ENSG00000100412, ENSG00000267673, ENSG00000132781, ENSG00000026036, ENSG00000258366, ENSG00000122873, ENSG00000103245, ENSG00000023228	2403	60	20581	1.71294	1	0.682336	0.656424			ENSG00000188163	family with sequence similarity 166 member A(FAM166A)	Homo sapiens
															ENSG00000188778	adrenoceptor beta 3(ADRB3)	Homo sapiens
Annotation Cluster 7	Enrichment Score: 1.5959339593418382														ENSG00000035687	adenylosuccinate synthase(ADSS)	Homo sapiens
Category	Term	Count	%	PValue	Genes	List Total	Pop Hits	Pop Total	Fold Enrichment	Bonferroni	Benjamini	FDR			ENSG00000057935	metastasis associated 1 family member 3(MTA3)	Homo sapiens
SMART	SM00167:VPS9	5	0.203169	0.00872233	ENSG00000132669, ENSG00000075399, ENSG00000174791, ENSG00000165219, ENSG00000154710	1173	8	10057	5.35859	0.989211	0.906798	0.906798			ENSG00000196961	adaptor related protein complex 2 alpha 1 subunit(AP2A1)	Homo sapiens
INTERPRO	IPR003123:Vacuolar sorting protein 9	5	0.203169	0.0240465	ENSG00000132669, ENSG00000075399, ENSG00000174791, ENSG00000165219, ENSG00000154710	2232	10	18559	4.15748	1	1	1			ENSG00000088888	mitochondrial antiviral signaling protein(MAVS)	Homo sapiens
UP_SEQ_FEATURE	domain:VPS9	4	0.162536	0.0777166	ENSG00000132669, ENSG00000174791, ENSG00000165219, ENSG00000154710	2342	9	20063	3.80738	1	1	1			ENSG00000100280	adaptor related protein complex 1 beta 1 subunit(AP1B1)	Homo sapiens
															ENSG00000198794	secretory carrier membrane protein 5(SCAMP5)	Homo sapiens
Annotation Cluster 8	Enrichment Score: 1.5583020936851377														ENSG00000215545	defensin beta 116(DEFB116)	Homo sapiens
Category	Term	Count	%	PValue	Genes	List Total	Pop Hits	Pop Total	Fold Enrichment	Bonferroni	Benjamini	FDR			ENSG00000215547	defensin beta 115(DEFB115)	Homo sapiens
BIOGRID_INTERACTION	8289:ARID1A~AT-rich interaction domain 1A	13	0.528241	0.00938155	ENSG00000136518, ENSG00000099956, ENSG00000132478, ENSG00000066044, ENSG00000173473, ENSG00000106635, ENSG00000110987, ENSG00000099385, ENSG00000142453, ENSG00000162231, ENSG00000187531, ENSG00000127616, ENSG00000090447	2071	45	16152	2.25308	1	1	1			ENSG00000173575	microRNA 3175(MIR3175)	Homo sapiens
BIOGRID_INTERACTION	6605:SMARCE1~SWI/SNF related, matrix associated, actin dependent regulator of chromatin, subfamily e, member 1	18	0.73141	0.0110902	ENSG00000136518, ENSG00000163939, ENSG00000099956, ENSG00000173473, ENSG00000170581, ENSG00000151491, ENSG00000099385, ENSG00000174744, ENSG00000122515, ENSG00000142453, ENSG00000162231, ENSG00000089902, ENSG00000127616, ENSG00000169375, ENSG00000140743, ENSG00000090447, ENSG00000089234, ENSG00000011332	2071	74	16152	1.89709	1	1	1			ENSG00000204305	advanced glycosylation end-product specific receptor(AGER)	Homo sapiens
BIOGRID_INTERACTION	6601:SMARCC2~SWI/SNF related, matrix associated, actin dependent regulator of chromatin subfamily c member 2	24	0.975213	0.0127647	ENSG00000136518, ENSG00000163939, ENSG00000099956, ENSG00000133226, ENSG00000066044, ENSG00000173473, ENSG00000170581, ENSG00000110987, ENSG00000131196, ENSG00000117139, ENSG00000168490, ENSG00000224470, ENSG00000197746, ENSG00000009954, ENSG00000099385, ENSG00000142453, ENSG00000162231, ENSG00000185591, ENSG00000187531, ENSG00000127616, ENSG00000169375, ENSG00000142208, ENSG00000090447, ENSG0000…	2071	111	16152	1.6863	1	1	1			ENSG00000196935	SLIT-ROBO Rho GTPase activating protein 1(SRGAP1)	Homo sapiens
BIOGRID_INTERACTION	6599:SMARCC1~SWI/SNF related, matrix associated, actin dependent regulator of chromatin subfamily c member 1	23	0.934579	0.0129072	ENSG00000136518, ENSG00000163939, ENSG00000099956, ENSG00000066044, ENSG00000173473, ENSG00000170581, ENSG00000110987, ENSG00000025770, ENSG00000118046, ENSG00000009954, ENSG00000099385, ENSG00000142453, ENSG00000162231, ENSG00000185591, ENSG00000187531, ENSG00000127616, ENSG00000169375, ENSG00000142208, ENSG00000105173, ENSG00000107164, ENSG00000011332, ENSG00000167978, ENSG00000087274	2071	105	16152	1.70838	1	1	1			ENSG00000167971	CASK interacting protein 1(CASKIN1)	Homo sapiens
BIOGRID_INTERACTION	6598:SMARCB1~SWI/SNF related, matrix associated, actin dependent regulator of chromatin, subfamily b, member 1	17	0.690776	0.0854149	ENSG00000163939, ENSG00000099956, ENSG00000173473, ENSG00000008735, ENSG00000131196, ENSG00000179218, ENSG00000099385, ENSG00000142453, ENSG00000127616, ENSG00000169375, ENSG00000142208, ENSG00000078403, ENSG00000105173, ENSG00000100784, ENSG00000090447, ENSG00000011332, ENSG00000140992	2071	87	16152	1.52397	1	1	1			ENSG00000143375	cingulin(CGN)	Homo sapiens
BIOGRID_INTERACTION	6597:SMARCA4~SWI/SNF related, matrix associated, actin dependent regulator of chromatin, subfamily a, member 4	25	1.01585	0.305209	ENSG00000136518, ENSG00000163939, ENSG00000110987, ENSG00000005007, ENSG00000099385, ENSG00000122515, ENSG00000185591, ENSG00000187531, ENSG00000188486, ENSG00000105173, ENSG00000100784, ENSG00000011332, ENSG00000185658, ENSG00000099956, ENSG00000080839, ENSG00000173473, ENSG00000106635, ENSG00000170581, ENSG00000131196, ENSG00000118046, ENSG00000009954, ENSG00000142453, ENSG00000169375, ENSG0000…	2071	167	16152	1.16753	1	1	1			ENSG00000205456	TP53 target 3D(TP53TG3D)	Homo sapiens
															ENSG00000178199	zinc finger CCCH-type containing 12D(ZC3H12D)	Homo sapiens
Annotation Cluster 9	Enrichment Score: 1.535589417097241														ENSG00000136383	alpha kinase 3(ALPK3)	Homo sapiens
Category	Term	Count	%	PValue	Genes	List Total	Pop Hits	Pop Total	Fold Enrichment	Bonferroni	Benjamini	FDR			ENSG00000167543	tumor protein p53 inducible protein 13(TP53I13)	Homo sapiens
SMART	SM00439:BAH	6	0.243803	0.0053784	ENSG00000163939, ENSG00000182979, ENSG00000182095, ENSG00000116539, ENSG00000142599, ENSG00000057935	1173	11	10057	4.67659	0.938464	0.906798	0.906798			ENSG00000130382	MLLT1, super elongation complex subunit(MLLT1)	Homo sapiens
INTERPRO	IPR001025:Bromo adjacent homology (BAH) domain	6	0.243803	0.00617306	ENSG00000163939, ENSG00000182979, ENSG00000182095, ENSG00000116539, ENSG00000142599, ENSG00000057935	2232	11	18559	4.53543	1	1	1			ENSG00000143398	phosphatidylinositol-4-phosphate 5-kinase type 1 alpha(PIP5K1A)	Homo sapiens
SMART	SM01189:SM01189	6	0.243803	0.0122777	ENSG00000089902, ENSG00000182979, ENSG00000156030, ENSG00000118156, ENSG00000142599, ENSG00000057935	1173	13	10057	3.95711	0.998316	0.906798	0.906798			ENSG00000142208	AKT serine/threonine kinase 1(AKT1)	Homo sapiens
UP_SEQ_FEATURE	domain:ELM2	6	0.243803	0.0123708	ENSG00000089902, ENSG00000182979, ENSG00000156030, ENSG00000118156, ENSG00000142599, ENSG00000057935	2342	13	20063	3.95382	1	1	1			ENSG00000228672	proline rich basic protein 1(PROB1)	Homo sapiens
INTERPRO	IPR000949:ELM2 domain	6	0.243803	0.0139967	ENSG00000089902, ENSG00000182979, ENSG00000156030, ENSG00000118156, ENSG00000142599, ENSG00000057935	2232	13	18559	3.83768	1	1	1			ENSG00000134160	transient receptor potential cation channel subfamily M member 1(TRPM1)	Homo sapiens
UP_SEQ_FEATURE	domain:BAH	5	0.203169	0.0143512	ENSG00000182979, ENSG00000182095, ENSG00000116539, ENSG00000142599, ENSG00000057935	2342	9	20063	4.75923	1	1	1			ENSG00000177169	unc-51 like autophagy activating kinase 1(ULK1)	Homo sapiens
UP_SEQ_FEATURE	domain:SANT	7	0.284437	0.0177303	ENSG00000182979, ENSG00000173473, ENSG00000156030, ENSG00000118156, ENSG00000007545, ENSG00000142599, ENSG00000057935	2342	19	20063	3.15612	1	1	1			ENSG00000113369	arrestin domain containing 3(ARRDC3)	Homo sapiens
INTERPRO	IPR017884:SANT domain	8	0.325071	0.0300226	ENSG00000089902, ENSG00000182979, ENSG00000173473, ENSG00000156030, ENSG00000118156, ENSG00000007545, ENSG00000142599, ENSG00000057935	2232	26	18559	2.55845	1	1	1			ENSG00000168350	delta 4-desaturase, sphingolipid 2(DEGS2)	Homo sapiens
SMART	SM00717:SANT	9	0.365705	0.120826	ENSG00000089902, ENSG00000182979, ENSG00000132604, ENSG00000173473, ENSG00000156030, ENSG00000118156, ENSG00000007545, ENSG00000142599, ENSG00000057935	1173	43	10057	1.7945	1	1	1			ENSG00000130201	exocyst complex component 3 like 2(EXOC3L2)	Homo sapiens
INTERPRO	IPR001005:SANT/Myb domain	9	0.365705	0.137926	ENSG00000089902, ENSG00000182979, ENSG00000132604, ENSG00000173473, ENSG00000156030, ENSG00000118156, ENSG00000007545, ENSG00000142599, ENSG00000057935	2232	43	18559	1.74034	1	1	1			ENSG00000163959	solute carrier family 51 alpha subunit(SLC51A)	Homo sapiens
SMART	SM00401:ZnF_GATA	4	0.162536	0.156319	ENSG00000182979, ENSG00000220201, ENSG00000142599, ENSG00000057935	1173	12	10057	2.85791	1	1	1			ENSG00000099953	matrix metallopeptidase 11(MMP11)	Homo sapiens
INTERPRO	IPR000679:Zinc finger, GATA-type	4	0.162536	0.266294	ENSG00000182979, ENSG00000220201, ENSG00000142599, ENSG00000057935	2232	15	18559	2.21732	1	1	1			ENSG00000149925	aldolase, fructose-bisphosphate A(ALDOA)	Homo sapiens
															ENSG00000130158	dedicator of cytokinesis 6(DOCK6)	Homo sapiens
Annotation Cluster 10	Enrichment Score: 1.5260544901640767														ENSG00000198598	matrix metallopeptidase 17(MMP17)	Homo sapiens
Category	Term	Count	%	PValue	Genes	List Total	Pop Hits	Pop Total	Fold Enrichment	Bonferroni	Benjamini	FDR			ENSG00000138650	protocadherin 10(PCDH10)	Homo sapiens
UP_KEYWORDS	Lysosome	44	1.78789	0.0140314	ENSG00000107611, ENSG00000130653, ENSG00000186815, ENSG00000151176, ENSG00000169919, ENSG00000116209, ENSG00000040531, ENSG00000176978, ENSG00000099785, ENSG00000134575, ENSG00000141012, ENSG00000216490, ENSG00000092929, ENSG00000160695, ENSG00000125843, ENSG00000179163, ENSG00000141337, ENSG00000104142, ENSG00000107331, ENSG00000108784, ENSG00000103066, ENSG00000131238, ENSG00000177830, ENSG0000…	2403	263	20581	1.43288	0.999596	0.250522	0.241008			ENSG00000117245	kinesin family member 17(KIF17)	Homo sapiens
KEGG_PATHWAY	hsa04142:Lysosome	25	1.01585	0.0150374	ENSG00000106367, ENSG00000100280, ENSG00000169919, ENSG00000040531, ENSG00000018280, ENSG00000134575, ENSG00000141012, ENSG00000141337, ENSG00000107331, ENSG00000108784, ENSG00000103066, ENSG00000157823, ENSG00000131238, ENSG00000129354, ENSG00000065000, ENSG00000197746, ENSG00000117984, ENSG00000163131, ENSG00000119899, ENSG00000150967, ENSG00000127415, ENSG00000100478, ENSG00000100299, ENSG0000…	868	121	6879	1.63742	0.986057	0.230077	0.219471			ENSG00000119711	aldehyde dehydrogenase 6 family member A1(ALDH6A1)	Homo sapiens
GOTERM_CC_DIRECT	GO:0043202~lysosomal lumen	18	0.73141	0.0251192	ENSG00000107611, ENSG00000131238, ENSG00000151176, ENSG00000169919, ENSG00000113721, ENSG00000132692, ENSG00000197746, ENSG00000117984, ENSG00000134575, ENSG00000163131, ENSG00000141012, ENSG00000216490, ENSG00000127415, ENSG00000100299, ENSG00000179163, ENSG00000221988, ENSG00000185339, ENSG00000108784	2211	85	18224	1.74545	1	0.854847	0.850752			ENSG00000007545	cramped chromatin regulator homolog 1(CRAMP1)	Homo sapiens
GOTERM_CC_DIRECT	GO:0005764~lysosome	34	1.38155	0.148423	ENSG00000186815, ENSG00000116209, ENSG00000040531, ENSG00000176978, ENSG00000075891, ENSG00000162909, ENSG00000018280, ENSG00000134575, ENSG00000064989, ENSG00000216490, ENSG00000092929, ENSG00000160695, ENSG00000125843, ENSG00000141337, ENSG00000104142, ENSG00000107331, ENSG00000108784, ENSG00000103066, ENSG00000131238, ENSG00000177830, ENSG00000113369, ENSG00000180061, ENSG00000116954, ENSG0000…	2211	226	18224	1.24001	1	1	0.996403			ENSG00000213889	protein phosphatase, Mg2+/Mn2+ dependent 1N (putative)(PPM1N)	Homo sapiens
															ENSG00000143373	zinc finger protein 687(ZNF687)	Homo sapiens
Annotation Cluster 11	Enrichment Score: 1.5161786835009055														ENSG00000163295	alkaline phosphatase, intestinal(ALPI)	Homo sapiens
Category	Term	Count	%	PValue	Genes	List Total	Pop Hits	Pop Total	Fold Enrichment	Bonferroni	Benjamini	FDR			ENSG00000091972	CD200 molecule(CD200)	Homo sapiens
UP_KEYWORDS	Cell cycle	98	3.98212	0.00652947	ENSG00000072864, ENSG00000198586, ENSG00000064961, ENSG00000159259, ENSG00000004897, ENSG00000143514, ENSG00000119408, ENSG00000165660, ENSG00000204710, ENSG00000100106, ENSG00000100865, ENSG00000161860, ENSG00000167967, ENSG00000141577, ENSG00000067560, ENSG00000099812, ENSG00000131931, ENSG00000129055, ENSG00000117724, ENSG00000118046, ENSG00000188130, ENSG00000138160, ENSG00000179271, ENSG0000…	2403	650	20581	1.29129	0.973288	0.164127	0.157895			ENSG00000244476	endogenous retrovirus group FRD member 1(ERVFRD-1)	Homo sapiens
UP_KEYWORDS	Cell division	61	2.47867	0.0141315	ENSG00000072864, ENSG00000158402, ENSG00000131165, ENSG00000004897, ENSG00000165660, ENSG00000119408, ENSG00000100106, ENSG00000100865, ENSG00000251503, ENSG00000161860, ENSG00000167967, ENSG00000074319, ENSG00000067560, ENSG00000099812, ENSG00000182628, ENSG00000129055, ENSG00000117724, ENSG00000176248, ENSG00000175279, ENSG00000058091, ENSG00000118007, ENSG00000165476, ENSG00000138160, ENSG0000…	2403	388	20581	1.34651	0.999618	0.250522	0.241008			ENSG00000149927	double C2 domain alpha(DOC2A)	Homo sapiens
GOTERM_BP_DIRECT	GO:0051301~cell division	56	2.2755	0.034291	ENSG00000072864, ENSG00000158402, ENSG00000131165, ENSG00000004897, ENSG00000165660, ENSG00000100106, ENSG00000100865, ENSG00000251503, ENSG00000161860, ENSG00000167967, ENSG00000074319, ENSG00000099812, ENSG00000182628, ENSG00000129055, ENSG00000117724, ENSG00000176248, ENSG00000175279, ENSG00000058091, ENSG00000118007, ENSG00000165476, ENSG00000138160, ENSG00000088325, ENSG00000129933, ENSG0000…	2071	350	16792	1.29731	1	1	1			ENSG00000108852	membrane palmitoylated protein 2(MPP2)	Homo sapiens
UP_KEYWORDS	Mitosis	40	1.62536	0.0660381	ENSG00000072864, ENSG00000080986, ENSG00000250506, ENSG00000170312, ENSG00000131023, ENSG00000158402, ENSG00000130177, ENSG00000141552, ENSG00000116584, ENSG00000169689, ENSG00000165660, ENSG00000119408, ENSG00000100106, ENSG00000251503, ENSG00000184445, ENSG00000161888, ENSG00000167967, ENSG00000120253, ENSG00000099812, ENSG00000135913, ENSG00000105325, ENSG00000182628, ENSG00000129055, ENSG0000…	2403	262	20581	1.30759	1	0.609117	0.585986			ENSG00000161647	membrane palmitoylated protein 3(MPP3)	Homo sapiens
GOTERM_BP_DIRECT	GO:0007067~mitotic nuclear division	38	1.54409	0.125622	ENSG00000163939, ENSG00000080986, ENSG00000250506, ENSG00000170312, ENSG00000131023, ENSG00000158402, ENSG00000130177, ENSG00000141552, ENSG00000116584, ENSG00000169689, ENSG00000119408, ENSG00000100106, ENSG00000251503, ENSG00000184445, ENSG00000161888, ENSG00000161547, ENSG00000127564, ENSG00000167967, ENSG00000120253, ENSG00000099812, ENSG00000135913, ENSG00000105325, ENSG00000182628, ENSG0000…	2071	248	16792	1.24238	1	1	1			ENSG00000090975	phosphatidylinositol transfer protein membrane associated 2(PITPNM2)	Homo sapiens
															ENSG00000108094	cullin 2(CUL2)	Homo sapiens
Annotation Cluster 12	Enrichment Score: 1.4823482392809364														ENSG00000132017	DDB1 and CUL4 associated factor 15(DCAF15)	Homo sapiens
Category	Term	Count	%	PValue	Genes	List Total	Pop Hits	Pop Total	Fold Enrichment	Bonferroni	Benjamini	FDR			ENSG00000141858	sterile alpha motif domain containing 1(SAMD1)	Homo sapiens
UP_SEQ_FEATURE	domain:F-box	18	0.73141	0.00379735	ENSG00000103264, ENSG00000108306, ENSG00000127585, ENSG00000197361, ENSG00000106336, ENSG00000155034, ENSG00000173120, ENSG00000099364, ENSG00000153832, ENSG00000162063, ENSG00000011007, ENSG00000204952, ENSG00000177051, ENSG00000109670, ENSG00000161243, ENSG00000145743, ENSG00000182325, ENSG00000072803	2342	73	20063	2.11231	1	1	1			ENSG00000103222	ATP binding cassette subfamily C member 1(ABCC1)	Homo sapiens
INTERPRO	IPR001810:F-box domain, cyclin-like	18	0.73141	0.00594807	ENSG00000103264, ENSG00000108306, ENSG00000127585, ENSG00000197361, ENSG00000106336, ENSG00000155034, ENSG00000173120, ENSG00000099364, ENSG00000153832, ENSG00000162063, ENSG00000011007, ENSG00000204952, ENSG00000177051, ENSG00000109670, ENSG00000161243, ENSG00000145743, ENSG00000182325, ENSG00000072803	2232	74	18559	2.02256	1	1	1			ENSG00000196284	SPT3 homolog, SAGA and STAGA complex component(SUPT3H)	Homo sapiens
SMART	SM00256:FBOX	11	0.446973	0.0119066	ENSG00000162063, ENSG00000103264, ENSG00000108306, ENSG00000106336, ENSG00000099364, ENSG00000177051, ENSG00000109670, ENSG00000161243, ENSG00000153832, ENSG00000145743, ENSG00000072803	1173	39	10057	2.41824	0.997956	0.906798	0.906798			ENSG00000104142	VPS18, CORVET/HOPS core subunit(VPS18)	Homo sapiens
GOTERM_CC_DIRECT	GO:0019005~SCF ubiquitin ligase complex	10	0.406339	0.145497	ENSG00000162063, ENSG00000064726, ENSG00000103264, ENSG00000197361, ENSG00000099364, ENSG00000133243, ENSG00000100387, ENSG00000109670, ENSG00000161243, ENSG00000072803	2211	50	18224	1.64848	1	1	0.996403			ENSG00000145020	aminomethyltransferase(AMT)	Homo sapiens
GOTERM_BP_DIRECT	GO:0031146~SCF-dependent proteasomal ubiquitin-dependent protein catabolic process	6	0.243803	0.165727	ENSG00000162063, ENSG00000103264, ENSG00000100387, ENSG00000109670, ENSG00000153832, ENSG00000072803	2071	24	16792	2.02704	1	1	1			ENSG00000144460	neuronal tyrosine-phosphorylated phosphoinositide-3-kinase adaptor 2(NYAP2)	Homo sapiens
BIOGRID_INTERACTION	6500:SKP1~S-phase kinase associated protein 1	25	1.01585	0.196795	ENSG00000168090, ENSG00000066044, ENSG00000173120, ENSG00000250506, ENSG00000189091, ENSG00000173486, ENSG00000153832, ENSG00000171862, ENSG00000100387, ENSG00000109670, ENSG00000161243, ENSG00000090447, ENSG00000169727, ENSG00000163960, ENSG00000135913, ENSG00000103264, ENSG00000197361, ENSG00000106336, ENSG00000104852, ENSG00000139579, ENSG00000162063, ENSG00000121671, ENSG00000177051, ENSG0000…	2071	156	16152	1.24986	1	1	1			ENSG00000150361	kelch like family member 1(KLHL1)	Homo sapiens
															ENSG00000149929	HIRA interacting protein 3(HIRIP3)	Homo sapiens
Annotation Cluster 13	Enrichment Score: 1.4385115958469474														ENSG00000172738	transmembrane protein 217(TMEM217)	Homo sapiens
Category	Term	Count	%	PValue	Genes	List Total	Pop Hits	Pop Total	Fold Enrichment	Bonferroni	Benjamini	FDR			ENSG00000160396	homeodomain interacting protein kinase 4(HIPK4)	Homo sapiens
UP_KEYWORDS	Serine protease	29	1.17838	0.00329716	ENSG00000237412, ENSG00000196365, ENSG00000176978, ENSG00000215704, ENSG00000115257, ENSG00000131187, ENSG00000172236, ENSG00000166278, ENSG00000164099, ENSG00000142002, ENSG00000185198, ENSG00000052344, ENSG00000103355, ENSG00000140564, ENSG00000243649, ENSG00000178226, ENSG00000197561, ENSG00000197540, ENSG00000172382, ENSG00000151006, ENSG00000197766, ENSG00000105707, ENSG00000196415, ENSG0000…	2403	141	20581	1.76154	0.838999	0.107255	0.103182			ENSG00000183495	E1A binding protein p400(EP400)	Homo sapiens
UP_SEQ_FEATURE	active site:Charge relay system	36	1.46282	0.011574	ENSG00000127220, ENSG00000176978, ENSG00000215704, ENSG00000115257, ENSG00000131187, ENSG00000172236, ENSG00000248487, ENSG00000166278, ENSG00000164099, ENSG00000142002, ENSG00000185198, ENSG00000168792, ENSG00000052344, ENSG00000103355, ENSG00000164535, ENSG00000101670, ENSG00000140564, ENSG00000103066, ENSG00000243649, ENSG00000213398, ENSG00000178226, ENSG00000197561, ENSG00000130348, ENSG0000…	2342	203	20063	1.5192	1	1	1			ENSG00000160472	transmembrane protein 190(TMEM190)	Homo sapiens
INTERPRO	IPR001314:Peptidase S1A, chymotrypsin-type	23	0.934579	0.0147981	ENSG00000243649, ENSG00000237412, ENSG00000178226, ENSG00000197561, ENSG00000197540, ENSG00000172382, ENSG00000151006, ENSG00000172232, ENSG00000173531, ENSG00000197766, ENSG00000105707, ENSG00000215704, ENSG00000131187, ENSG00000196415, ENSG00000007038, ENSG00000172236, ENSG00000164099, ENSG00000166278, ENSG00000116176, ENSG00000141086, ENSG00000185198, ENSG00000052344, ENSG00000103355	2232	113	18559	1.69243	1	1	1			ENSG00000138615	cartilage intermediate layer protein(CILP)	Homo sapiens
SMART	SM00020:Tryp_SPc	23	0.934579	0.0168826	ENSG00000243649, ENSG00000237412, ENSG00000178226, ENSG00000197561, ENSG00000197540, ENSG00000172382, ENSG00000151006, ENSG00000172232, ENSG00000173531, ENSG00000197766, ENSG00000105707, ENSG00000215704, ENSG00000131187, ENSG00000196415, ENSG00000007038, ENSG00000172236, ENSG00000164099, ENSG00000166278, ENSG00000116176, ENSG00000141086, ENSG00000185198, ENSG00000052344, ENSG00000103355	1173	118	10057	1.67115	0.99985	1	1			ENSG00000128310	galanin receptor 3(GALR3)	Homo sapiens
INTERPRO	IPR018114:Peptidase S1, trypsin family, active site	21	0.853312	0.0181119	ENSG00000243649, ENSG00000237412, ENSG00000178226, ENSG00000197561, ENSG00000197540, ENSG00000172382, ENSG00000151006, ENSG00000197766, ENSG00000105707, ENSG00000215704, ENSG00000131187, ENSG00000196415, ENSG00000007038, ENSG00000172236, ENSG00000164099, ENSG00000166278, ENSG00000116176, ENSG00000141086, ENSG00000185198, ENSG00000052344, ENSG00000103355	2232	102	18559	1.7119	1	1	1			ENSG00000136261	basic leucine zipper and W2 domains 2(BZW2)	Homo sapiens
UP_KEYWORDS	Zymogen	36	1.46282	0.0245665	ENSG00000008516, ENSG00000176978, ENSG00000205220, ENSG00000170890, ENSG00000172232, ENSG00000215704, ENSG00000115257, ENSG00000131067, ENSG00000131187, ENSG00000172236, ENSG00000158525, ENSG00000116288, ENSG00000143537, ENSG00000052344, ENSG00000132906, ENSG00000142303, ENSG00000140564, ENSG00000243649, ENSG00000178226, ENSG00000197561, ENSG00000197540, ENSG00000099953, ENSG00000198598, ENSG0000…	2403	214	20581	1.44079	0.999999	0.32716	0.314736			ENSG00000162415	zinc finger SWIM-type containing 5(ZSWIM5)	Homo sapiens
INTERPRO	IPR001254:Peptidase S1	23	0.934579	0.0281567	ENSG00000243649, ENSG00000237412, ENSG00000178226, ENSG00000197561, ENSG00000197540, ENSG00000172382, ENSG00000151006, ENSG00000172232, ENSG00000173531, ENSG00000197766, ENSG00000105707, ENSG00000215704, ENSG00000131187, ENSG00000196415, ENSG00000007038, ENSG00000172236, ENSG00000164099, ENSG00000166278, ENSG00000116176, ENSG00000141086, ENSG00000185198, ENSG00000052344, ENSG00000103355	2232	120	18559	1.5937	1	1	1			ENSG00000164099	protease, serine 12(PRSS12)	Homo sapiens
UP_SEQ_FEATURE	domain:Peptidase S1	20	0.812678	0.0475153	ENSG00000243649, ENSG00000197561, ENSG00000197540, ENSG00000172382, ENSG00000172232, ENSG00000173531, ENSG00000197766, ENSG00000105707, ENSG00000215704, ENSG00000131187, ENSG00000196415, ENSG00000007038, ENSG00000172236, ENSG00000164099, ENSG00000166278, ENSG00000116176, ENSG00000141086, ENSG00000185198, ENSG00000052344, ENSG00000103355	2342	109	20063	1.57185	1	1	1			ENSG00000157657	zinc finger protein 618(ZNF618)	Homo sapiens
INTERPRO	IPR009003:Trypsin-like cysteine/serine peptidase domain	23	0.934579	0.0528567	ENSG00000243649, ENSG00000237412, ENSG00000178226, ENSG00000197561, ENSG00000197540, ENSG00000172382, ENSG00000151006, ENSG00000172232, ENSG00000173531, ENSG00000197766, ENSG00000105707, ENSG00000215704, ENSG00000131187, ENSG00000196415, ENSG00000007038, ENSG00000172236, ENSG00000164099, ENSG00000166278, ENSG00000116176, ENSG00000141086, ENSG00000185198, ENSG00000052344, ENSG00000103355	2232	128	18559	1.4941	1	1	1			ENSG00000104979	chromosome 19 open reading frame 53(C19orf53)	Homo sapiens
GOTERM_MF_DIRECT	GO:0008236~serine-type peptidase activity	13	0.528241	0.0798011	ENSG00000197540, ENSG00000157077, ENSG00000176978, ENSG00000197766, ENSG00000105707, ENSG00000196415, ENSG00000007038, ENSG00000172236, ENSG00000164099, ENSG00000142002, ENSG00000116176, ENSG00000185198, ENSG00000052344	2075	63	16881	1.67874	1	1	1			ENSG00000168140	vasorin(VASN)	Homo sapiens
UP_KEYWORDS	Protease	75	3.04754	0.0912009	ENSG00000157837, ENSG00000196365, ENSG00000162909, ENSG00000172236, ENSG00000158525, ENSG00000164099, ENSG00000116288, ENSG00000166278, ENSG00000100902, ENSG00000185198, ENSG00000052344, ENSG00000142303, ENSG00000140564, ENSG00000243649, ENSG00000108578, ENSG00000126067, ENSG00000178226, ENSG00000197561, ENSG00000142606, ENSG00000173653, ENSG00000171551, ENSG00000151006, ENSG00000196236, ENSG0000…	2403	544	20581	1.1808	1	0.710339	0.683364			ENSG00000150990	DEAH-box helicase 37(DHX37)	Homo sapiens
GOTERM_MF_DIRECT	GO:0004252~serine-type endopeptidase activity	36	1.46282	0.266272	ENSG00000237412, ENSG00000196365, ENSG00000172232, ENSG00000215704, ENSG00000115257, ENSG00000131187, ENSG00000172236, ENSG00000166278, ENSG00000164099, ENSG00000185198, ENSG00000052344, ENSG00000103355, ENSG00000140564, ENSG00000243649, ENSG00000178226, ENSG00000197561, ENSG00000197540, ENSG00000099953, ENSG00000172382, ENSG00000151006, ENSG00000173531, ENSG00000197766, ENSG00000244731, ENSG0000…	2075	255	16881	1.14853	1	1	1			ENSG00000157870	family with sequence similarity 213 member B(FAM213B)	Homo sapiens
GOTERM_BP_DIRECT	GO:0006508~proteolysis	66	2.68184	0.342713	ENSG00000116209, ENSG00000157077, ENSG00000172232, ENSG00000073670, ENSG00000162909, ENSG00000003402, ENSG00000131165, ENSG00000172236, ENSG00000158525, ENSG00000116288, ENSG00000166278, ENSG00000185198, ENSG00000052344, ENSG00000142303, ENSG00000182325, ENSG00000243649, ENSG00000108578, ENSG00000178226, ENSG00000197561, ENSG00000142606, ENSG00000173653, ENSG00000171551, ENSG00000151006, ENSG0000…	2071	500	16792	1.07028	1	1	1			ENSG00000122970	intraflagellar transport 81(IFT81)	Homo sapiens
															ENSG00000089351	GRAM domain containing 1A(GRAMD1A)	Homo sapiens
Annotation Cluster 14	Enrichment Score: 1.403756451659111														ENSG00000131480	amine oxidase, copper containing 2(AOC2)	Homo sapiens
Category	Term	Count	%	PValue	Genes	List Total	Pop Hits	Pop Total	Fold Enrichment	Bonferroni	Benjamini	FDR			ENSG00000141101	NIN1/PSMD8 binding protein 1 homolog(NOB1)	Homo sapiens
INTERPRO	IPR013750:GHMP kinase, C-terminal domain	4	0.162536	0.0143759	ENSG00000108479, ENSG00000167508, ENSG00000157353, ENSG00000156958	2232	5	18559	6.65197	1	1	1			ENSG00000234776	chromosome 11 open reading frame 94(C11orf94)	Homo sapiens
INTERPRO	IPR006204:GHMP kinase N-terminal domain	4	0.162536	0.0143759	ENSG00000108479, ENSG00000167508, ENSG00000157353, ENSG00000156958	2232	5	18559	6.65197	1	1	1			ENSG00000070047	PHD and ring finger domains 1(PHRF1)	Homo sapiens
GOTERM_BP_DIRECT	GO:0046835~carbohydrate phosphorylation	7	0.284437	0.0553264	ENSG00000170525, ENSG00000156510, ENSG00000108479, ENSG00000106633, ENSG00000157353, ENSG00000156958, ENSG00000156515	2071	23	16792	2.4677	1	1	1			ENSG00000120868	apoptotic peptidase activating factor 1(APAF1)	Homo sapiens
INTERPRO	IPR014721:Ribosomal protein S5 domain 2-type fold, subgroup	7	0.284437	0.0599988	ENSG00000108479, ENSG00000196365, ENSG00000167508, ENSG00000140988, ENSG00000157353, ENSG00000156958, ENSG00000167658	2232	24	18559	2.4252	1	1	1			ENSG00000175336	apolipoprotein F(APOF)	Homo sapiens
INTERPRO	IPR006206:Mevalonate/galactokinase	3	0.121902	0.0734145	ENSG00000108479, ENSG00000157353, ENSG00000156958	2232	4	18559	6.23622	1	1	1			ENSG00000149212	sestrin 3(SESN3)	Homo sapiens
INTERPRO	IPR020568:Ribosomal protein S5 domain 2-type fold	10	0.406339	0.0750468	ENSG00000120699, ENSG00000108479, ENSG00000138035, ENSG00000077348, ENSG00000196365, ENSG00000167508, ENSG00000140988, ENSG00000157353, ENSG00000156958, ENSG00000167658	2232	44	18559	1.88976	1	1	1			ENSG00000077943	integrin subunit alpha 8(ITGA8)	Homo sapiens
															ENSG00000134982	APC, WNT signaling pathway regulator(APC)	Homo sapiens
Annotation Cluster 15	Enrichment Score: 1.401997362312287														ENSG00000122778	KIAA1549(KIAA1549)	Homo sapiens
Category	Term	Count	%	PValue	Genes	List Total	Pop Hits	Pop Total	Fold Enrichment	Bonferroni	Benjamini	FDR			ENSG00000169609	chromosome 15 open reading frame 40(C15orf40)	Homo sapiens
SMART	SM00715:LA	4	0.162536	0.0385074	ENSG00000138709, ENSG00000161813, ENSG00000174720, ENSG00000166173	1173	7	10057	4.89928	1	1	1			ENSG00000164062	acylaminoacyl-peptide hydrolase(APEH)	Homo sapiens
UP_SEQ_FEATURE	domain:HTH La-type RNA-binding	4	0.162536	0.0386629	ENSG00000138709, ENSG00000161813, ENSG00000174720, ENSG00000166173	2342	7	20063	4.89521	1	1	1			ENSG00000095002	mutS homolog 2(MSH2)	Homo sapiens
INTERPRO	IPR006630:RNA-binding protein Lupus La	4	0.162536	0.0417993	ENSG00000138709, ENSG00000161813, ENSG00000174720, ENSG00000166173	2232	7	18559	4.75141	1	1	1			ENSG00000175287	phytanoyl-CoA dioxygenase domain containing 1(PHYHD1)	Homo sapiens
															ENSG00000204410	mutS homolog 5(MSH5)	Homo sapiens
Annotation Cluster 16	Enrichment Score: 1.3878675529177706														ENSG00000141582	chromobox 4(CBX4)	Homo sapiens
Category	Term	Count	%	PValue	Genes	List Total	Pop Hits	Pop Total	Fold Enrichment	Bonferroni	Benjamini	FDR			ENSG00000135097	musashi RNA binding protein 1(MSI1)	Homo sapiens
GOTERM_BP_DIRECT	GO:0006904~vesicle docking involved in exocytosis	10	0.406339	0.00282477	ENSG00000116266, ENSG00000143545, ENSG00000106636, ENSG00000167461, ENSG00000136631, ENSG00000160695, ENSG00000158445, ENSG00000104142, ENSG00000136854, ENSG00000256861	2071	26	16792	3.11852	0.999999	1	1			ENSG00000135913	ubiquitin specific peptidase 37(USP37)	Homo sapiens
INTERPRO	IPR001619:Sec1-like protein	4	0.162536	0.0610192	ENSG00000116266, ENSG00000136631, ENSG00000136854, ENSG00000256861	2232	8	18559	4.15748	1	1	1			ENSG00000260259	uncharacterized LOC105371416(LOC105371416)	Homo sapiens
INTERPRO	IPR027482:Sec1-like, domain 2	4	0.162536	0.0610192	ENSG00000116266, ENSG00000136631, ENSG00000136854, ENSG00000256861	2232	8	18559	4.15748	1	1	1			ENSG00000198931	adenine phosphoribosyltransferase(APRT)	Homo sapiens
COG_ONTOLOGY	Intracellular trafficking and secretion	9	0.365705	0.0896398	ENSG00000025800, ENSG00000116266, ENSG00000106636, ENSG00000065000, ENSG00000182481, ENSG00000048707, ENSG00000136631, ENSG00000136854, ENSG00000256861	228	42	2026	1.90414	0.965984	1	1			ENSG00000033800	protein inhibitor of activated STAT 1(PIAS1)	Homo sapiens
PIR_SUPERFAMILY	PIRSF005715:vesicle trafficking protein, VPS45/Sec1 type	3	0.121902	0.121968	ENSG00000116266, ENSG00000136631, ENSG00000136854	214	5	1692	4.74393	1	1	1			ENSG00000182831	chromosome 16 open reading frame 72(C16orf72)	Homo sapiens
															ENSG00000173991	titin-cap(TCAP)	Homo sapiens
Annotation Cluster 17	Enrichment Score: 1.3706102943238527														ENSG00000185324	cyclin dependent kinase 10(CDK10)	Homo sapiens
Category	Term	Count	%	PValue	Genes	List Total	Pop Hits	Pop Total	Fold Enrichment	Bonferroni	Benjamini	FDR			ENSG00000185290	nuclear protein 2, transcriptional regulator(NUPR2)	Homo sapiens
KEGG_PATHWAY	hsa05213:Endometrial cancer	17	0.690776	0.000441527	ENSG00000115904, ENSG00000105647, ENSG00000039068, ENSG00000141506, ENSG00000174775, ENSG00000002330, ENSG00000171862, ENSG00000134982, ENSG00000115266, ENSG00000051382, ENSG00000126934, ENSG00000171608, ENSG00000268173, ENSG00000141736, ENSG00000142208, ENSG00000132906, ENSG00000100485, ENSG00000140992	868	52	6879	2.5909	0.117096	0.0765445	0.0730159			ENSG00000091262	ATP binding cassette subfamily C member 6(ABCC6)	Homo sapiens
KEGG_PATHWAY	hsa04910:Insulin signaling pathway	32	1.30028	0.000814303	ENSG00000099942, ENSG00000141506, ENSG00000174775, ENSG00000114302, ENSG00000131482, ENSG00000002330, ENSG00000126934, ENSG00000268173, ENSG00000160014, ENSG00000142208, ENSG00000180008, ENSG00000100485, ENSG00000164776, ENSG00000156510, ENSG00000106633, ENSG00000115904, ENSG00000142949, ENSG00000099875, ENSG00000105647, ENSG00000104812, ENSG00000068976, ENSG00000167193, ENSG00000156515, ENSG0000…	868	138	6879	1.83771	0.205249	0.0765445	0.0730159			ENSG00000179271	GADD45G interacting protein 1(GADD45GIP1)	Homo sapiens
KEGG_PATHWAY	hsa04722:Neurotrophin signaling pathway	26	1.05648	0.00710473	ENSG00000099942, ENSG00000141506, ENSG00000174775, ENSG00000002330, ENSG00000134313, ENSG00000225950, ENSG00000126934, ENSG00000268173, ENSG00000160014, ENSG00000087088, ENSG00000142208, ENSG00000100784, ENSG00000058404, ENSG00000100485, ENSG00000067560, ENSG00000115904, ENSG00000105647, ENSG00000167193, ENSG00000197943, ENSG00000080815, ENSG00000173039, ENSG00000116473, ENSG00000188130, ENSG0000…	868	120	6879	1.71711	0.866103	0.213055	0.203234			ENSG00000139726	density regulated re-initiation and release factor(DENR)	Homo sapiens
KEGG_PATHWAY	hsa04662:B cell receptor signaling pathway	17	0.690776	0.0103876	ENSG00000177455, ENSG00000107758, ENSG00000115904, ENSG00000105647, ENSG00000141506, ENSG00000174775, ENSG00000131196, ENSG00000007312, ENSG00000197943, ENSG00000173039, ENSG00000051382, ENSG00000126934, ENSG00000169750, ENSG00000171608, ENSG00000268173, ENSG00000142208, ENSG00000100485, ENSG00000072736	868	69	6879	1.95256	0.947379	0.230077	0.219471			ENSG00000074855	anoctamin 8(ANO8)	Homo sapiens
KEGG_PATHWAY	hsa05215:Prostate cancer	20	0.812678	0.0121112	ENSG00000197461, ENSG00000115904, ENSG00000105647, ENSG00000141506, ENSG00000113721, ENSG00000174775, ENSG00000002330, ENSG00000171862, ENSG00000173039, ENSG00000060566, ENSG00000143578, ENSG00000051382, ENSG00000126934, ENSG00000171608, ENSG00000268173, ENSG00000141736, ENSG00000142208, ENSG00000105173, ENSG00000132906, ENSG00000100485, ENSG00000140992	868	88	6879	1.80116	0.967813	0.230077	0.219471			ENSG00000110514	MAP kinase activating death domain(MADD)	Homo sapiens
KEGG_PATHWAY	hsa05231:Choline metabolism in cancer	22	0.893946	0.013236	ENSG00000129353, ENSG00000197461, ENSG00000067113, ENSG00000115904, ENSG00000105647, ENSG00000141506, ENSG00000113721, ENSG00000174775, ENSG00000185591, ENSG00000051382, ENSG00000158195, ENSG00000126934, ENSG00000187840, ENSG00000169750, ENSG00000171608, ENSG00000268173, ENSG00000142208, ENSG00000100288, ENSG00000161217, ENSG00000143398, ENSG00000100485, ENSG00000145214, ENSG00000140992	868	101	6879	1.72626	0.976658	0.230077	0.219471			ENSG00000148358	G protein-coupled receptor 107(GPR107)	Homo sapiens
KEGG_PATHWAY	hsa04066:HIF-1 signaling pathway	21	0.853312	0.0150639	ENSG00000103363, ENSG00000156510, ENSG00000099875, ENSG00000105647, ENSG00000141506, ENSG00000159128, ENSG00000197943, ENSG00000156515, ENSG00000173039, ENSG00000170525, ENSG00000143437, ENSG00000051382, ENSG00000126934, ENSG00000187840, ENSG00000108094, ENSG00000171608, ENSG00000268173, ENSG00000141736, ENSG00000142208, ENSG00000100387, ENSG00000058404, ENSG00000106366	868	96	6879	1.73362	0.986162	0.230077	0.219471			ENSG00000134287	ADP ribosylation factor 3(ARF3)	Homo sapiens
KEGG_PATHWAY	hsa05211:Renal cell carcinoma	16	0.650142	0.015435	ENSG00000103363, ENSG00000115904, ENSG00000105647, ENSG00000099942, ENSG00000141506, ENSG00000174775, ENSG00000167193, ENSG00000116473, ENSG00000143437, ENSG00000051382, ENSG00000126934, ENSG00000108094, ENSG00000171608, ENSG00000268173, ENSG00000142208, ENSG00000100387, ENSG00000100485	868	66	6879	1.92124	0.987557	0.230077	0.219471			ENSG00000103742	immunoglobulin superfamily DCC subclass member 4(IGDCC4)	Homo sapiens
KEGG_PATHWAY	hsa05223:Non-small cell lung cancer	14	0.568874	0.0196311	ENSG00000115904, ENSG00000105647, ENSG00000141506, ENSG00000174775, ENSG00000002330, ENSG00000197943, ENSG00000051382, ENSG00000126934, ENSG00000171608, ENSG00000268173, ENSG00000141736, ENSG00000142208, ENSG00000132906, ENSG00000100485, ENSG00000140992	868	56	6879	1.98128	0.996269	0.266163	0.253893			ENSG00000131435	PDZ and LIM domain 4(PDLIM4)	Homo sapiens
KEGG_PATHWAY	hsa04915:Estrogen signaling pathway	21	0.853312	0.0207645	ENSG00000096433, ENSG00000204390, ENSG00000115904, ENSG00000136928, ENSG00000149782, ENSG00000105647, ENSG00000141506, ENSG00000174775, ENSG00000096060, ENSG00000060566, ENSG00000143578, ENSG00000185591, ENSG00000204389, ENSG00000051382, ENSG00000126934, ENSG00000204388, ENSG00000138031, ENSG00000171608, ENSG00000268173, ENSG00000160014, ENSG00000142208, ENSG00000100485	868	99	6879	1.68109	0.997307	0.266163	0.253893			ENSG00000053371	aldo-keto reductase family 7 member A2(AKR7A2)	Homo sapiens
KEGG_PATHWAY	hsa04012:ErbB signaling pathway	19	0.772044	0.0218394	ENSG00000065361, ENSG00000115904, ENSG00000105647, ENSG00000099942, ENSG00000141506, ENSG00000174775, ENSG00000167193, ENSG00000002330, ENSG00000197943, ENSG00000051382, ENSG00000126934, ENSG00000142273, ENSG00000187840, ENSG00000171608, ENSG00000268173, ENSG00000141736, ENSG00000142208, ENSG00000058404, ENSG00000100485, ENSG00000143322	868	87	6879	1.73077	0.998025	0.266795	0.254496			ENSG00000103707	mitochondrial methionyl-tRNA formyltransferase(MTFMT)	Homo sapiens
KEGG_PATHWAY	hsa04660:T cell receptor signaling pathway	21	0.853312	0.022995	ENSG00000067560, ENSG00000107758, ENSG00000115904, ENSG00000105647, ENSG00000141506, ENSG00000107968, ENSG00000174775, ENSG00000213658, ENSG00000131196, ENSG00000173039, ENSG00000188130, ENSG00000051382, ENSG00000126934, ENSG00000171608, ENSG00000268173, ENSG00000167286, ENSG00000142208, ENSG00000100485, ENSG00000160654, ENSG00000010610, ENSG00000072736, ENSG00000140992	868	100	6879	1.66427	0.998585	0.266795	0.254496			ENSG00000124160	nuclear receptor coactivator 5(NCOA5)	Homo sapiens
KEGG_PATHWAY	hsa05214:Glioma	15	0.609508	0.0293611	ENSG00000197461, ENSG00000115904, ENSG00000105647, ENSG00000141506, ENSG00000113721, ENSG00000174775, ENSG00000197943, ENSG00000171862, ENSG00000051382, ENSG00000126934, ENSG00000171608, ENSG00000268173, ENSG00000160014, ENSG00000142208, ENSG00000058404, ENSG00000100485	868	65	6879	1.82887	0.999776	0.295708	0.282076			ENSG00000157796	WD repeat domain 19(WDR19)	Homo sapiens
KEGG_PATHWAY	hsa04370:VEGF signaling pathway	14	0.568874	0.0378502	ENSG00000107758, ENSG00000105647, ENSG00000141506, ENSG00000174775, ENSG00000002330, ENSG00000197943, ENSG00000188130, ENSG00000051382, ENSG00000126934, ENSG00000169750, ENSG00000171608, ENSG00000268173, ENSG00000142208, ENSG00000132906, ENSG00000176170	868	61	6879	1.81888	0.999981	0.312518	0.298111			ENSG00000115661	serine/threonine kinase 16(STK16)	Homo sapiens
KEGG_PATHWAY	hsa04664:Fc epsilon RI signaling pathway	15	0.609508	0.041628	ENSG00000115904, ENSG00000105647, ENSG00000141506, ENSG00000174775, ENSG00000213658, ENSG00000197943, ENSG00000188130, ENSG00000051382, ENSG00000126934, ENSG00000034152, ENSG00000169750, ENSG00000171608, ENSG00000268173, ENSG00000142208, ENSG00000100485, ENSG00000140992	868	68	6879	1.74819	0.999994	0.317273	0.302647			ENSG00000186198	solute carrier family 51 beta subunit(SLC51B)	Homo sapiens
KEGG_PATHWAY	hsa05221:Acute myeloid leukemia	13	0.528241	0.0433098	ENSG00000115904, ENSG00000105647, ENSG00000141506, ENSG00000174775, ENSG00000002330, ENSG00000173801, ENSG00000173039, ENSG00000051382, ENSG00000126934, ENSG00000187840, ENSG00000171608, ENSG00000268173, ENSG00000142208, ENSG00000100485	868	56	6879	1.83976	0.999996	0.321404	0.306588			ENSG00000089063	transmembrane protein 230(TMEM230)	Homo sapiens
KEGG_PATHWAY	hsa05230:Central carbon metabolism in cancer	14	0.568874	0.0532936	ENSG00000156510, ENSG00000106633, ENSG00000105647, ENSG00000141506, ENSG00000113721, ENSG00000174775, ENSG00000077463, ENSG00000171862, ENSG00000156515, ENSG00000051382, ENSG00000126934, ENSG00000171608, ENSG00000268173, ENSG00000141736, ENSG00000142208	868	64	6879	1.73362	1	0.366556	0.349658			ENSG00000161888	SPC24, NDC80 kinetochore complex component(SPC24)	Homo sapiens
KEGG_PATHWAY	hsa05220:Chronic myeloid leukemia	15	0.609508	0.0630851	ENSG00000115904, ENSG00000105647, ENSG00000099942, ENSG00000141506, ENSG00000174775, ENSG00000167193, ENSG00000171552, ENSG00000002330, ENSG00000173039, ENSG00000051382, ENSG00000126934, ENSG00000142273, ENSG00000171608, ENSG00000268173, ENSG00000142208, ENSG00000100485	868	72	6879	1.65107	1	0.413721	0.394649			ENSG00000067560	ras homolog family member A(RHOA)	Homo sapiens
KEGG_PATHWAY	hsa04919:Thyroid hormone signaling pathway	21	0.853312	0.0821893	ENSG00000149782, ENSG00000175221, ENSG00000105647, ENSG00000141506, ENSG00000198523, ENSG00000174775, ENSG00000136111, ENSG00000002330, ENSG00000197943, ENSG00000112394, ENSG00000051382, ENSG00000204301, ENSG00000126934, ENSG00000171608, ENSG00000268173, ENSG00000169375, ENSG00000142208, ENSG00000132906, ENSG00000259207, ENSG00000259753, ENSG00000108510, ENSG00000125686, ENSG00000140992	868	115	6879	1.44719	1	0.462273	0.440963			ENSG00000180739	sphingosine-1-phosphate receptor 5(S1PR5)	Homo sapiens
KEGG_PATHWAY	hsa05210:Colorectal cancer	13	0.528241	0.0836026	ENSG00000067560, ENSG00000095002, ENSG00000105647, ENSG00000141506, ENSG00000002330, ENSG00000134982, ENSG00000115266, ENSG00000051382, ENSG00000169750, ENSG00000171608, ENSG00000268173, ENSG00000087088, ENSG00000142208, ENSG00000132906	868	62	6879	1.66172	1	0.462273	0.440963			ENSG00000173531	macrophage stimulating 1(MST1)	Homo sapiens
KEGG_PATHWAY	hsa05161:Hepatitis B	25	1.01585	0.096296	ENSG00000185507, ENSG00000141506, ENSG00000174775, ENSG00000134574, ENSG00000002330, ENSG00000171862, ENSG00000060566, ENSG00000143578, ENSG00000126934, ENSG00000268173, ENSG00000087088, ENSG00000142208, ENSG00000105173, ENSG00000132906, ENSG00000127666, ENSG00000072736, ENSG00000132646, ENSG00000105647, ENSG00000170581, ENSG00000131196, ENSG00000173039, ENSG00000051382, ENSG00000120868, ENSG0000…	868	145	6879	1.3664	1	0.490345	0.46774			ENSG00000122299	zinc finger CCCH-type containing 7A(ZC3H7A)	Homo sapiens
KEGG_PATHWAY	hsa04917:Prolactin signaling pathway	14	0.568874	0.104526	ENSG00000106633, ENSG00000115904, ENSG00000105647, ENSG00000141506, ENSG00000174775, ENSG00000104826, ENSG00000173039, ENSG00000188130, ENSG00000051382, ENSG00000126934, ENSG00000171608, ENSG00000268173, ENSG00000142208, ENSG00000180008, ENSG00000100485	868	71	6879	1.5627	1	0.517127	0.493288			ENSG00000141522	Rho GDP dissociation inhibitor alpha(ARHGDIA)	Homo sapiens
KEGG_PATHWAY	hsa05205:Proteoglycans in cancer	31	1.25965	0.175569	ENSG00000096433, ENSG00000135925, ENSG00000128591, ENSG00000141506, ENSG00000125084, ENSG00000174775, ENSG00000115596, ENSG00000169884, ENSG00000126934, ENSG00000158186, ENSG00000268173, ENSG00000141736, ENSG00000142208, ENSG00000259207, ENSG00000090447, ENSG00000058404, ENSG00000122691, ENSG00000100485, ENSG00000067560, ENSG00000111704, ENSG00000065361, ENSG00000115904, ENSG00000105647, ENSG0000…	868	200	6879	1.22839	1	0.675396	0.644261			ENSG00000184933	olfactory receptor family 6 subfamily A member 2(OR6A2)	Homo sapiens
KEGG_PATHWAY	hsa05218:Melanoma	13	0.528241	0.177232	ENSG00000070388, ENSG00000197461, ENSG00000105647, ENSG00000039068, ENSG00000141506, ENSG00000113721, ENSG00000174775, ENSG00000002330, ENSG00000171862, ENSG00000051382, ENSG00000126934, ENSG00000171608, ENSG00000268173, ENSG00000142208	868	71	6879	1.45108	1	0.675396	0.644261			ENSG00000120805	ADP ribosylation factor like GTPase 1(ARL1)	Homo sapiens
KEGG_PATHWAY	hsa05212:Pancreatic cancer	12	0.487607	0.189555	ENSG00000105647, ENSG00000141506, ENSG00000171552, ENSG00000002330, ENSG00000173039, ENSG00000006451, ENSG00000051382, ENSG00000169750, ENSG00000268173, ENSG00000171608, ENSG00000141736, ENSG00000142208, ENSG00000132906	868	65	6879	1.4631	1	0.712728	0.679872			ENSG00000143437	aryl hydrocarbon receptor nuclear translocator(ARNT)	Homo sapiens
KEGG_PATHWAY	hsa04068:FoxO signaling pathway	21	0.853312	0.240994	ENSG00000129355, ENSG00000115904, ENSG00000103942, ENSG00000105647, ENSG00000141506, ENSG00000174775, ENSG00000131482, ENSG00000171862, ENSG00000118046, ENSG00000188130, ENSG00000051382, ENSG00000126934, ENSG00000127528, ENSG00000181929, ENSG00000171608, ENSG00000268173, ENSG00000096717, ENSG00000101049, ENSG00000142208, ENSG00000125910, ENSG00000100485, ENSG00000140992	868	134	6879	1.242	1	0.799532	0.762674			ENSG00000100299	arylsulfatase A(ARSA)	Homo sapiens
KEGG_PATHWAY	hsa04510:Focal adhesion	30	1.21902	0.288352	ENSG00000099942, ENSG00000128591, ENSG00000141506, ENSG00000174775, ENSG00000172037, ENSG00000132470, ENSG00000002330, ENSG00000162909, ENSG00000171862, ENSG00000080573, ENSG00000268173, ENSG00000141736, ENSG00000142208, ENSG00000259207, ENSG00000100485, ENSG00000067560, ENSG00000105664, ENSG00000106436, ENSG00000197461, ENSG00000077943, ENSG00000115904, ENSG00000072110, ENSG00000105647, ENSG0000…	868	206	6879	1.15414	1	0.871914	0.83172			ENSG00000167645	Yip1 interacting factor homolog B, membrane trafficking protein(YIF1B)	Homo sapiens
KEGG_PATHWAY	hsa05222:Small cell lung cancer	12	0.487607	0.511802	ENSG00000105647, ENSG00000141506, ENSG00000172037, ENSG00000171552, ENSG00000171862, ENSG00000173039, ENSG00000051382, ENSG00000120868, ENSG00000268173, ENSG00000171608, ENSG00000142208, ENSG00000105173, ENSG00000132906	868	85	6879	1.11884	1	1	0.957295			ENSG00000254788	CKLF-CMTM1 readthrough(CKLF-CMTM1)	Homo sapiens
KEGG_PATHWAY	hsa04650:Natural killer cell mediated cytotoxicity	16	0.650142	0.582907	ENSG00000108622, ENSG00000107758, ENSG00000115904, ENSG00000105647, ENSG00000141506, ENSG00000174775, ENSG00000213658, ENSG00000131196, ENSG00000159128, ENSG00000197943, ENSG00000051382, ENSG00000126934, ENSG00000169750, ENSG00000171608, ENSG00000268173, ENSG00000087266, ENSG00000100485	868	122	6879	1.03936	1	1	0.957295			ENSG00000001460	sperm tail PG-rich repeat containing 1(STPG1)	Homo sapiens
KEGG_PATHWAY	hsa04062:Chemokine signaling pathway	23	0.934579	0.660265	ENSG00000067560, ENSG00000198055, ENSG00000115904, ENSG00000149782, ENSG00000105647, ENSG00000170581, ENSG00000099942, ENSG00000068831, ENSG00000141506, ENSG00000174775, ENSG00000105639, ENSG00000167193, ENSG00000172354, ENSG00000173039, ENSG00000127928, ENSG00000116473, ENSG00000162188, ENSG00000051382, ENSG00000138031, ENSG00000171608, ENSG00000268173, ENSG00000142208, ENSG00000100485, ENSG0000…	868	186	6879	0.979987	1	1	0.957295			ENSG00000161609	coiled-coil domain containing 155(CCDC155)	Homo sapiens
															ENSG00000179698	WD repeat domain 97(WDR97)	Homo sapiens
Annotation Cluster 18	Enrichment Score: 1.3624570442629838														ENSG00000067113	phospholipid phosphatase 1(PLPP1)	Homo sapiens
Category	Term	Count	%	PValue	Genes	List Total	Pop Hits	Pop Total	Fold Enrichment	Bonferroni	Benjamini	FDR			ENSG00000204922	ubiquinol-cytochrome c reductase complex assembly factor 3(UQCC3)	Homo sapiens
UP_KEYWORDS	Ubl conjugation pathway	101	4.10402	0.00884307	ENSG00000130311, ENSG00000099785, ENSG00000244687, ENSG00000153832, ENSG00000004897, ENSG00000142784, ENSG00000204952, ENSG00000165660, ENSG00000109670, ENSG00000167967, ENSG00000180008, ENSG00000182325, ENSG00000131653, ENSG00000197361, ENSG00000129055, ENSG00000174943, ENSG00000064726, ENSG00000058056, ENSG00000164068, ENSG00000169871, ENSG00000124208, ENSG00000137075, ENSG00000149600, ENSG0000…	2403	680	20581	1.27211	0.992642	0.195609	0.18818			ENSG00000100714	methylenetetrahydrofolate dehydrogenase, cyclohydrolase and formyltetrahydrofolate synthetase 1(MTHFD1)	Homo sapiens
GOTERM_MF_DIRECT	GO:0004842~ubiquitin-protein transferase activity	52	2.11296	0.0469826	ENSG00000150361, ENSG00000104343, ENSG00000119682, ENSG00000099785, ENSG00000171621, ENSG00000109790, ENSG00000179580, ENSG00000100387, ENSG00000109670, ENSG00000182325, ENSG00000130487, ENSG00000131653, ENSG00000092148, ENSG00000119771, ENSG00000174943, ENSG00000132388, ENSG00000169871, ENSG00000137075, ENSG00000141965, ENSG00000204308, ENSG00000148634, ENSG00000072401, ENSG00000107954, ENSG0000…	2075	329	16881	1.28584	1	1	1			ENSG00000177000	methylenetetrahydrofolate reductase(MTHFR)	Homo sapiens
GOTERM_BP_DIRECT	GO:0016567~protein ubiquitination	51	2.07233	0.196829	ENSG00000132017, ENSG00000150361, ENSG00000099785, ENSG00000142784, ENSG00000109790, ENSG00000179580, ENSG00000100387, ENSG00000109670, ENSG00000180008, ENSG00000167967, ENSG00000125686, ENSG00000182325, ENSG00000103363, ENSG00000130487, ENSG00000131653, ENSG00000197361, ENSG00000145041, ENSG00000119771, ENSG00000174943, ENSG00000154710, ENSG00000164068, ENSG00000137075, ENSG00000240849, ENSG0000…	2071	359	16792	1.15186	1	1	1			ENSG00000183527	proteasome assembly chaperone 1(PSMG1)	Homo sapiens
															ENSG00000104112	secretogranin III(SCG3)	Homo sapiens
Annotation Cluster 19	Enrichment Score: 1.3387551428080524														ENSG00000141293	src kinase associated phosphoprotein 1(SKAP1)	Homo sapiens
Category	Term	Count	%	PValue	Genes	List Total	Pop Hits	Pop Total	Fold Enrichment	Bonferroni	Benjamini	FDR			ENSG00000204542	chromosome 6 open reading frame 15(C6orf15)	Homo sapiens
UP_KEYWORDS	Purine biosynthesis	6	0.243803	0.0123835	ENSG00000035687, ENSG00000100714, ENSG00000159131, ENSG00000185100, ENSG00000128050, ENSG00000163655	2403	13	20581	3.95294	0.998983	0.23614	0.227173			ENSG00000161526	SAP30 binding protein(SAP30BP)	Homo sapiens
GOTERM_BP_DIRECT	GO:0009168~purine ribonucleoside monophosphate biosynthetic process	5	0.203169	0.0660187	ENSG00000035687, ENSG00000159131, ENSG00000185100, ENSG00000128050, ENSG00000163655	2071	13	16792	3.11852	1	1	1			ENSG00000176101	SS nuclear autoantigen 1(SSNA1)	Homo sapiens
GOTERM_BP_DIRECT	GO:0009113~purine nucleobase biosynthetic process	3	0.121902	0.117822	ENSG00000159131, ENSG00000128050, ENSG00000163655	2071	5	16792	4.8649	1	1	1			ENSG00000142347	myosin IF(MYO1F)	Homo sapiens
															ENSG00000131471	amine oxidase, copper containing 3(AOC3)	Homo sapiens
Annotation Cluster 20	Enrichment Score: 1.2976898826207344														ENSG00000081760	acetoacetyl-CoA synthetase(AACS)	Homo sapiens
Category	Term	Count	%	PValue	Genes	List Total	Pop Hits	Pop Total	Fold Enrichment	Bonferroni	Benjamini	FDR			ENSG00000197380	dishevelled binding antagonist of beta catenin 3(DACT3)	Homo sapiens
GOTERM_BP_DIRECT	GO:0050916~sensory perception of sweet taste	4	0.162536	0.0280384	ENSG00000096433, ENSG00000169962, ENSG00000214415, ENSG00000185933	2071	6	16792	5.40544	1	1	1			ENSG00000105705	SURP and G-patch domain containing 1(SUGP1)	Homo sapiens
GOTERM_BP_DIRECT	GO:0050917~sensory perception of umami taste	4	0.162536	0.0280384	ENSG00000096433, ENSG00000169962, ENSG00000214415, ENSG00000185933	2071	6	16792	5.40544	1	1	1			ENSG00000167522	ankyrin repeat domain 11(ANKRD11)	Homo sapiens
GOTERM_BP_DIRECT	GO:0050913~sensory perception of bitter taste	3	0.121902	0.162713	ENSG00000096433, ENSG00000214415, ENSG00000185933	2071	6	16792	4.05408	1	1	1			ENSG00000117425	patched 2(PTCH2)	Homo sapiens
															ENSG00000137075	ring finger protein 38(RNF38)	Homo sapiens
Annotation Cluster 21	Enrichment Score: 1.29408472947931														ENSG00000253896	uncharacterized LOC105379715(LOC105379715)	Homo sapiens
Category	Term	Count	%	PValue	Genes	List Total	Pop Hits	Pop Total	Fold Enrichment	Bonferroni	Benjamini	FDR			ENSG00000103254	family with sequence similarity 173 member A(FAM173A)	Homo sapiens
INTERPRO	IPR009060:UBA-like	15	0.609508	0.00891529	ENSG00000153443, ENSG00000196141, ENSG00000048707, ENSG00000162191, ENSG00000078177, ENSG00000131023, ENSG00000078140, ENSG00000113194, ENSG00000058056, ENSG00000162231, ENSG00000185262, ENSG00000143569, ENSG00000179262, ENSG00000163960, ENSG00000163214	2232	59	18559	2.11397	1	1	1			ENSG00000198171	DDRGK domain containing 1(DDRGK1)	Homo sapiens
INTERPRO	IPR015940:Ubiquitin-associated/translation elongation factor EF1B, N-terminal, eukaryote	10	0.406339	0.0750468	ENSG00000078140, ENSG00000058056, ENSG00000143569, ENSG00000048707, ENSG00000162191, ENSG00000179262, ENSG00000215695, ENSG00000131023, ENSG00000160469, ENSG00000163214	2232	44	18559	1.88976	1	1	1			ENSG00000166582	centromere protein V(CENPV)	Homo sapiens
UP_SEQ_FEATURE	domain:UBA	9	0.365705	0.0876297	ENSG00000078140, ENSG00000113194, ENSG00000143569, ENSG00000048707, ENSG00000162191, ENSG00000215695, ENSG00000131023, ENSG00000160469, ENSG00000163214	2342	40	20063	1.92749	1	1	1			ENSG00000177045	SIX homeobox 5(SIX5)	Homo sapiens
SMART	SM00165:UBA	7	0.284437	0.113643	ENSG00000078140, ENSG00000058056, ENSG00000143569, ENSG00000048707, ENSG00000162191, ENSG00000179262, ENSG00000215695	1173	29	10057	2.06952	1	1	1			ENSG00000177830	chitinase domain containing 1(CHID1)	Homo sapiens
															ENSG00000142444	translocase of inner mitochondrial membrane 29(TIMM29)	Homo sapiens
Annotation Cluster 22	Enrichment Score: 1.2668715626596743														ENSG00000163958	zinc finger DHHC-type containing 19(ZDHHC19)	Homo sapiens
Category	Term	Count	%	PValue	Genes	List Total	Pop Hits	Pop Total	Fold Enrichment	Bonferroni	Benjamini	FDR			ENSG00000106263	eukaryotic translation initiation factor 3 subunit B(EIF3B)	Homo sapiens
INTERPRO	IPR004088:K Homology domain, type 1	13	0.528241	0.00465179	ENSG00000090097, ENSG00000131503, ENSG00000130713, ENSG00000132680, ENSG00000073792, ENSG00000159217, ENSG00000138035, ENSG00000254996, ENSG00000169564, ENSG00000183570, ENSG00000168066, ENSG00000107164, ENSG00000121057	2232	44	18559	2.45669	0.999999	1	1			ENSG00000142599	arginine-glutamic acid dipeptide repeats(RERE)	Homo sapiens
SMART	SM00322:KH	11	0.446973	0.00985669	ENSG00000090097, ENSG00000254996, ENSG00000138035, ENSG00000131503, ENSG00000169564, ENSG00000183570, ENSG00000168066, ENSG00000073792, ENSG00000107164, ENSG00000121057, ENSG00000159217	1173	38	10057	2.48187	0.994031	0.906798	0.906798			ENSG00000130811	eukaryotic translation initiation factor 3 subunit G(EIF3G)	Homo sapiens
INTERPRO	IPR004087:K Homology domain	11	0.446973	0.0122391	ENSG00000090097, ENSG00000254996, ENSG00000138035, ENSG00000131503, ENSG00000169564, ENSG00000183570, ENSG00000168066, ENSG00000073792, ENSG00000107164, ENSG00000121057, ENSG00000159217	2232	38	18559	2.40696	1	1	1			ENSG00000204392	LSM2 homolog, U6 small nuclear RNA and mRNA degradation associated(LSM2)	Homo sapiens
UP_SEQ_FEATURE	domain:KH 3	6	0.243803	0.0236755	ENSG00000090097, ENSG00000169564, ENSG00000183570, ENSG00000073792, ENSG00000107164, ENSG00000159217	2342	15	20063	3.42664	1	1	1			ENSG00000084623	eukaryotic translation initiation factor 3 subunit I(EIF3I)	Homo sapiens
UP_SEQ_FEATURE	domain:KH	5	0.203169	0.107302	ENSG00000254996, ENSG00000138035, ENSG00000131503, ENSG00000168066, ENSG00000121057	2342	16	20063	2.67707	1	1	1			ENSG00000173237	chromosome 11 open reading frame 86(C11orf86)	Homo sapiens
UP_SEQ_FEATURE	domain:KH 1	6	0.243803	0.140161	ENSG00000090097, ENSG00000169564, ENSG00000183570, ENSG00000073792, ENSG00000107164, ENSG00000159217	2342	24	20063	2.14165	1	1	1			ENSG00000104915	syntaxin 10(STX10)	Homo sapiens
UP_SEQ_FEATURE	domain:KH 2	6	0.243803	0.140161	ENSG00000090097, ENSG00000169564, ENSG00000183570, ENSG00000073792, ENSG00000107164, ENSG00000159217	2342	24	20063	2.14165	1	1	1			ENSG00000196296	ATPase sarcoplasmic/endoplasmic reticulum Ca2+ transporting 1(ATP2A1)	Homo sapiens
UP_SEQ_FEATURE	domain:KH 4	3	0.121902	0.192421	ENSG00000073792, ENSG00000107164, ENSG00000159217	2342	7	20063	3.6714	1	1	1			ENSG00000145113	mucin 4, cell surface associated(MUC4)	Homo sapiens
GOTERM_MF_DIRECT	GO:0003730~mRNA 3'-UTR binding	6	0.243803	0.735603	ENSG00000090097, ENSG00000066044, ENSG00000099622, ENSG00000073792, ENSG00000134644, ENSG00000159217	2075	49	16881	0.996174	1	1	1			ENSG00000215182	mucin 5AC, oligomeric mucus/gel-forming(MUC5AC)	Homo sapiens
															ENSG00000188687	solute carrier family 4 member 5(SLC4A5)	Homo sapiens
Annotation Cluster 23	Enrichment Score: 1.2538214146652467														ENSG00000108395	tripartite motif containing 37(TRIM37)	Homo sapiens
Category	Term	Count	%	PValue	Genes	List Total	Pop Hits	Pop Total	Fold Enrichment	Bonferroni	Benjamini	FDR			ENSG00000132781	mutY DNA glycosylase(MUTYH)	Homo sapiens
INTERPRO	IPR024783:Transducer of regulated CREB activity, N-terminal	3	0.121902	0.0398649	ENSG00000140577, ENSG00000160741, ENSG00000105662	2232	3	18559	8.31496	1	1	1			ENSG00000174576	neuronal PAS domain protein 4(NPAS4)	Homo sapiens
INTERPRO	IPR024784:Transducer of regulated CREB activity, middle domain	3	0.121902	0.0398649	ENSG00000140577, ENSG00000160741, ENSG00000105662	2232	3	18559	8.31496	1	1	1			ENSG00000167508	mevalonate diphosphate decarboxylase(MVD)	Homo sapiens
INTERPRO	IPR024785:Transducer of regulated CREB activity, C-terminal	3	0.121902	0.0398649	ENSG00000140577, ENSG00000160741, ENSG00000105662	2232	3	18559	8.31496	1	1	1			ENSG00000119950	MAX interactor 1, dimerization protein(MXI1)	Homo sapiens
INTERPRO	IPR024786:Transducer of regulated CREB activity	3	0.121902	0.0398649	ENSG00000140577, ENSG00000160741, ENSG00000105662	2232	3	18559	8.31496	1	1	1			ENSG00000125910	sphingosine-1-phosphate receptor 4(S1PR4)	Homo sapiens
GOTERM_BP_DIRECT	GO:0032793~positive regulation of CREB transcription factor activity	5	0.203169	0.103496	ENSG00000100784, ENSG00000140577, ENSG00000105287, ENSG00000160741, ENSG00000105662	2071	15	16792	2.70272	1	1	1			ENSG00000186687	LYR motif containing 7(LYRM7)	Homo sapiens
GOTERM_MF_DIRECT	GO:0008140~cAMP response element binding protein binding	4	0.162536	0.114758	ENSG00000140577, ENSG00000160741, ENSG00000167657, ENSG00000105662	2075	10	16881	3.25417	1	1	1			ENSG00000099624	ATP synthase, H+ transporting, mitochondrial F1 complex, delta subunit(ATP5D)	Homo sapiens
															ENSG00000116990	v-myc avian myelocytomatosis viral oncogene lung carcinoma derived homolog(MYCL)	Homo sapiens
Annotation Cluster 24	Enrichment Score: 1.2485254594842057														ENSG00000233198	ring finger protein 224(RNF224)	Homo sapiens
Category	Term	Count	%	PValue	Genes	List Total	Pop Hits	Pop Total	Fold Enrichment	Bonferroni	Benjamini	FDR			ENSG00000204913	leucine rich repeat containing 3C(LRRC3C)	Homo sapiens
UP_KEYWORDS	Cell junction	98	3.98212	0.0176964	ENSG00000089063, ENSG00000151491, ENSG00000158445, ENSG00000073150, ENSG00000119888, ENSG00000088899, ENSG00000168135, ENSG00000166111, ENSG00000127947, ENSG00000215045, ENSG00000147434, ENSG00000182963, ENSG00000099812, ENSG00000072110, ENSG00000205476, ENSG00000171552, ENSG00000244731, ENSG00000152578, ENSG00000213937, ENSG00000116473, ENSG00000119899, ENSG00000144791, ENSG00000184697, ENSG0000…	2403	675	20581	1.24347	0.999948	0.295637	0.284411			ENSG00000224531	small integral membrane protein 13(SMIM13)	Homo sapiens
GOTERM_CC_DIRECT	GO:0030054~cell junction	68	2.7631	0.0604264	ENSG00000099625, ENSG00000089063, ENSG00000151491, ENSG00000064687, ENSG00000158445, ENSG00000216490, ENSG00000088899, ENSG00000168135, ENSG00000166111, ENSG00000185236, ENSG00000124198, ENSG00000215045, ENSG00000147434, ENSG00000067560, ENSG00000176884, ENSG00000157782, ENSG00000244731, ENSG00000171552, ENSG00000152578, ENSG00000149927, ENSG00000167654, ENSG00000173805, ENSG00000119899, ENSG0000…	2211	459	18224	1.2211	1	1	0.996403			ENSG00000240230	COX19, cytochrome c oxidase assembly factor(COX19)	Homo sapiens
UP_KEYWORDS	Synapse	49	1.99106	0.168001	ENSG00000099625, ENSG00000089063, ENSG00000151491, ENSG00000158445, ENSG00000173402, ENSG00000088899, ENSG00000168135, ENSG00000166111, ENSG00000185236, ENSG00000124198, ENSG00000215045, ENSG00000147434, ENSG00000176884, ENSG00000157782, ENSG00000244731, ENSG00000171552, ENSG00000152578, ENSG00000149927, ENSG00000167654, ENSG00000173805, ENSG00000119899, ENSG00000116032, ENSG00000160469, ENSG0000…	2403	357	20581	1.17555	1	0.977944	0.940807			ENSG00000215788	TNF receptor superfamily member 25(TNFRSF25)	Homo sapiens
															ENSG00000133392	myosin heavy chain 11(MYH11)	Homo sapiens
Annotation Cluster 25	Enrichment Score: 1.2372477483429727														ENSG00000103335	microRNA 4722(MIR4722)	Homo sapiens
Category	Term	Count	%	PValue	Genes	List Total	Pop Hits	Pop Total	Fold Enrichment	Bonferroni	Benjamini	FDR			ENSG00000198336	myosin light chain 4(MYL4)	Homo sapiens
UP_SEQ_FEATURE	calcium-binding region:1; low affinity	7	0.284437	0.0177303	ENSG00000188015, ENSG00000188643, ENSG00000196154, ENSG00000189334, ENSG00000196420, ENSG00000196754, ENSG00000171643	2342	19	20063	3.15612	1	1	1			ENSG00000197858	glycosylphosphatidylinositol anchor attachment 1(GPAA1)	Homo sapiens
UP_SEQ_FEATURE	calcium-binding region:2; high affinity	7	0.284437	0.0360015	ENSG00000188015, ENSG00000188643, ENSG00000196154, ENSG00000189334, ENSG00000196420, ENSG00000196754, ENSG00000171643	2342	22	20063	2.72574	1	1	1			ENSG00000197879	myosin IC(MYO1C)	Homo sapiens
SMART	SM01394:SM01394	8	0.325071	0.0376941	ENSG00000188015, ENSG00000188643, ENSG00000196154, ENSG00000189334, ENSG00000196420, ENSG00000196754, ENSG00000171643, ENSG00000197956	1173	28	10057	2.44964	1	1	1			ENSG00000137275	receptor interacting serine/threonine kinase 1(RIPK1)	Homo sapiens
INTERPRO	IPR013787:S100/CaBP-9k-type, calcium binding, subdomain	8	0.325071	0.0518858	ENSG00000188015, ENSG00000188643, ENSG00000196154, ENSG00000189334, ENSG00000196420, ENSG00000196754, ENSG00000171643, ENSG00000197956	2232	29	18559	2.29378	1	1	1			ENSG00000169683	leucine rich repeat containing 45(LRRC45)	Homo sapiens
INTERPRO	IPR001751:S100/Calbindin-D9k, conserved site	7	0.284437	0.0712407	ENSG00000188015, ENSG00000188643, ENSG00000196154, ENSG00000196420, ENSG00000196754, ENSG00000171643, ENSG00000197956	2232	25	18559	2.32819	1	1	1			ENSG00000169689	centromere protein X(CENPX)	Homo sapiens
GAD_DISEASE	Dermatitis, Atopic|	6	0.243803	0.424058	ENSG00000188015, ENSG00000196154, ENSG00000189334, ENSG00000196420, ENSG00000196754, ENSG00000197956	1454	38	12971	1.40856	1	1	1			ENSG00000196586	myosin VI(MYO6)	Homo sapiens
															ENSG00000145555	myosin X(MYO10)	Homo sapiens
Annotation Cluster 26	Enrichment Score: 1.2022546303018609														ENSG00000143537	ADAM metallopeptidase domain 15(ADAM15)	Homo sapiens
Category	Term	Count	%	PValue	Genes	List Total	Pop Hits	Pop Total	Fold Enrichment	Bonferroni	Benjamini	FDR			ENSG00000127666	toll like receptor adaptor molecule 1(TICAM1)	Homo sapiens
GOTERM_BP_DIRECT	GO:0006281~DNA repair	40	1.62536	0.0321704	ENSG00000136518, ENSG00000183207, ENSG00000104343, ENSG00000095002, ENSG00000104885, ENSG00000012061, ENSG00000172273, ENSG00000134574, ENSG00000198646, ENSG00000170312, ENSG00000159259, ENSG00000133863, ENSG00000005007, ENSG00000169689, ENSG00000136273, ENSG00000100865, ENSG00000251503, ENSG00000160953, ENSG00000160957, ENSG00000099956, ENSG00000112319, ENSG00000070950, ENSG00000105325, ENSG0000…	2071	235	16792	1.38011	1	1	1			ENSG00000172232	azurocidin 1(AZU1)	Homo sapiens
UP_KEYWORDS	DNA damage	52	2.11296	0.0613744	ENSG00000183207, ENSG00000104343, ENSG00000106009, ENSG00000065057, ENSG00000198586, ENSG00000159259, ENSG00000133863, ENSG00000087206, ENSG00000100865, ENSG00000251503, ENSG00000100387, ENSG00000125843, ENSG00000179262, ENSG00000112319, ENSG00000114933, ENSG00000067369, ENSG00000132781, ENSG00000169592, ENSG00000175279, ENSG00000118046, ENSG00000139579, ENSG00000173928, ENSG00000092853, ENSG0000…	2403	352	20581	1.26524	1	0.595439	0.572828			ENSG00000090621	poly(A) binding protein cytoplasmic 4(PABPC4)	Homo sapiens
UP_KEYWORDS	DNA repair	42	1.70662	0.125254	ENSG00000136518, ENSG00000183207, ENSG00000104343, ENSG00000242802, ENSG00000095002, ENSG00000197275, ENSG00000012061, ENSG00000065057, ENSG00000134574, ENSG00000159259, ENSG00000133863, ENSG00000087206, ENSG00000169689, ENSG00000188486, ENSG00000100865, ENSG00000251503, ENSG00000100387, ENSG00000125843, ENSG00000179262, ENSG00000160953, ENSG00000112319, ENSG00000070950, ENSG00000132646, ENSG0000…	2403	293	20581	1.22771	1	0.846683	0.814531			ENSG00000183145	ripply transcriptional repressor 3(RIPPLY3)	Homo sapiens
															ENSG00000002330	BCL2 associated agonist of cell death(BAD)	Homo sapiens
Annotation Cluster 27	Enrichment Score: 1.1532223371884693														ENSG00000108784	N-acetyl-alpha-glucosaminidase(NAGLU)	Homo sapiens
Category	Term	Count	%	PValue	Genes	List Total	Pop Hits	Pop Total	Fold Enrichment	Bonferroni	Benjamini	FDR			ENSG00000121753	adhesion G protein-coupled receptor B2(ADGRB2)	Homo sapiens
BIOGRID_INTERACTION	10096:ACTR3~ARP3 actin related protein 3 homolog	16	0.650142	0.00747154	ENSG00000132478, ENSG00000103995, ENSG00000113758, ENSG00000136950, ENSG00000241685, ENSG00000198898, ENSG00000162231, ENSG00000158195, ENSG00000133392, ENSG00000187531, ENSG00000100304, ENSG00000177192, ENSG00000130429, ENSG00000138071, ENSG00000169813, ENSG00000140575	2071	60	16152	2.07977	1	1	1			ENSG00000030110	BCL2 antagonist/killer 1(BAK1)	Homo sapiens
BIOGRID_INTERACTION	81873:ARPC5L~actin related protein 2/3 complex subunit 5 like	9	0.365705	0.0168021	ENSG00000162231, ENSG00000128595, ENSG00000133392, ENSG00000113758, ENSG00000130429, ENSG00000138071, ENSG00000241685, ENSG00000198898, ENSG00000140575	2071	27	16152	2.59971	1	1	1			ENSG00000243509	TNF receptor superfamily member 6b(TNFRSF6B)	Homo sapiens
BIOGRID_INTERACTION	10093:ARPC4~actin related protein 2/3 complex subunit 4	12	0.487607	0.0552932	ENSG00000132478, ENSG00000162231, ENSG00000066044, ENSG00000128595, ENSG00000113758, ENSG00000100304, ENSG00000136950, ENSG00000130429, ENSG00000138071, ENSG00000241685, ENSG00000198898, ENSG00000140575	2071	51	16152	1.83509	1	1	1			ENSG00000160551	microRNA 4523(MIR4523)	Homo sapiens
BIOGRID_INTERACTION	10094:ARPC3~actin related protein 2/3 complex subunit 3	12	0.487607	0.0552932	ENSG00000198707, ENSG00000077549, ENSG00000128595, ENSG00000113758, ENSG00000136950, ENSG00000130429, ENSG00000138071, ENSG00000241685, ENSG00000198898, ENSG00000179218, ENSG00000197879, ENSG00000140575	2071	51	16152	1.83509	1	1	1			ENSG00000087088	BCL2 associated X, apoptosis regulator(BAX)	Homo sapiens
BIOGRID_INTERACTION	10092:ARPC5~actin related protein 2/3 complex subunit 5	8	0.325071	0.0690762	ENSG00000066044, ENSG00000133392, ENSG00000113758, ENSG00000136950, ENSG00000130429, ENSG00000138071, ENSG00000241685, ENSG00000198898	2071	29	16152	2.15148	1	1	1			ENSG00000105402	NSF attachment protein alpha(NAPA)	Homo sapiens
BIOGRID_INTERACTION	10109:ARPC2~actin related protein 2/3 complex subunit 2	12	0.487607	0.07815	ENSG00000132478, ENSG00000077549, ENSG00000128595, ENSG00000113758, ENSG00000039068, ENSG00000136950, ENSG00000177192, ENSG00000130429, ENSG00000138071, ENSG00000241685, ENSG00000198898, ENSG00000140575	2071	54	16152	1.73314	1	1	1			ENSG00000188060	RAB42, member RAS oncogene family(RAB42)	Homo sapiens
GOTERM_CC_DIRECT	GO:0005885~Arp2/3 protein complex	4	0.162536	0.170501	ENSG00000136950, ENSG00000130429, ENSG00000138071, ENSG00000241685	2211	12	18224	2.74747	1	1	0.996403			ENSG00000158747	neuroblastoma 1, DAN family BMP antagonist(NBL1)	Homo sapiens
BIOGRID_INTERACTION	10552:ARPC1A~actin related protein 2/3 complex subunit 1A	4	0.162536	0.227074	ENSG00000066044, ENSG00000113758, ENSG00000136950, ENSG00000138071	2071	13	16152	2.39973	1	1	1			ENSG00000092929	unc-13 homolog D(UNC13D)	Homo sapiens
GOTERM_BP_DIRECT	GO:0034314~Arp2/3 complex-mediated actin nucleation	4	0.162536	0.52087	ENSG00000136950, ENSG00000130429, ENSG00000138071, ENSG00000241685	2071	22	16792	1.47421	1	1	1			ENSG00000154654	neural cell adhesion molecule 2(NCAM2)	Homo sapiens
															ENSG00000165434	phosphoglucomutase 2 like 1(PGM2L1)	Homo sapiens
Annotation Cluster 28	Enrichment Score: 1.1232130937385574														ENSG00000141569	tripartite motif containing 65(TRIM65)	Homo sapiens
Category	Term	Count	%	PValue	Genes	List Total	Pop Hits	Pop Total	Fold Enrichment	Bonferroni	Benjamini	FDR			ENSG00000099834	cadherin related family member 5(CDHR5)	Homo sapiens
UP_KEYWORDS	Prenylation	34	1.38155	0.00182493	ENSG00000175582, ENSG00000181467, ENSG00000099864, ENSG00000105514, ENSG00000174775, ENSG00000139725, ENSG00000188060, ENSG00000006451, ENSG00000127928, ENSG00000158186, ENSG00000167461, ENSG00000160013, ENSG00000185236, ENSG00000184007, ENSG00000176490, ENSG00000167964, ENSG00000160972, ENSG00000067560, ENSG00000106636, ENSG00000172780, ENSG00000173156, ENSG00000117724, ENSG00000118046, ENSG0000…	2403	168	20581	1.73333	0.635821	0.0720848	0.0693474			ENSG00000248098	branched chain keto acid dehydrogenase E1, alpha polypeptide(BCKDHA)	Homo sapiens
UP_SEQ_FEATURE	lipid moiety-binding region:S-geranylgeranyl cysteine	21	0.853312	0.0241556	ENSG00000067560, ENSG00000175582, ENSG00000181467, ENSG00000172780, ENSG00000105514, ENSG00000173156, ENSG00000139725, ENSG00000188060, ENSG00000139832, ENSG00000006451, ENSG00000143545, ENSG00000116473, ENSG00000162188, ENSG00000158186, ENSG00000169750, ENSG00000167461, ENSG00000185236, ENSG00000100276, ENSG00000176490, ENSG00000167964, ENSG00000167414	2342	108	20063	1.66573	1	1	1			ENSG00000171552	BCL2 like 1(BCL2L1)	Homo sapiens
GOTERM_MF_DIRECT	GO:0003924~GTPase activity	39	1.58472	0.0435323	ENSG00000175582, ENSG00000214415, ENSG00000105514, ENSG00000174775, ENSG00000139725, ENSG00000120805, ENSG00000172354, ENSG00000115137, ENSG00000060558, ENSG00000130299, ENSG00000006451, ENSG00000167721, ENSG00000127928, ENSG00000158186, ENSG00000167461, ENSG00000088256, ENSG00000100664, ENSG00000188229, ENSG00000127824, ENSG00000185236, ENSG00000140983, ENSG00000176490, ENSG00000067560, ENSG0000…	2075	234	16881	1.3559	1	1	1			ENSG00000177685	calcium release activated channel regulator 2B(CRACR2B)	Homo sapiens
UP_SEQ_FEATURE	short sequence motif:Effector region	19	0.772044	0.0437477	ENSG00000067560, ENSG00000175582, ENSG00000181467, ENSG00000172780, ENSG00000105514, ENSG00000174775, ENSG00000173156, ENSG00000139725, ENSG00000139832, ENSG00000006451, ENSG00000143545, ENSG00000116473, ENSG00000158186, ENSG00000169750, ENSG00000167461, ENSG00000185236, ENSG00000100276, ENSG00000176490, ENSG00000167964	2342	101	20063	1.61154	1	1	1			ENSG00000182557	sphingolipid transporter 3 (putative)(SPNS3)	Homo sapiens
UP_SEQ_FEATURE	propeptide:Removed in mature form	37	1.50345	0.0589957	ENSG00000107611, ENSG00000185924, ENSG00000181467, ENSG00000118094, ENSG00000143590, ENSG00000008516, ENSG00000174775, ENSG00000205220, ENSG00000139725, ENSG00000006451, ENSG00000127928, ENSG00000158186, ENSG00000167461, ENSG00000160013, ENSG00000185236, ENSG00000184502, ENSG00000176490, ENSG00000015413, ENSG00000067560, ENSG00000160932, ENSG00000197461, ENSG00000130303, ENSG00000198598, ENSG0000…	2342	237	20063	1.3374	1	1	1			ENSG00000163354	DC-STAMP domain containing 2(DCST2)	Homo sapiens
INTERPRO	IPR005225:Small GTP-binding protein domain	28	1.13775	0.0665566	ENSG00000175582, ENSG00000181467, ENSG00000105514, ENSG00000174775, ENSG00000139725, ENSG00000120805, ENSG00000115137, ENSG00000196503, ENSG00000130299, ENSG00000006451, ENSG00000158186, ENSG00000167461, ENSG00000103710, ENSG00000185236, ENSG00000104140, ENSG00000140983, ENSG00000176490, ENSG00000167964, ENSG00000067560, ENSG00000172780, ENSG00000134287, ENSG00000173156, ENSG00000139832, ENSG0000…	2232	167	18559	1.39413	1	1	1			ENSG00000110987	BCL tumor suppressor 7A(BCL7A)	Homo sapiens
INTERPRO	IPR001806:Small GTPase superfamily	24	0.975213	0.0692847	ENSG00000067560, ENSG00000175582, ENSG00000181467, ENSG00000172780, ENSG00000105514, ENSG00000174775, ENSG00000173156, ENSG00000139725, ENSG00000115137, ENSG00000188060, ENSG00000139832, ENSG00000006451, ENSG00000143545, ENSG00000116473, ENSG00000158186, ENSG00000169750, ENSG00000167461, ENSG00000103710, ENSG00000104140, ENSG00000185236, ENSG00000100276, ENSG00000140983, ENSG00000176490, ENSG0000…	2232	139	18559	1.43568	1	1	1			ENSG00000065621	glutathione S-transferase omega 2(GSTO2)	Homo sapiens
GOTERM_BP_DIRECT	GO:0007264~small GTPase mediated signal transduction	37	1.50345	0.155913	ENSG00000175582, ENSG00000130158, ENSG00000105514, ENSG00000185829, ENSG00000174775, ENSG00000139725, ENSG00000120805, ENSG00000115137, ENSG00000196503, ENSG00000188060, ENSG00000158186, ENSG00000167461, ENSG00000103710, ENSG00000185236, ENSG00000104140, ENSG00000140983, ENSG00000176490, ENSG00000100485, ENSG00000167964, ENSG00000067560, ENSG00000172780, ENSG00000115904, ENSG00000132669, ENSG0000…	2071	246	16792	1.21952	1	1	1			ENSG00000166821	peroxisomal biogenesis factor 11 alpha(PEX11A)	Homo sapiens
INTERPRO	IPR020849:Small GTPase superfamily, Ras type	8	0.325071	0.181685	ENSG00000181467, ENSG00000006451, ENSG00000116473, ENSG00000158186, ENSG00000174775, ENSG00000103710, ENSG00000100276, ENSG00000176490	2232	39	18559	1.70563	1	1	1			ENSG00000105428	zinc and ring finger 4(ZNRF4)	Homo sapiens
UP_SEQ_FEATURE	nucleotide phosphate-binding region:GTP	41	1.66599	0.271701	ENSG00000175582, ENSG00000181467, ENSG00000214415, ENSG00000105514, ENSG00000185829, ENSG00000174775, ENSG00000139725, ENSG00000120805, ENSG00000115137, ENSG00000196503, ENSG00000188060, ENSG00000060558, ENSG00000130299, ENSG00000035687, ENSG00000006451, ENSG00000158186, ENSG00000167461, ENSG00000088256, ENSG00000100664, ENSG00000188229, ENSG00000127824, ENSG00000103710, ENSG00000185236, ENSG0000…	2342	310	20063	1.133	1	1	1			ENSG00000162222	tetratricopeptide repeat domain 9C(TTC9C)	Homo sapiens
UP_KEYWORDS	GTP-binding	43	1.74726	0.400518	ENSG00000175582, ENSG00000181467, ENSG00000214415, ENSG00000105514, ENSG00000173540, ENSG00000185829, ENSG00000174775, ENSG00000139725, ENSG00000120805, ENSG00000115137, ENSG00000196503, ENSG00000188060, ENSG00000060558, ENSG00000130299, ENSG00000035687, ENSG00000006451, ENSG00000158186, ENSG00000167461, ENSG00000088256, ENSG00000100664, ENSG00000188229, ENSG00000127824, ENSG00000103710, ENSG0000…	2403	343	20581	1.07371	1	1	0.963768			ENSG00000183128	calcium homeostasis modulator 3(CALHM3)	Homo sapiens
GOTERM_MF_DIRECT	GO:0005525~GTP binding	49	1.99106	0.471896	ENSG00000175582, ENSG00000181467, ENSG00000105514, ENSG00000185829, ENSG00000174775, ENSG00000139725, ENSG00000188060, ENSG00000060558, ENSG00000035687, ENSG00000167721, ENSG00000138430, ENSG00000100664, ENSG00000088256, ENSG00000188229, ENSG00000127824, ENSG00000185236, ENSG00000104140, ENSG00000167964, ENSG00000067560, ENSG00000185739, ENSG00000134287, ENSG00000116954, ENSG00000143545, ENSG0000…	2075	384	16881	1.03811	1	1	1			ENSG00000099822	hyperpolarization activated cyclic nucleotide gated potassium channel 2(HCN2)	Homo sapiens
															ENSG00000128617	opsin 1 (cone pigments), short-wave-sensitive(OPN1SW)	Homo sapiens
Annotation Cluster 29	Enrichment Score: 1.1120932757593955														ENSG00000119013	NADH:ubiquinone oxidoreductase subunit B3(NDUFB3)	Homo sapiens
Category	Term	Count	%	PValue	Genes	List Total	Pop Hits	Pop Total	Fold Enrichment	Bonferroni	Benjamini	FDR			ENSG00000136521	NADH:ubiquinone oxidoreductase subunit B5(NDUFB5)	Homo sapiens
INTERPRO	IPR008253:Marvel	9	0.365705	0.0181144	ENSG00000127561, ENSG00000089505, ENSG00000105467, ENSG00000254788, ENSG00000140932, ENSG00000140931, ENSG00000185105, ENSG00000100321, ENSG00000183723	2232	29	18559	2.58051	1	1	1			ENSG00000140990	NADH:ubiquinone oxidoreductase subunit B10(NDUFB10)	Homo sapiens
INTERPRO	IPR016579:Synaptogyrin	3	0.121902	0.0734145	ENSG00000127561, ENSG00000105467, ENSG00000100321	2232	4	18559	6.23622	1	1	1			ENSG00000109390	NADH:ubiquinone oxidoreductase subunit C1(NDUFC1)	Homo sapiens
UP_SEQ_FEATURE	domain:MARVEL	7	0.284437	0.0744892	ENSG00000127561, ENSG00000089505, ENSG00000105467, ENSG00000140932, ENSG00000140931, ENSG00000100321, ENSG00000183723	2342	26	20063	2.30639	1	1	1			ENSG00000023228	NADH:ubiquinone oxidoreductase core subunit S1(NDUFS1)	Homo sapiens
PIR_SUPERFAMILY	PIRSF011282:synaptogyrin	3	0.121902	0.0796654	ENSG00000127561, ENSG00000105467, ENSG00000100321	214	4	1692	5.92991	1	1	1			ENSG00000136908	dolichyl-phosphate mannosyltransferase subunit 2, regulatory(DPM2)	Homo sapiens
GOTERM_CC_DIRECT	GO:0031594~neuromuscular junction	9	0.365705	0.348629	ENSG00000127561, ENSG00000181104, ENSG00000105467, ENSG00000175084, ENSG00000101400, ENSG00000100321, ENSG00000103423, ENSG00000136425, ENSG00000080815	2211	55	18224	1.34876	1	1	0.996403			ENSG00000243649	complement factor B(CFB)	Homo sapiens
															ENSG00000125864	beaded filament structural protein 1(BFSP1)	Homo sapiens
Annotation Cluster 30	Enrichment Score: 1.1100792491536189														ENSG00000187922	lipocalin 10(LCN10)	Homo sapiens
Category	Term	Count	%	PValue	Genes	List Total	Pop Hits	Pop Total	Fold Enrichment	Bonferroni	Benjamini	FDR			ENSG00000140575	IQ motif containing GTPase activating protein 1(IQGAP1)	Homo sapiens
UP_KEYWORDS	Protein phosphatase	25	1.01585	0.0196458	ENSG00000107758, ENSG00000076201, ENSG00000213889, ENSG00000132670, ENSG00000171862, ENSG00000158402, ENSG00000152104, ENSG00000138032, ENSG00000141298, ENSG00000167065, ENSG00000127947, ENSG00000184007, ENSG00000184207, ENSG00000163644, ENSG00000175175, ENSG00000133878, ENSG00000112319, ENSG00000142949, ENSG00000144579, ENSG00000115241, ENSG00000169410, ENSG00000164086, ENSG00000100330, ENSG0000…	2403	133	20581	1.60991	0.999983	0.301782	0.290321			ENSG00000100290	BCL2 interacting killer(BIK)	Homo sapiens
GOTERM_BP_DIRECT	GO:0006470~protein dephosphorylation	21	0.853312	0.140966	ENSG00000133878, ENSG00000067113, ENSG00000107758, ENSG00000178397, ENSG00000213889, ENSG00000171862, ENSG00000152104, ENSG00000138032, ENSG00000144579, ENSG00000141298, ENSG00000115241, ENSG00000169410, ENSG00000127947, ENSG00000119938, ENSG00000100324, ENSG00000100330, ENSG00000149923, ENSG00000127952, ENSG00000072803, ENSG00000100241, ENSG00000163644	2071	126	16792	1.35136	1	1	1			ENSG00000163655	guanine monophosphate synthase(GMPS)	Homo sapiens
GOTERM_MF_DIRECT	GO:0004722~protein serine/threonine phosphatase activity	11	0.446973	0.168802	ENSG00000138032, ENSG00000175175, ENSG00000115241, ENSG00000107758, ENSG00000119938, ENSG00000100324, ENSG00000213889, ENSG00000100330, ENSG00000149923, ENSG00000171862, ENSG00000163644	2075	58	16881	1.54292	1	1	1			ENSG00000108578	bleomycin hydrolase(BLMH)	Homo sapiens
															ENSG00000019144	microRNA 6716(MIR6716)	Homo sapiens
Annotation Cluster 31	Enrichment Score: 1.0975572372747895														ENSG00000003402	CASP8 and FADD like apoptosis regulator(CFLAR)	Homo sapiens
Category	Term	Count	%	PValue	Genes	List Total	Pop Hits	Pop Total	Fold Enrichment	Bonferroni	Benjamini	FDR			ENSG00000157353	fucokinase(FUK)	Homo sapiens
UP_KEYWORDS	Kinetochore	21	0.853312	0.0097444	ENSG00000072864, ENSG00000069248, ENSG00000182628, ENSG00000158805, ENSG00000080986, ENSG00000067369, ENSG00000117724, ENSG00000175279, ENSG00000153207, ENSG00000198824, ENSG00000111581, ENSG00000197724, ENSG00000153774, ENSG00000169689, ENSG00000115163, ENSG00000198917, ENSG00000166582, ENSG00000251503, ENSG00000184445, ENSG00000161888, ENSG00000120253	2403	99	20581	1.81676	0.995551	0.19958	0.192001			ENSG00000168487	bone morphogenetic protein 1(BMP1)	Homo sapiens
GOTERM_CC_DIRECT	GO:0000777~condensed chromosome kinetochore	18	0.73141	0.03088	ENSG00000072864, ENSG00000069248, ENSG00000158805, ENSG00000080986, ENSG00000067369, ENSG00000175279, ENSG00000153207, ENSG00000198824, ENSG00000111581, ENSG00000197724, ENSG00000153774, ENSG00000169689, ENSG00000198917, ENSG00000166582, ENSG00000251503, ENSG00000184445, ENSG00000161888, ENSG00000120253	2211	87	18224	1.70533	1	0.902009	0.897688			ENSG00000255398	hydroxycarboxylic acid receptor 3(HCAR3)	Homo sapiens
UP_KEYWORDS	Centromere	23	0.934579	0.0750362	ENSG00000072864, ENSG00000069248, ENSG00000182628, ENSG00000158805, ENSG00000080986, ENSG00000067369, ENSG00000117724, ENSG00000175279, ENSG00000153207, ENSG00000198824, ENSG00000111581, ENSG00000197724, ENSG00000153774, ENSG00000169689, ENSG00000115163, ENSG00000118007, ENSG00000120334, ENSG00000198917, ENSG00000166582, ENSG00000251503, ENSG00000184445, ENSG00000161888, ENSG00000120253	2403	137	20581	1.43787	1	0.620118	0.59657			ENSG00000116212	leucine rich repeat containing 42(LRRC42)	Homo sapiens
GOTERM_CC_DIRECT	GO:0000776~kinetochore	14	0.568874	0.178231	ENSG00000072864, ENSG00000158805, ENSG00000080986, ENSG00000117724, ENSG00000111581, ENSG00000197724, ENSG00000080815, ENSG00000134982, ENSG00000166582, ENSG00000251503, ENSG00000169375, ENSG00000167716, ENSG00000103510, ENSG00000120253	2211	81	18224	1.42462	1	1	0.996403			ENSG00000171532	neuronal differentiation 2(NEUROD2)	Homo sapiens
GOTERM_BP_DIRECT	GO:0007062~sister chromatid cohesion	17	0.690776	0.196456	ENSG00000072864, ENSG00000069248, ENSG00000182628, ENSG00000080986, ENSG00000117724, ENSG00000175279, ENSG00000153207, ENSG00000111581, ENSG00000177954, ENSG00000115163, ENSG00000118007, ENSG00000120334, ENSG00000251503, ENSG00000184445, ENSG00000109670, ENSG00000161888, ENSG00000120253	2071	103	16792	1.33824	1	1	1			ENSG00000204344	serine/threonine kinase 19(STK19)	Homo sapiens
UP_KEYWORDS	Chromosome	51	2.07233	0.32863	ENSG00000072864, ENSG00000158805, ENSG00000176635, ENSG00000064961, ENSG00000198824, ENSG00000099381, ENSG00000173715, ENSG00000163041, ENSG00000100029, ENSG00000251503, ENSG00000182628, ENSG00000189060, ENSG00000067369, ENSG00000117724, ENSG00000175279, ENSG00000197724, ENSG00000111581, ENSG00000118007, ENSG00000120802, ENSG00000165671, ENSG00000127483, ENSG00000080986, ENSG00000025770, ENSG0000…	2403	400	20581	1.092	1	1	0.963768			ENSG00000139324	transmembrane and tetratricopeptide repeat containing 3(TMTC3)	Homo sapiens
															ENSG00000131196	nuclear factor of activated T-cells 1(NFATC1)	Homo sapiens
Annotation Cluster 32	Enrichment Score: 1.0930881964695511														ENSG00000170782	olfactory receptor family 10 subfamily A member 4(OR10A4)	Homo sapiens
Category	Term	Count	%	PValue	Genes	List Total	Pop Hits	Pop Total	Fold Enrichment	Bonferroni	Benjamini	FDR			ENSG00000137331	immediate early response 3(IER3)	Homo sapiens
GOTERM_MF_DIRECT	GO:0034450~ubiquitin-ubiquitin ligase activity	7	0.284437	0.00271332	ENSG00000078140, ENSG00000141552, ENSG00000104517, ENSG00000110344, ENSG00000100387, ENSG00000185019, ENSG00000103266	2075	13	16881	4.38061	0.989152	0.564709	0.56437			ENSG00000072736	nuclear factor of activated T-cells 3(NFATC3)	Homo sapiens
UP_SEQ_FEATURE	domain:U-box	3	0.121902	0.192421	ENSG00000110344, ENSG00000185019, ENSG00000103266	2342	7	20063	3.6714	1	1	1			ENSG00000172270	basigin (Ok blood group)(BSG)	Homo sapiens
SMART	SM00504:Ubox	3	0.121902	0.237227	ENSG00000110344, ENSG00000185019, ENSG00000103266	1173	8	10057	3.21515	1	1	1			ENSG00000130303	bone marrow stromal cell antigen 2(BST2)	Homo sapiens
INTERPRO	IPR003613:U box domain	3	0.121902	0.342554	ENSG00000110344, ENSG00000185019, ENSG00000103266	2232	10	18559	2.49449	1	1	1			ENSG00000147862	nuclear factor I B(NFIB)	Homo sapiens
															ENSG00000176170	sphingosine kinase 1(SPHK1)	Homo sapiens
Annotation Cluster 33	Enrichment Score: 1.0889951511672982														ENSG00000141905	nuclear factor I C(NFIC)	Homo sapiens
Category	Term	Count	%	PValue	Genes	List Total	Pop Hits	Pop Total	Fold Enrichment	Bonferroni	Benjamini	FDR			ENSG00000180535	basic helix-loop-helix family member a15(BHLHA15)	Homo sapiens
SMART	SM00316:SM00316	4	0.162536	0.0774346	ENSG00000121766, ENSG00000138035, ENSG00000168002, ENSG00000148843	1173	9	10057	3.81055	1	1	1			ENSG00000107404	microRNA 6808(MIR6808)	Homo sapiens
INTERPRO	IPR022967:RNA-binding domain, S1	4	0.162536	0.083568	ENSG00000121766, ENSG00000138035, ENSG00000168002, ENSG00000148843	2232	9	18559	3.69554	1	1	1			ENSG00000177984	lipocalin 15(LCN15)	Homo sapiens
[truncated: 3,874 more rows]
